# Supplementary material for: MicroRNA and circRNA Expression Analysis in a Zbtb1 Gene Knockout Monoclonal EL4 Cell Line
Source: Front Cell Infect Microbiol. 2021 Jul 5;11:706919. doi: 10.3389/fcimb.2021.706919 (PMC8287301; doi:10.3389/fcimb.2021.706919)
Supplement: Supplementary Table 1 — Predicted list of new microRNAs. [file Table_1.xls]

NovelmiRNA-1	ggggguauugcucagugguaga	agguacucuaauauuaccucuga	agguacucuaauauuaccucugauucagauaaggaguuggggguauugcucagugguaga	11:61372586..61372646:+
NovelmiRNA-2	acugugauccucggggccaggaggc	cagcauguccccgugaggucacagugc	acugugauccucggggccaggaggcugcucagccagcauguccccgugaggucacagugc	19:55600063..55600123:+
NovelmiRNA-3	ggcgcgggcggggccgga	cggcagcccggggcgc	ggcgcgggcggggccggagcccggcagcccggggcgc	5:135078145..135078182:-
NovelmiRNA-4	agggggugggggguuugg	agcaaccucaucaacggg	agggggugggggguuuggaggacugcuguccucacagcaaccucaucaacggg	10:117433893..117433946:+
NovelmiRNA-5	guggagaggaacaacucugagu	ucugguuucucuucagauc	ucugguuucucuucagaucauauaaauuuuuugccuuuuacuaaagauuucuguggagaggaacaacucugagu	17:94869910..94869984:-
NovelmiRNA-6	gcuugaagacugccuaggc	cugggagcuugagcac	cugggagcuugagcacgugggggaggagugguccuugugauggugugaaagagaaagcaaggaugugcuugaagacugccuaggc	8:124722411..124722496:+
NovelmiRNA-7	cagacugggucuccugug	auagugagaucucugacugugugcc	cagacugggucuccugugugaggucaacacaguucuugcaccccacaaccauagugagaucucugacugugugcc	2:26892073..26892148:-
NovelmiRNA-8	uggggguggagugagaguuguaccu	guacggcugaacagguuuuuuaug	guacggcugaacagguuuuuuauggguguggggguggagugagaguuguaccu	6:128913005..128913058:-
NovelmiRNA-9	cgggguccggugcggagagcc	agguccccccccccgcc	agguccccccccccgccccccgccgggcaucgggacgggguccggugcggagagcc	1:193632687..193632743:+
NovelmiRNA-10	augggcugcuagucuuguggu	agcuaacuguggccaggac	agcuaacuguggccaggaccauuaucagugcuggggacagcacaccccacauccaugggcugcuagucuuguggu	6:89317814..89317889:-
NovelmiRNA-11	cggggggcgggccggggg	gccgggagccggcgggggcc	cggggggcgggccgggggaggggacgagcgggauuugcggacgccgcgccgcugccgggagccggcgggggcc	6:72899923..72899996:-
NovelmiRNA-12	uuggugguucaguguuagaaa	agacugcugguccuccuacaggauu	uuggugguucaguguuagaaagaucucagggguccagauuacuuaagacugcugguccuccuacaggauu	5:39956069..39956139:+
NovelmiRNA-13	acuggcugaaggcuuccugga	caggaagcaguuugagccgccca	caggaagcaguuugagccgcccacacuggcugaaggcuuccugga	7:44862495..44862540:+
NovelmiRNA-14	uucgggcuccggcucuggcuccgg	gggcucaggcugaggcucgggcg	gggcucaggcugaggcucgggcgggggcacuggcaccggcucggggucaggcuccgguucgggcuccggcucuggcuccgg	X:103821625..103821706:+
NovelmiRNA-15	ugaaggaauuaagacaug	uguggugguuuuuaugaaa	uguggugguuuuuaugaaauagugccccauagucucauaggguacuauuugaaggaauuaagacaug	16:79777856..79777923:+
NovelmiRNA-16	aaggcagagauagaugcucacagca	auguggcauugucccagccauca	auguggcauugucccagccaucacagaaacuucugcggagaaggcagagauagaugcucacagca	2:180980143..180980208:+
NovelmiRNA-17	acugugccugugggaucccagc	uuccggggcacaaugggcacagugc	uuccggggcacaaugggcacagugccagccuuagccuggcacugugccugugggaucccagc	19:5822733..5822795:-
NovelmiRNA-18	uucugaucucuucccucccu	ggaggggaaagauaagaaaa	ggaggggaaagauaagaaaaguccccuccacaacacguuuucugaucucuucccucccu	16:92644402..92644461:-
NovelmiRNA-19	ggcggcggcggcgacucc	cuucccccgcgccau	ggcggcggcggcgacucccggcacuucccccgcgccau	11:77607438..77607476:-
NovelmiRNA-20	uguguggacaggccgugaca	uggcaccuguguggacagg	uguguggacaggccgugacaccuguguggacaggccguggcaccuguguggacaggccguggcaccuguguggacagg	17:25991839..25991917:+
NovelmiRNA-21	guggcucucugccccugugugga	caggcgugagcagagcagcuggug	guggcucucugccccuguguggaaugcaugugcucacccaggcgugagcagagcagcuggug	8:11820748..11820810:+
NovelmiRNA-22	ugccugggcuaugauguagaau	ucuacaucauagcccaggcag	ucuacaucauagcccaggcaggguaaacuuucaacacuucugccugggcuaugauguagaau	11:74873306..74873368:-
NovelmiRNA-23	uugugggugcuagggagg	ucccuaucccacuggc	uugugggugcuagggagggucccuaucccacuggc	10:80704827..80704862:+
NovelmiRNA-24	gguaggcagucguggcacacacuuu	aguggcugccacgaaggaugcugaguu	aguggcugccacgaaggaugcugaguuucuugguaggcagucguggcacacacuuu	10:128619311..128619367:-
NovelmiRNA-25	guuccuuggcugugucugagcacc	gugcugugaugaugccuuaaaauugugg	gugcugugaugaugccuuaaaauugugguuucgacucacugagaguaacgugaggaccuacaguuccuuggcugugucugagcacc	17:71631280..71631366:+
NovelmiRNA-26	cgcgcgggcggggccggca	ccggccgcccgggugcg	cgcgcgggcggggccggcaccuccuccaggccggccgcccgggugcg	5:34187172..34187219:+
NovelmiRNA-27	aguugggcuguggcugcu	gugccacagcacaaugu	aguugggcuguggcugcuccaggcucucuuccugcucaggagguauguguuagguguggagagaaaagugccacagcacaaugu	19:44295794..44295878:-
NovelmiRNA-28	cggggcugggcgcgcgcg	agcgacaccugcaggcccgcg	agcgacaccugcaggcccgcgucccggcgcgaugguggccugggcgcggggcugggcgcgcgcg	13:54738117..54738181:+
NovelmiRNA-29	cuuacugacucucugaccuccaag	ggugagguggggagggggacugugggug	ggugagguggggagggggacugugggugagcugguauggggcuugcuuacugacucucugaccuccaag	9:106484370..106484439:+
NovelmiRNA-30	gagggacauacucaaugagaac	ucuuauuguccaugucccugc	gagggacauacucaaugagaacaauuacgagccccuucuuauuguccaugucccugc	10:4092813..4092870:+
NovelmiRNA-31	ugcaccugugcuucugucu	acaguaggcuguaguauu	ugcaccugugcuucugucuugcuucccuauguaguucagaagccccugcauagggaauagugcugucgacaguaggcuguaguauu	1:50966695..50966781:-
NovelmiRNA-32	gcgguggggggcggggcg	cccgcgcuucccccccc	cccgcgcuucccccccccuucccgggcaaggcccccucucccggcggggcgguggggggcggggcg	15:102203957..102204023:-
NovelmiRNA-33	gcauaauuugugguagugggggacu	uccccugaaggaaaaaacuaugcag	gcauaauuugugguagugggggacugcauuccugcucuccccugaaggaaaaaacuaugcag	13:35662232..35662294:+
NovelmiRNA-34	gcuggggguggugugguggug	ugauccuuccucccacucuc	gcuggggguggugugguggugguguagagggcagccauaauauggccuugugcuccucuggcuugauccuuccucccacucuc	17:36270733..36270816:+
NovelmiRNA-35	cgcgcgggcgggggcggggg	cucggucgcgggagcgcgca	cgcgcgggcgggggcgggggcgcggggaggggcggggcggggagaggggcgcgggcgcggggaggcucggucgcgggagcgcgca	11:30268228..30268313:+
NovelmiRNA-36	cuagcucagucgguagggu	aaagcccuggguuuacu	cuagcucagucgguagggugcucgcuugccuuccaugcacaaagcccuggguuuacu	11:100923493..100923550:+
NovelmiRNA-37	ucgugcucauagucacugcug	caguagugacuauuagaccggg	caguagugacuauuagaccgggagcccaguccauagcucgugcucauagucacugcug	3:94986153..94986211:+
NovelmiRNA-38	uucucucuccgucggaugccca	aaaucccagcggccagaggaagaagug	uucucucuccgucggaugcccauaccauucagaagagcccagugguaucaaaaccuccaucuaaaucccagcggccagaggaagaagug	6:97176723..97176812:-
NovelmiRNA-39	ucaagucccuguucaggcgcca	cgguuugacugagaaggc	ucaagucccuguucaggcgccaaaauguugcggccgccagcagcucgcaacaugaacgguuugacugagaaggc	1:89101972..89102046:+
NovelmiRNA-40	ggcgcggcgcgggcuccggggc	gcugaagcgcgcccaucccgc	ggcgcggcgcgggcuccggggcaacagcugaagcgcgcccaucccgc	2:165234414..165234461:-
NovelmiRNA-41	agggcuggagagguggcg	cucuuaucgaggacccugg	agggcuggagagguggcggugagaacauuugcugcucuuaucgaggacccugg	8:111675219..111675272:+
NovelmiRNA-42	gaggacacaaucugaguggg	cuccaggacaggcauucccucca	gaggacacaaucugagugggugugggcaugucuggggugauaaggggacccuggaagcacaaacucuccaggacaggcauucccucca	9:20638527..20638615:+
NovelmiRNA-43	ucgccuucgugcugcuccugagu	uccgcggccuccucaugacgcgcag	ucgccuucgugcugcuccugaguccccgcagcugccaagaacagcgggguuuccgcggccuccucaugacgcgcag	1:74332691..74332767:+
NovelmiRNA-44	gugggcggcgugcaggag	ccaagugacugccugcca	ccaagugacugccugccaacccucuaagaagcaaagagucugugcagaaauggguuggugggcggcgugcaggag	9:45138197..45138272:+
NovelmiRNA-45	acggccggcgggcuggugguacu	uauccuccguuagucuguugggc	acggccggcgggcuggugguacucguccucucccguccccucaaccccaguguauccuccguuagucuguugggc	18:36670166..36670241:-
NovelmiRNA-46	guccgucgguccuuccgugcc	ccggagaccagucucggaggcc	guccgucgguccuuccgugcccgugccggagaccagucucggaggcc	2:119351327..119351374:+
NovelmiRNA-47	uccccgggcgcacacuggacagcag	gccauccgugugcagcaagguagug	uccccgggcgcacacuggacagcagcagccauccgugugcagcaagguagug	3:90118652..90118704:+
NovelmiRNA-48	ugcugccugguguugccucugcc	uagggcagcccugguuccuuc	ugcugccugguguugccucugccuuggccuugcucuaggucucaccgugaccuugcuuggcuuagggcagcccugguuccuuc	2:29477410..29477493:+
NovelmiRNA-49	cugcauggcucugcauggcucu	uggcucugcauggcucugcaug	uggcucugcauggcucugcauggcucugcauggcucugcauggcucugcuuggcucugcauggcucugcauggcucugcauggcucu	1:179227300..179227387:-
NovelmiRNA-50	cugcccugugguugcuggaggcugu	cgguucuccaguggauacaaugggcu	cugcccugugguugcuggaggcuguugugcagguacgguucuccaguggauacaaugggcu	13:49684298..49684359:+
NovelmiRNA-51	gccgggcggugguggcgcacau	uaccaccacacccugcuuugacu	uaccaccacacccugcuuugacuguuacuauuaagauuuuaaguaaagccgggcggugguggcgcacau	1:16651480..16651549:-
NovelmiRNA-52	cucuauaugaaauggcuggacagua	aaguugccaugaucugaagagag	aaguugccaugaucugaagagagagggcuuugcaguguccucccucuauaugaaauggcuggacagua	11:55482761..55482829:+
NovelmiRNA-53	caguccuggugucugagug	uucaaacaaggacauaa	caguccuggugucugagugauuaaaaaaaaaauuuuauucuguacuauuuugaucuuucaaacaaggacauaa	11:77244876..77244949:-
NovelmiRNA-54	gugcugugauguaauccugagca	cucagggcucaucucuaccuc	gugcugugauguaauccugagcaacugcucagggcucaucucuaccuc	3:88719585..88719633:+
NovelmiRNA-55	aaagcuucugcaucucuggcugg	ugccauugaggugcaugagccauugu	ugccauugaggugcaugagccauugucccauguacacacaaagcuucugcaucucuggcugg	17:5723464..5723526:+
NovelmiRNA-56	ggugggacccagagcuug	agcuucacggcuuacgccaccau	agcuucacggcuuacgccaccaucuccuaucugaaggugggacccagagcuug	6:142363613..142363666:-
NovelmiRNA-57	augacugugucugcugccuuggcu	ccuauaggcagcugacuugucugu	ccuauaggcagcugacuugucuguugucuccuuacaugacugugucugcugccuuggcu	7:98717861..98717920:+
NovelmiRNA-58	gaggauguggacugugcccagga	augagcaucuuggccaugaucaacaa	gaggauguggacugugcccaggagaagaugagcaucuuggccaugaucaacaa	11:58117522..58117575:+
NovelmiRNA-59	cuuucuccugcugcccugcaga	uguaggccaacgggggaaggaagg	uguaggccaacgggggaaggaagguaaccuguugcccuuucuccugcugcccugcaga	11:103064672..103064730:+
NovelmiRNA-60	acuccagccuccgccgcuu	gcggcggagcaggagccg	acuccagccuccgccgcuucagcuucccgagcgagcccugcggccgccggagcaucucccgcggcggagcaggagccg	2:39190643..39190721:-
NovelmiRNA-61	ugccugggcuaugauguagaau	aguauaauguagucccuuaggcagc	ugccugggcuaugauguagaauagaaaccuuaguauaauguagucccuuaggcagc	11:74873272..74873328:-
NovelmiRNA-62	aaggcagagauagaugcucacagc	uguggcauugucccagccauca	uguggcauugucccagccaucacagaaacuucugcggagaaggcagagauagaugcucacagc	2:180980144..180980207:+
NovelmiRNA-63	gguagagcaugagacucc	agcuagugcgugcugg	gguagagcaugagacuccacugcagcugaggggcuguagucagcuagugcgugcugg	19:32507323..32507380:+
NovelmiRNA-64	aggaguuaacuuaggaccucuggaa	ccaguuccccaauuagcucuuuu	aggaguuaacuuaggaccucuggaagagcaaucagugcucuuaaccacugagccaucuccccaguuccccaauuagcucuuuu	11:97156860..97156943:-
NovelmiRNA-65	ccauaauaggacucucucuugucu	acagaaggaagucccuucauggag	acagaaggaagucccuucauggagcugagguguggguuccauaauaggacucucucuugucu	14:25234127..25234189:-
NovelmiRNA-66	agaagcuggguugagagggca	uauauuccacucaguguuguuga	uauauuccacucaguguuguugauuuauugcauguccucacguuggaagacaugggugagguagaagcuggguugagagggca	9:48255674..48255757:-
NovelmiRNA-67	ggggauguagcccagcggu	ggcugggugugagccucag	ggggauguagcccagcgguacaacaauuaucuagaauauacaaacuagauauuagauccaguuguggcugggugugagccucag	5:103975977..103976061:-
NovelmiRNA-68	uugcaugcuaaauucugagcc	cucagaauuuagcaugcaaau	uugcaugcuaaauucugagcccagguucaaauccuuaagcagcucagaauuuagcaugcaaau	6:72914666..72914729:-
NovelmiRNA-69	cgucucuccagccaccaua	uagugguugaugagagagauc	cgucucuccagccaccauaauuuucuuaauuagugguugaugagagagauc	17:32445949..32446000:-
NovelmiRNA-70	uugugauucaguggcagagugcuuu	cucacuccucccauggaucacaaac	cucacuccucccauggaucacaaacuguaauacacacuguuaauguuugugauucaguggcagagugcuuu	X:103510703..103510774:+
NovelmiRNA-71	ccugggauucuuagaacucgaug	ucgagauccagaugggaucgguagggg	ucgagauccagaugggaucgguagggguucaggacugagggguggggagaccugggauucuuagaacucgaug	5:148709827..148709900:-
NovelmiRNA-72	aguggcugugccucguccgcac	agcggcggggcccugacccu	agcggcggggcccugacccucccaacggugucgcagaccggaguggcugugccucguccgcac	9:70421457..70421520:-
NovelmiRNA-73	cagggguuagagcacuga	aguuucuuuaccuccuuga	cagggguuagagcacugagcgucacaagccaguuucuuuaccuccuuga	15:40924168..40924217:+
NovelmiRNA-74	ugugagguacuagggccugagc	ucuagggucccuagaacugaaauuaua	ucuagggucccuagaacugaaauuauagaaacuugugaaccacuaugugagguacuagggccugagc	13:42284634..42284701:+
NovelmiRNA-75	aggugagcagccucuggcu	cucagaugcucugguucauguuu	aggugagcagccucuggcugacugcuagcucagaugcucugguucauguuu	11:19703738..19703789:-
NovelmiRNA-76	gaucgccuccucagagaccuga	aggucucugaggaggcgaucuc	aggucucugaggaggcgaucuccaugaaugacagacccacugaucgccuccucagagaccuga	14:47272363..47272426:+
NovelmiRNA-77	uuuugggguuuggacaaau	gugauccuuaccccugcagaucu	gugauccuuaccccugcagaucucaaaauuagaguuuugggguuuggacaaau	X:64661515..64661568:+
NovelmiRNA-78	aaggagauccugagauuu	gcagggggucugggcac	gcagggggucugggcacagucagccguccucaguaccuaaggaaggaggauauggaaggagauccugagauuu	5:116241688..116241761:+
NovelmiRNA-79	uuggucugagcaucuuccagg	gggaggaugucaggaugcagacu	gggaggaugucaggaugcagacuguccuuuccagugccucaguuggucugagcaucuuccagg	17:56358572..56358635:+
NovelmiRNA-80	acgggagggccgggcggcgagc	cgcagacucagggcaccaagagga	acgggagggccgggcggcgagcaagauggcgcagacucagggcaccaagagga	4:129542601..129542654:-
NovelmiRNA-81	cagggaggacagaaaccu	acuacugucccuuccuguu	acuacugucccuuccuguucccacccuuccugagcuucaaagggucaaaguccuagaacagggaggacagaaaccu	6:91283086..91283162:-
NovelmiRNA-82	gcggcggcggcggcucug	ggggccggcggcggcggc	ggggccggcggcggcggcgggaagcgggagcggcggcggcggcucug	5:99978470..99978517:-
NovelmiRNA-83	ucaagguccgcugugaacacgc	gcauucaccgcgugccuuaauu	gcauucaccgcgugccuuaauuguauagacauuaaaucaagguccgcugugaacacgc	2:180894043..180894101:-
NovelmiRNA-84	aggaggaagaaauggaugu	caccauuucauuccugaccugc	caccauuucauuccugaccugcuguuugcucagagaggcgaucucucagauguggaagaagaggaggaggaagaaauggaugu	9:57110749..57110832:+
NovelmiRNA-85	uagcagggucgggccuggg	cugggcgacugugggacu	uagcagggucgggccuggguacugcagcgaguggaucuggacagggagcccugggcgacugugggacu	6:87109885..87109953:+
NovelmiRNA-86	aggcggcugccgaagaugga	caucuucuuggccgccugg	aggcggcugccgaagauggagaaggggcagguucugguauuggauggccgaggccaucuucuuggccgccugg	11:86630983..86631056:-
NovelmiRNA-87	ucucagcuggacugucug	gcaguccuaagagaau	ucucagcuggacugucugguaagugagcagggaugauaaagaccccgauugugaaaaucagcaguccuaagagaau	19:14454682..14454758:-
NovelmiRNA-88	ugcuuugucccugaugaccu	gucuccugggauuaaagccuu	ugcuuugucccugaugaccuuaaacucagagaucuguuugccucggucuccugggauuaaagccuu	7:118334914..118334980:-
NovelmiRNA-89	gucuacggccauaccacccugaac	aaggcugcaaugaacauaguggagcaugu	aaggcugcaaugaacauaguggagcauguauugucuacggccauaccacccugaac	6:15964219..15964275:-
NovelmiRNA-90	ggggguguagcucagagga	cuccagaaagcgcccccua	ggggguguagcucagaggagguguaggguagaggaggcucuaugucucgacagcuguucacaccaccuccagaaagcgcccccua	6:34980851..34980936:-
NovelmiRNA-91	ccgacuguggacagcucuaauuc	accauuccuucugcagcucaggag	ccgacuguggacagcucuaauucuugugggcaucuuacccacuagaccauuccuucugcagcucaggag	3:121380205..121380274:-
NovelmiRNA-92	uuuggacauggagucugugg	gaggcugcccgggccgagucggauc	gaggcugcccgggccgagucggaucucuuuuuggacauggagucugugg	16:90776150..90776199:-
NovelmiRNA-93	ggggauguagcucagaga	cccugcaucuccaagcagu	ggggauguagcucagagauagagugugugccucguaugugugaggucccagguucaauccccugcaucuccaagcagu	X:151099307..151099385:+
NovelmiRNA-94	ggggguauagcucagggauagaga	ucuagaaguuucaucuucag	ggggguauagcucagggauagagagugugugucuaguauguacaaagcucuagaaguuucaucuucag	10:18690562..18690630:+
NovelmiRNA-95	ggggcagggcgcccuggac	gcagagccugccccuu	ggggcagggcgcccuggacgcugugcagagccugccccuu	2:147185835..147185875:-
NovelmiRNA-96	agagaugaugguaucugaug	ggaggggcugcaguucugc	ggaggggcugcaguucugcccagguuggguaauccggaaguggggagagaugaugguaucugaug	8:105567014..105567079:+
NovelmiRNA-97	ggggcuggugagauggcuc	ucaaaucccagcaaccacaug	ggggcuggugagauggcucagugaguaagagcacccgacugcucuuccgaaggucuggaguucaaaucccagcaaccacaug	15:103388987..103389069:+
NovelmiRNA-98	uggcaguggaguuagugauugu	aaucagcuaauuacacugccuac	uggcaguggaguuagugauugucagcaccgcacuacaaucagcuaauuacacugccuac	9:51103575..51103634:+
NovelmiRNA-99	ggggguuggguggaggcuu	gcuucucucuuuccccau	ggggguuggguggaggcuugcuuugaauaaacaggggcuaaccaggcuucucucuuuccccau	4:111515209..111515272:-
NovelmiRNA-100	cuccuccagcuagugcuucugcc	aggaagcacaacgaggagcu	aggaagcacaacgaggagcucugcggaagaaccuacugguaacccuuaggcuccuccagcuagugcuucugcc	2:35841757..35841830:+
NovelmiRNA-101	auuugugagacugaaaagauggcu	cuguuuguuuagucuuaagaugaa	cuguuuguuuagucuuaagaugaaauaagagaucugauuugugagacugaaaagauggcu	1:85613988..85614048:-
NovelmiRNA-102	cucaguccugggcacuuccuuu	aggaaguggcaggauuccuggcu	aggaaguggcaggauuccuggcugcucgguagcucaguccugggcacuuccuuu	17:5303412..5303466:-
NovelmiRNA-103	ccuggcugugugguuagugauu	ucagcuaacuacacugccuagua	ccuggcugugugguuagugauugguacuauuagcaaucagcuaacuacacugccuagua	9:51103043..51103102:+
NovelmiRNA-104	cgggcacggggacacugacgu	cucaguguucccguguggcc	cucaguguucccguguggccuggccgcgcccuaggcgggcacggggacacugacgu	17:28329075..28329131:+
NovelmiRNA-105	cggaggagguggcugccgcggc	gccgccgccgccgccgcg	gccgccgccgccgccgcggaggaggaggaggcggaggagguggcugccgcggc	10:40349384..40349437:+
NovelmiRNA-106	agggauaaauggagucacagaca	ccugugacuccggagcucugu	ccugugacuccggagcucuguuccccaugauagguuuagggauaaauggagucacagaca	8:21095626..21095686:-
NovelmiRNA-107	aucucgcuggggccucca	gaaucccacugagugagaaua	aucucgcuggggccuccagaaaaugugaaucccacugagugagaaua	3:89116580..89116627:-
NovelmiRNA-108	cuguugaugugugggcaacu	uugccuaaucuucaggugcu	uugccuaaucuucaggugcugcugcuguugaugugugggcaacu	6:11904995..11905039:-
NovelmiRNA-109	aggaccugauaaagacuauggcuu	gcuauuuucuuauaacauucaggaccacu	aggaccugauaaagacuauggcuuacuggcuugcuccucauggcuugcucaggcuauuuucuuauaacauucaggaccacu	2:46564999..46565080:-
NovelmiRNA-110	ccccuggguaauggaacuu	agagaauuacccgagggaccgga	ccccuggguaauggaacuucugagguagaucuguguaucaggcacacauuuccugagagaauuacccgagggaccgga	13:52855653..52855731:-
NovelmiRNA-111	ggggguguagcucagugg	aucuggcacauggauaaccuggu	aucuggcacauggauaaccuggugcaaaaacugaauuagcgguccacaggacggggguguagcucagugg	2:68910808..68910878:-
NovelmiRNA-112	uuugcaugcuaaauucugagcu	cucagaauuuagcaugcaaauc	uuugcaugcuaaauucugagcugcuuaaggauuugaaccugggcucagaauuuagcaugcaaauc	6:72914667..72914732:+
NovelmiRNA-113	ccuucggcguaauaagggcucu	ugcccuugugaaguuuggcu	ugcccuugugaaguuuggcuuuuacauuugauccuugauccuuggccuucggcguaauaagggcucu	5:43969654..43969721:+
NovelmiRNA-114	uggggggcggggcggacag	gcgcacugccugccggc	uggggggcggggcggacaggcugugggaaacccccgggcccgcgccugcgcacugccugccggc	1:52113761..52113825:+
NovelmiRNA-115	ccugugauggcuaaagacu	uuuuguagccuucgcuaacc	uuuuguagccuucgcuaaccuguguaaugauuuacacagguccccugugauggcuaaagacu	18:80203174..80203236:-
NovelmiRNA-116	ggggauguagcucaguuga	auccuggguucuaauccug	ggggauguagcucaguugauagagugcuuaccuagcaugcaugacauccuggguucuaauccug	11:81253949..81254013:+
NovelmiRNA-117	cugaggauccagguaaacu	gugguuccucagaaaauu	gugguuccucagaaaauuggaaacaguucuaccugaggauccagguaaacu	1:108767031..108767082:+
NovelmiRNA-118	uuugcaugcuaaauucugagcc	cucagaauuuagcaugcaaauc	uuugcaugcuaaauucugagcccagguucaaauccuuaagcagcucagaauuuagcaugcaaauc	6:72914665..72914730:-
NovelmiRNA-119	uuggucugagcaucuuccagg	gggaggaugucaggaugcagacu	gggaggaugucaggaugcagacuguccuuuccagugccucaguuggucugagcaucuuccagg	17:56749644..56749707:-
NovelmiRNA-120	cacaucccggaucuggaguau	ccuccggaggccgggagaggcc	ccuccggaggccgggagaggccugcgggcucgcggcacaucccggaucuggaguau	11:106272902..106272958:-
NovelmiRNA-121	ugccugccgccuccuucgccccuu	ggggcguggccgcaucugcucu	ugccugccgccuccuucgccccuuccagccccuccugccuccuggccuggggaggaggggcguggccgcaucugcucu	15:78437414..78437492:+
NovelmiRNA-122	ggggcugguaagauggca	ccucaaagccuagcaaucgaa	ggggcugguaagauggcacagcacauaaaggugcuugccucaaagccuagcaaucgaa	5:36720257..36720315:-
NovelmiRNA-123	augaaaugaugauucugcu	cagaaucucuacuucuaaa	cagaaucucuacuucuaaagagagaauguugcucuuguaauauucugaugaaaugaugauucugcu	1:26909295..26909361:+
NovelmiRNA-124	gcagggucgggccuggca	ucaggcccgucucuggca	gcagggucgggccuggcacggucaggcccgucucuggca	11:117277035..117277074:-
NovelmiRNA-125	ggcgcgggcggggccgggc	ccggcgcucacccgucacccc	ccggcgcucacccgucaccccggggcgacucgcgccggccacggaggggaagugggagcaggcgaggggcgcgggcggggccgggc	1:52232366..52232452:+
NovelmiRNA-126	auccucuuuugcaacccagaacu	uuuugaugcauacaagaaggaaua	auccucuuuugcaacccagaacucacugcucaguaugaguuuugaugcauacaagaaggaaua	15:99133068..99133131:-
NovelmiRNA-127	uaccuugguucuugggcu	cccaaaagccacagauguguagc	uaccuugguucuugggcuugcggcuugguaauaagccgcacagucuuuauacccaaaagccacagauguguagc	5:30954561..30954635:-
NovelmiRNA-128	gacuguggacagcucuaauu	ccauuccuucugcagcucag	gacuguggacagcucuaauucuugugggcaucuuacccacuagaccauuccuucugcagcucag	3:121380208..121380272:-
NovelmiRNA-129	ugcugacgugcucugccacagg	gguggcagaguacuggugggcagg	ugcugacgugcucugccacagggggccucaucuacaagguaaguggguggcagaguacuggugggcagg	6:34884152..34884221:-
NovelmiRNA-130	augcucuggcagauagaccuc	ggucuaucugaucuggccgga	augcucuggcagauagaccuccuaggucuaucugaucuggccgga	4:49637018..49637063:+
NovelmiRNA-131	cggcgggggcgggcgggcg	cgggcuggcgggccggcggg	cggcgggggcgggcgggcgagcaggcgggcuggcgggccggcggg	13:63239987..63240032:-
NovelmiRNA-132	ucugcccagugcucuguu	cguacgcuggugcaggca	cguacgcuggugcaggcaugaggggcauaacccaagcuccuaucugcccagugcucuguu	11:121255085..121255145:+
NovelmiRNA-133	cgaggcucggugcugccccgcc	cgcgggcaguaggggcauggc	cgcgggcaguaggggcauggcucgcccgaggcucggugcugccccgcc	15:101246571..101246619:+
NovelmiRNA-134	ccuucccacucacugcucagg	ugcgagugggcggggagaga	ccuucccacucacugcucaggucccccaagccuaaugggaccugcgagugggcggggagaga	15:98808078..98808140:+
NovelmiRNA-135	gccgcgcugucggcggaggcucagc	cgacuccgccagccuaguggcug	gccgcgcugucggcggaggcucagcuaugcagguuuggauggccgacuccgccagccuaguggcug	9:72661887..72661953:+
NovelmiRNA-136	cgcggggcugggcgcgcg	cgccgccuggaagcugaaggc	cgcggggcugggcgcgcgcggcgccgccuggaagcugaaggc	13:54738161..54738203:+
NovelmiRNA-137	uggggggcggggcggacuuu	cgucucuucccaccccccacc	uggggggcggggcggacuuugcagcgucucuucccaccccccacc	9:53301415..53301460:-
NovelmiRNA-138	ucgggccuguagccuacgug	cgaagagaagcagagcccccug	cgaagagaagcagagcccccugcaggagcaccuucgggccuguagccuacgug	9:57155901..57155954:-
NovelmiRNA-139	gggggugguguggugguggug	cuugauccuuccucccac	ggggguggugugguggugguguagagggcagccauaauauggccuugugcuccucuggcuugauccuuccucccac	17:36270736..36270812:+
NovelmiRNA-140	uucaugucagugagccugucuc	gucaggcuccugacacgacug	gucaggcuccugacacgacugagugaaccauuccuucaugucagugagccugucuc	10:78308352..78308408:-
NovelmiRNA-141	aagugggaaaauugacauggauu	aaucugucauuuuucccacc	aagugggaaaauugacauggauuguuacagagaaaucugucauuuuucccacc	3:105968003..105968056:+
NovelmiRNA-142	ugccugggacucuggaaccgu	uguauccagcguccuaggugag	uguauccagcguccuaggugagggaacugucuccuuccuugccugggacucuggaaccgu	2:125859281..125859341:+
NovelmiRNA-143	ggggguauagcucgguggg	caccgagccaucgcuccag	caccgagccaucgcuccagcccugauguuuucuguuuuguauaaagguaagaguuuugagcuggggguauagcucgguggg	4:136275537..136275618:-
NovelmiRNA-144	aucccgaacgagccccca	gggguuccuggguguc	gggguuccugggugucacgcaaaucccgaacgagccccca	4:11183831..11183871:+
NovelmiRNA-145	aucugagcccugugccuucccgcu	cgggcagugcaacagugcugcaggacu	aucugagcccugugccuucccgcucuuuugugugcagagcgggcagugcaacagugcugcaggacu	18:67491230..67491296:-
NovelmiRNA-146	cggaggagguggcugccgcggc	ugcgggagccgccgccgccgcc	ugcgggagccgccgccgccgccgcggaggaggaggaggcggaggagguggcugccgcggc	10:40349377..40349437:+
NovelmiRNA-147	ugugacuccugagcucuguuc	gggauaaauggagucacagacauca	ugugacuccugagcucuguuccccauuauagguuuagggauaaauggagucacagacauca	8:21326547..21326608:-
NovelmiRNA-148	gugggaugcuggggauccgaauc	cagggaucuccuggcucccgcag	cagggaucuccuggcucccgcagccagguuaccauggccccuugguaucugugggaugcuggggauccgaauc	19:41273474..41273547:-
NovelmiRNA-149	uugcuucaguuacuacccucacgu	cagagaguggugaggaagcaggg	cagagaguggugaggaagcaggggcucucaguggaucuuugcuucaguuacuacccucacgu	16:91933325..91933387:+
NovelmiRNA-150	cucugcucugacugcucucuugu	aaggccagcggagcugug	aaggccagcggagcugugacugucaugcuggggucacagccuugggucacucugcucugacugcucucuugu	5:30364568..30364640:+
NovelmiRNA-151	acuuuccugcucauggcu	agaugagcaggagugugg	agaugagcaggaguguggaugugaccaauaccacuuuccugcucauggcu	8:70306527..70306577:+
NovelmiRNA-152	ugucugcaucucugggaga	ccuggaaucagaacagaug	ugucugcaucucugggagaaucaugacuguucacaaaaagaugaacagcgggaagggccuggaaucagaacagaug	1:180579709..180579785:+
NovelmiRNA-153	gggauaaauggagucacagacauca	uugccugugacuccggagcucug	uugccugugacuccggagcucuguuccccaugauagguuuagggauaaauggagucacagacauca	8:21095623..21095689:-
NovelmiRNA-154	guggggaguaggguaaagga	ccacacuaccuucucua	ccacacuaccuucucuaugggacacaugucacagauaugucuccuuuugguggggaguaggguaaagga	6:128976256..128976325:-
NovelmiRNA-155	ugggggugggggucggug	cuaauccucacuccaga	ugggggugggggucggugggagagccgcuaauccucacuccaga	11:77215910..77215954:-
NovelmiRNA-156	aggggccggagggguggcucagugg	ccaacacccacauggugccuca	aggggccggagggguggcucagugguuaaaaucaccugcugcucuucuagagaagccagguucaaaucccaacacccacauggugccuca	2:5930666..5930756:-
NovelmiRNA-157	ccaaccgccgcauguguauauc	uauacaacuguggcgauuccga	ccaaccgccgcauguguauauccagauguguggguauacaacuguggcgauuccga	5:148313876..148313932:+
NovelmiRNA-158	ucagaugugugcagaguccaaa	gagacccugcacgcauuggugg	gagacccugcacgcauugguggcgugucuguguccuguucagaugugugcagaguccaaa	9:123089606..123089666:-
NovelmiRNA-159	uuuugggguuuggacaaa	ugauccuuaccccugcagaucu	ugauccuuaccccugcagaucucaaaauuagaguuuugggguuuggacaaa	X:64661516..64661567:+
NovelmiRNA-160	cuccucgucggccucguccg	auggcggccggcggcggc	auggcggccggcggcggcggaggcagcaguaaggccuccuccucgucggccucguccg	3:95818693..95818751:-
NovelmiRNA-161	agcggggaauggugcuguaau	ggcagcaacaacucugaguuug	agcggggaauggugcuguaaucuuuuauuccuagcacuagggggguagaggcagcaacaacucugaguuug	8:85002077..85002148:+
NovelmiRNA-162	gggguggguggggucgggg	caagggcuuuguaucuuccuucu	caagggcuuuguaucuuccuucuccuggguggaggggguggguggggucgggg	15:97488166..97488219:+
NovelmiRNA-163	gcagggucgggccugguu	uaccacccugaacaugcu	uaccacccugaacaugcuugaucccaucugaucucagaagccgagcagggucgggccugguu	4:58938035..58938097:+
NovelmiRNA-164	guggugggggauggaggccugag	ucggcugaccagccauag	ucggcugaccagccauagcacuuacccauagagaccgcuaggguuggccgugcuguggugggggauggaggccugag	12:8792187..8792264:+
NovelmiRNA-165	gagggguggguggaggcugu	gggcuccgccaacgcccucug	gagggguggguggaggcugugaauaacaacucucuggagcgauccacgcaaggacaggggcuccgccaacgcccucug	1:74092379..74092457:+
NovelmiRNA-166	ggggguguagcucagcgguagg	ugccuagcccacagccccag	ggggguguagcucagcgguagggugcuugccuagcccacagccccag	2:156379778..156379825:-
NovelmiRNA-167	cagggcucuggucagaagacac	gucucugucuuuguccuugu	gucucugucuuuguccuugucuuuacaggagcauugcagagcuucuguuccuguuggaggagaucagggcucuggucagaagacac	15:103473010..103473096:+
NovelmiRNA-168	ggggcgugggggugggggc	caccacaaccucacugugc	caccacaaccucacugugccccagugaaaguccugccugaugagguaaguuagaaggaguaggggcggggcgugggggugggggc	13:104500933..104501018:+
NovelmiRNA-169	uugggggugggaagggcu	uuagacuuccauccaaagaga	uuagacuuccauccaaagagaguauguuguacaauccgaaaucacauagcuuuugggggugggaagggcu	3:85175956..85176026:-
NovelmiRNA-170	ugggcuccgccugugguccgc	cugacuuccaggcccagcccugc	cugacuuccaggcccagcccugcaugcuuggguccccgcugggcuccgccugugguccgc	19:57467284..57467344:+
NovelmiRNA-171	aaaguucugagacacugu	agugaccaaaagggauuga	agugaccaaaagggauugaaaggugugaacgaacaguuacauuuuguguucucacaccuuuacaaaguucugagacacugu	X:164318594..164318675:-
NovelmiRNA-172	gggcgggggcgggcgggca	uccucaccgcccucagagucgga	gggcgggggcgggcgggcaggaugggugaaugcuggggugagccagcaugcggccaguguccucaccgcccucagagucgga	9:21839558..21839640:+
NovelmiRNA-173	gaguggagccugcggcug	gccugcagcuccuuccg	gccugcagcuccuuccgauacaacgggcuaauucaccuaaagacugugggaguggagccugcggcug	11:95176912..95176979:+
NovelmiRNA-174	ugggggugggggccgggu	cccaugccuguaauccuagu	ugggggugggggccggguuacccaugccuguaauccuagu	11:115256990..115257030:-
NovelmiRNA-175	ugaagaagggacaggccguu	auggcuccaggacccaggaa	ugaagaagggacaggccguugacuaugauggcuccaggacccaggaa	6:47807006..47807053:-
NovelmiRNA-176	aaggauggcucgggcuucc	aaguccacugccaucuucua	aaguccacugccaucuucuaugagcucgcugagaaugaccuguacuucauuaaguucaucaccaccaucaaggauggcucgggcuucc	1:108379145..108379233:-
NovelmiRNA-177	aaggacuagggcaacacugcu	cauguucuccuaguguccucaaa	aaggacuagggcaacacugcuuaguugguuuuaucggccauguucuccuaguguccucaaa	16:82605282..82605343:-
NovelmiRNA-178	aguauuagagcugcaaacaugaauu	uucgaguacggcucuugauuccugu	aguauuagagcugcaaacaugaauucaccuucgaguacggcucuugauuccugu	13:22036326..22036380:+
NovelmiRNA-179	ugggguggaggguguugugugu	uagcucacuccuaccuuacccacu	ugggguggaggguguuguguguacucagaggcacauagcucacuccuaccuuacccacu	15:61991276..61991335:+
NovelmiRNA-180	cggaggcuguggggccgcucgc	uagcgacccagcacgcaaccgcc	uagcgacccagcacgcaaccgccugagguagaucgcugaggcggaggcuguggggccgcucgc	17:71552059..71552122:+
NovelmiRNA-181	uuugguuccucugaccuuuugcu	ccaggucucuggagccuuugc	uuugguuccucugaccuuuugcugugacccuucuauauggccaggucucuggagccuuugc	10:81141904..81141965:+
NovelmiRNA-182	gcaaaggucucacuuuguagcacag	ggaacuuggugauccuccugccu	gcaaaggucucacuuuguagcacaggcuggcuuagaacuauauaaucuaggcuggccuggaacuuggugauccuccugccu	19:8985693..8985774:+
NovelmiRNA-183	cccgggcccgcccucccu	ggccggcgcggcccgcccu	cccgggcccgcccucccucccucccucccucccucccacccucccccggccggcgcggcccgcccu	11:109362756..109362822:+
NovelmiRNA-184	ugacuuccaauuaguaga	uauugaugaggaucuuacu	uauugaugaggaucuuacucucuuauacuaugacugacuuccaauuaguaga	18:75005119..75005171:-
NovelmiRNA-185	aaugcugcaguggacuggcugggc	ucuagccagugccgggcaaggagcug	ucuagccagugccgggcaaggagcuggccaccuucagcuucacaaugcugcaguggacuggcugggc	4:139418518..139418585:+
NovelmiRNA-186	ugggggugggggccgggc	ugggcagggccggcaugagg	ugggggugggggccgggcagggaacauuccaggcagaugugucagguugagucugggcugggcagggccggcaugagg	19:5810198..5810276:-
NovelmiRNA-187	aagaguucgguucccaga	ugggaacauggcucagca	ugggaacauggcucagcaguugagaacacucgcugcucuuucagaaucaagaguucgguucccaga	5:103731409..103731475:+
NovelmiRNA-188	gccccgggcucugcggcucc	gcgccgcuccgcccgguggccgg	gcgccgcuccgcccgguggccggcugaggcugcggccccgggcucugcggcucc	4:138913876..138913930:-
NovelmiRNA-189	agguugucuguguguguu	caucagcagagaagacccugg	caucagcagagaagacccuggggagccugugugccuguuacccaucccauaaucucuagguugucuguguguguu	16:10728067..10728142:+
NovelmiRNA-190	gcuggggauuguggguuc	gucgacgagcuccccaguaa	gcuggggauuguggguucccggaaugaacucagaugucccgaaugccggacucuuguuggcucuggggucgacgagcuccccaguaa	8:61226035..61226122:+
NovelmiRNA-191	guuucuguaguguaguggu	cucucucugcagugaugg	cucucucugcagugauggccgacuaggccaucuuuugaugcauguuucuguaguguaguggu	X:5724810..5724872:-
NovelmiRNA-192	ucuggacucauguggcuug	agaacauggucuuucau	agaacauggucuuucauaauaaaguauauucaauaaucuggacucauguggcuug	7:23911703..23911758:-
NovelmiRNA-193	gggguggguguggcagga	cuggcugcuugguucca	gggguggguguggcaggagacagagggggaagaagaugagaaacucugcccuggcugcuugguucca	3:137953287..137953354:+
NovelmiRNA-194	ggggcugaccuguuucucucuagc	gagaguggggguagguauugccuggg	gagaguggggguagguauugccugggggguggggaagagggcuauugggcacuucccccuuugacuuggggcugaccuguuucucucuagc	5:110787691..110787782:-
NovelmiRNA-195	cuuuucacaguaguucucc	aagaccuacugugaaaaau	aagaccuacugugaaaaaugcuucacuaagcucuuuucacaguaguucucc	19:12833309..12833360:+
NovelmiRNA-196	auagggcuguccugccaggac	uucuggcugggcugcccuucu	auagggcuguccugccaggacguuuaaaacauuucuggcugggcugcccuucu	9:57420675..57420728:-
NovelmiRNA-197	cuuggcacuugaaucugggc	cucuaugucauugcuagccu	cuuggcacuugaaucugggcuuccacuaggaagccucuaugucauugcuagccu	12:112948283..112948337:-
NovelmiRNA-198	uggacuggucuugacucugcagu	uguccucagaggccuguguccacu	uggacuggucuugacucugcagucacuacguccugcacugugucuguccucagaggccuguguccacu	8:11453671..11453739:-
NovelmiRNA-199	augucuggguuggaacaggu	guguuccagcucuucagcac	augucuggguuggaacaggucugggaucggaguguuccagcucuucagcac	4:117840147..117840198:+
NovelmiRNA-200	caggaucuguaacuccagugu	acugggguuacagauccugca	caggaucuguaacuccagugucugccccauccacuucacacugggguuacagauccugca	12:64973446..64973506:+
NovelmiRNA-201	uuccuccaugugggaacucucu	ggagaucuucugugugggagac	uuccuccaugugggaacucucuguguggaauacccugugucagggagacccugugugggggagaucuucugugugggagac	9:102666550..102666631:+
NovelmiRNA-202	aauucagaauggcgcugaucu	gaagccacuaagccugcugauggag	aauucagaauggcgcugaucucagaaggaagccacuaagccugcugauggag	11:5986723..5986775:-
NovelmiRNA-203	ugaccucuguucuucuag	ggaagaaacccaagaugucaau	ugaccucuguucuucuaggaggagacucggaagaaacccaagaugucaau	16:18255573..18255623:-
NovelmiRNA-204	cagcccaucgacugcuguugc	caacaucagucugauaagcuauc	cagcccaucgacugcuguugccaugagauucaacagucaacaucagucugauaagcuauc	11:86584083..86584143:+
NovelmiRNA-205	ugggguggguggggucgga	uccccuuucacgcucugg	ugggguggguggggucggaucuguucuucagacuccccuuucacgcucugg	12:84878537..84878588:+
NovelmiRNA-206	ggggauguagcucagugguagag	ugaggccccggguucgauccccggc	ggggauguagcucagugguagagcgcaugcuucgcauguaugaggccccggguucgauccccggc	13:23438703..23438768:-
NovelmiRNA-207	uguguguguggacugguu	cuguggaggcauaacacaau	uguguguguggacugguuguaguagaacaaauggcauuuauaacuguggaggcauaacacaau	6:123795427..123795490:+
NovelmiRNA-208	gugguucagugguaggcua	guuuuccacacacauac	guuuuccacacacauaccuacaaugaaaauguauugugggugugguucagugguaggcua	5:139863695..139863755:-
NovelmiRNA-209	ugggaaaugcagaaaugac	ccagaauucuccauuuccugcu	ugggaaaugcagaaaugacagcccaaacgcgguccagaauucuccauuuccugcu	18:56760492..56760547:-
NovelmiRNA-210	caaacuaacuguuccuuugaguccc	ggaaacugaggcucagaaaaguugaagaa	ggaaacugaggcucagaaaaguugaagaaccaaacuaacuguuccuuugaguccc	12:112621871..112621926:+
NovelmiRNA-211	uucugccuccucugccgccauggcg	ccgugagcggcacgugggccuggug	uucugccuccucugccgccauggcgccugugguuaguauggcuccgcgugcggccgcgguuccgugagcggcacgugggccuggug	4:152325864..152325950:+
NovelmiRNA-212	gacugugugcugucacca	gugacugugugcugugac	gacugugugcugucaccauaucauuacacugugcugugauugugugcugugacugugugcugugac	13:31216607..31216673:-
NovelmiRNA-213	agguguggacugugacaucgacguu	ggucggggaugguccagacagaa	agguguggacugugacaucgacguuccuaaaaccauucagauggugcggucccagaggucggggaugguccagacagaa	5:121143077..121143156:-
NovelmiRNA-214	cuaggaggcugcuggccu	accagcugcaccugguu	accagcugcaccugguuaucuaggaggcugcuggccu	12:105760191..105760228:+
NovelmiRNA-215	gagggguggguggaggcugu	ggccuccaucuauucagagg	ggccuccaucuauucagaggagaaggggaggagggguggguggaggcugu	X:85117015..85117065:-
NovelmiRNA-216	cacucugauccagugaggcugg	uuggucacuuuucaggguauu	uuggucacuuuucaggguauuucauuaagucaggaucucucacugaaccuggagcacucugauccagugaggcugg	11:5733461..5733537:-
NovelmiRNA-217	gugggcuugggugggcgg	cccccgcccccccccccca	gugggcuugggugggcggagcuuugggggagugguuucgcuuccggagugugucaguccccgccucccccgcccccccccccca	7:4521239..4521323:-
NovelmiRNA-218	gaggguuggguggaggcu	ugcaccaccaugcccagcu	ugcaccaccaugcccagcuagagaccauuuuuaagauguuuuguuugaggguuggguggaggcu	12:49279059..49279123:+
NovelmiRNA-219	caauuggggcuggcgagaug	caaaucccagcaaccacaugg	caauuggggcuggcgagaugucucggggguaagagaacugacugcuuuuccgaaggaccggaguucaaaucccagcaaccacaugg	8:104417159..104417245:-
NovelmiRNA-220	ugauuguagcuuuucuca	aguucaagucagcagg	aguucaagucagcaggguuuuuuguuuuuguuuuuuguuuuguuaaaaaugauugccugauuguagcuuuucuca	11:120417589..120417664:-
NovelmiRNA-221	ucugggcauggagcaaguuc	accacuuccagcaugagagu	accacuuccagcaugagagucuuccugccuguggugcggggagcccuucugggcauggagcaaguuc	12:72620780..72620847:+
NovelmiRNA-222	ucugacucugggcugaccgugg	gcggcggucccuggagagcaggcg	gcggcggucccuggagagcaggcggaggcagcggcaagucugacucugggcugaccgugg	14:47277001..47277061:+
NovelmiRNA-223	gauggggcuguggcucag	gcaccauagaaacuaucua	gauggggcuguggcucagcuggcagagggcuugccucgaauacaugaagcccugggcucaaucucagcaccauagaaacuaucua	3:27975438..27975523:-
NovelmiRNA-224	cacacaaggacagagagccaga	uggcuccucuguauccaucugugcc	cacacaaggacagagagccagacacuugcacuggcuccucuguauccaucugugcc	5:127570932..127570988:+
NovelmiRNA-225	cuucacagucuacuaaaacuuu	aguugggauuuguggucuguggagca	aguugggauuuguggucuguggagcacuuuucacacuucacagucuacuaaaacuuu	17:54281969..54282026:-
NovelmiRNA-226	uucagggauaaauggagucacaga	ugugacuccugagcucuguu	ugugacuccugagcucuguuccccaugauagguucagggauaaauggagucacaga	8:21456094..21456150:-
NovelmiRNA-227	ggggauguagcucagugguagag	ccuccccugguguuuuaaaucucuac	ccuccccugguguuuuaaaucucuacacauucuuucgcauguggggauguagcucagugguagag	4:132515965..132516030:+
NovelmiRNA-228	uuggucugagcaucuuccaggc	agggaggaugucaggaugcagacu	agggaggaugucaggaugcagacuguccuuuccagugccucaguuggucugagcaucuuccaggc	17:56358571..56358636:+
NovelmiRNA-229	ucugugggucuguuuguccguc	aggagacacaguccuugcaggca	aggagacacaguccuugcaggcaguuccagcacgucugugggucuguuuguccguc	3:55887283..55887339:-
NovelmiRNA-230	ggggguguagcucagugc	agugaauaggucccugg	agugaauaggucccuggugucucuaaggaggcuggggguguagcucagugc	5:140461496..140461547:-
NovelmiRNA-231	gugucucuccagccaccauuu	ugugggugcugagaaucaaaccuggc	ugugggugcugagaaucaaaccuggcuccucuacaacagcaacaaaugcucuuagcuccucaggugucucuccagccaccauuu	11:40144610..40144694:-
NovelmiRNA-232	ugugccuggcugaggaga	uuguuggcuaacacauc	ugugccuggcugaggagaugcuaagguuguuggcuaacacauc	10:25752563..25752606:+
NovelmiRNA-233	ggggguguagcucggugg	aaggcaacaucccuag	ggggguguagcucggugguaggaugcuugccugucaugugccaaggcaacaucccuag	18:54893949..54894007:-
NovelmiRNA-234	cucuauaugaaauggcuggacagua	guugccaugaucugaagagaga	guugccaugaucugaagagagagggcuuugcaguguccucccucuauaugaaauggcuggacagua	11:55482763..55482829:+
NovelmiRNA-235	caagcccagaccgcaaaaagauc	acuuuuugggguaagggcuuccu	acuuuuugggguaagggcuuccugacuacugucgagagaacagcaagcccagaccgcaaaaagauc	6:29022620..29022686:-
NovelmiRNA-236	agggacuuccugguuguuga	ggauuacuaggaaagucuccag	ggauuacuaggaaagucuccagggcuucgcuguuacuguguuccccacagggacuuccugguuguuga	1:132988777..132988845:-
NovelmiRNA-237	ugggggugggggccgggc	uucccuauucucugg	ugggggugggggccgggcuugugguccuggggaagaacagaaggaaaaagaugcccaaaaccgccaguuucccuauucucugg	18:26874268..26874351:-
NovelmiRNA-238	aggcagaguacucuagcuccuga	agcuccugucucugccucccauu	aggcagaguacucuagcuccugagccuccaggagcuccugucucugccucccauu	4:148639533..148639588:-
NovelmiRNA-239	gacugugugcugucacca	gugaagugcauauaucau	gugaagugcauauaucaucacacugugcuguggcugugugcugugacugugugcugucacca	13:31216655..31216717:-
NovelmiRNA-240	ggggguuggguggaggcuu	gccuccuacauuccauuccuaag	gccuccuacauuccauuccuaagaugauguucuggcuggccaggcaaucauggggguuggguggaggcuu	4:111515253..111515323:-
NovelmiRNA-241	augggauggcacaugcuuuu	auacauggccauuugu	auacauggccauuuguucuggaucuugaggcuggaagauacaggcauuugauccagaucuugacaugggauggcacaugcuuuu	X:87795355..87795439:-
NovelmiRNA-242	uucugcucgcugcuggggcucc	cgcccucugucagccugcugaagg	uucugcucgcugcuggggcuccucucuaucagcuugguucacagcacagcccaccugaagagcagcgcccucugucagccugcugaagg	5:30877330..30877419:+
NovelmiRNA-243	uugcaagcaacacucuguggcaga	ugacacaauuugagcuugcuaua	uugcaagcaacacucuguggcagaugaacaaaaccgucugacacaauuugagcuugcuaua	12:111540936..111540997:+
NovelmiRNA-244	aucuugcccgcaaagacccagc	ugggacuuuguaggccaguuga	ugggacuuuguaggccaguugaacugacacucucaucuugcccgcaaagacccagc	11:79711972..79712028:-
NovelmiRNA-245	cuggugagccggagagagauccc	gacuccguuucucaggagcaccgguc	gacuccguuucucaggagcaccggucccuggugagccggagagagauccc	12:53887436..53887486:+
NovelmiRNA-246	agggcgcgggcccgggua	cccggcagccggcucugg	agggcgcgggcccggguaggugugggcgccaggggagccugcgccgcacgccuguucccggcagccggcucugg	1:163929888..163929962:-
NovelmiRNA-247	auagcucugcauauaacccagu	ccuggguuauauguagaguugu	ccuggguuauauguagaguuguaauauauauguagcucagacuauuauagcucugcauauaacccagu	17:27783159..27783227:-
NovelmiRNA-248	ugggcaugccccagggauuccguuu	gcucugggauugcaggcacacugcc	ugggcaugccccagggauuccguuuccuguguuuccccagcacuggguuuacaggaagcucugggauugcaggcacacugcc	4:88394813..88394895:+
NovelmiRNA-249	gcggggcugggcgcgcgc	gcgccgccuggaagcugaaggc	gcggggcugggcgcgcgcggcgccgccuggaagcugaaggc	13:54738162..54738203:+
NovelmiRNA-250	ucgugcucauagucacugcuga	ucaguagugacuauuagaccggga	ucaguagugacuauuagaccgggagcccaguccauagcucgugcucauagucacugcuga	3:94986152..94986212:+
NovelmiRNA-251	cggggcuggagagcugagu	ucacucaaacauuccuaag	ucacucaaacauuccuaaggcugacucugcuucggggcuggagagcugagu	5:35020998..35021049:-
NovelmiRNA-252	ugucucuccagucaccuuc	aggaaggcgagauacc	aggaaggcgagauacccugucucuccagucaccuuc	5:37911992..37912028:+
NovelmiRNA-253	ggagggcugcuggcagaaguc	ucucagccaggcucauuuccug	ucucagccaggcucauuuccugcuggaguuugguggcaggagggcugcuggcagaaguc	9:57759355..57759414:-
NovelmiRNA-254	cauuucucuggccacagaa	uacauagaaaauggaggaca	cauuucucuggccacagaagacaucccccacugcaacccugaacagcggcuuugggaugaccuaucuucuacauagaaaauggaggaca	11:118405275..118405364:+
NovelmiRNA-255	uucaugucagugagccugucuca	ggucaggcuccugacacgacug	ggucaggcuccugacacgacugagugaaccauuccuucaugucagugagccugucuca	10:78308351..78308409:-
NovelmiRNA-256	aacugugucugacuaacg	cuaguuagacacaguuga	cuaguuagacacaguugaaaagaugggaacugugucugacuaacg	16:18565521..18565566:+
NovelmiRNA-257	ccagcacuaugggucucuu	gagugccuaugcuggca	ccagcacuaugggucucuucuguuuucugcagugugaagagugccuaugcuggca	15:66630834..66630889:+
NovelmiRNA-258	aggaggccuuuggauacccaga	uggguauccaaaggccuccucu	aggaggccuuuggauacccagauacacacacccucuggguauccaaaggccuccucu	17:29165838..29165895:-
NovelmiRNA-259	uguucucuucacuguggga	cuacaguuaaagggaccucucc	uguucucuucacugugggacgcagguuccugacagggaaucugcucaggauuucuacaguuaaagggaccucucc	10:62172059..62172134:-
NovelmiRNA-260	uagcucagucgguagggu	aaagcccuggguuuac	uagcucagucgguagggugcucgcuugccuuccaugcacaaagcccuggguuuac	11:100923494..100923549:+
NovelmiRNA-261	guagaagagggcugcaggcuguucu	cugcuguagcagcccucuuuguacugagccc	guagaagagggcugcaggcuguucuggaaguuuccuguuccugcuguagcagcccucuuuguacugagccc	17:57025953..57026024:-
NovelmiRNA-262	cgggugugcuucgcgauggccugg	cggcggcgccagccacucgga	cgggugugcuucgcgauggccuggaaauccggcggcgccagccacucgga	10:7663094..7663144:-
NovelmiRNA-263	acguggccagugugugucugc	cucgacaucacagagcagg	cucgacaucacagagcaggcccugcacucucgcuuccuggaggguguccacaacguggccagugugugucugc	3:93278749..93278822:+
NovelmiRNA-264	auggugguucagugguaggauu	uccugcccacaucuucugcuauga	auggugguucagugguaggauucucuccugcccacaucuucugcuauga	8:25363011..25363060:-
NovelmiRNA-265	uaccaccacacccugcuuugacu	aagccgggcggugguggcgca	uaccaccacacccugcuuugacuguuacuauuaagauuuuaaguaaagccgggcggugguggcgca	1:16651483..16651549:-
NovelmiRNA-266	aaguguacauauauguauauaugu	auauauauuuauguacacacgc	aaguguacauauauguauauauguguaauauauacuacauauauauuuauguacacacgc	7:100220730..100220790:-
NovelmiRNA-267	agccaugacggaagacuguguu	gacuguguucuguuguuggugc	gacuguguucuguuguuggugcugugucccugugcagccaugacggaagacuguguu	16:10608640..10608697:+
NovelmiRNA-268	uguguauaaagaaaacuugugagc	gcacaauucucuuuguacacaca	uguguauaaagaaaacuugugagcuaagacuuuucuuugcacaauucucuuuguacacaca	4:89298362..89298423:+
NovelmiRNA-269	ugcuuccuauguacucuuuuu	aaagaguacauaggaagcagg	ugcuuccuauguacucuuuuuuccuauguaccaaacaaaaagaguacauaggaagcagg	16:45156234..45156293:+
NovelmiRNA-270	gacgagguggccgagugguuaagg	auggacugcuaauccauugugcuuug	gacgagguggccgagugguuaaggcgauggacugcuaauccauugugcuuug	19:5038333..5038385:-
NovelmiRNA-271	uccaaggccacuggacugugug	uccaguccacugaccauggcug	uccaaggccacuggacugugugguucaucaccaucauccaguccacugaccauggcug	15:76451374..76451432:-
NovelmiRNA-272	cggggccggggguggggcc	ccccacucccuccccugcu	cggggccggggguggggccgccaggcacacuuccaccacagcugcggaacagcccuccccacucccuccccugcu	7:18402899..18402974:-
NovelmiRNA-273	ugugguucagugguagaug	ucaaaacccugagaacaguagc	ucaaaacccugagaacaguagcugggcggggcugugguucagugguagaug	10:5071389..5071440:-
NovelmiRNA-274	ucuccuguucucuguucu	acacggcgaaugucuggaccca	ucuccuguucucuguucucaggaugguuguagaauauacugagaugcagcauccugagacacggcgaaugucuggaccca	18:78740467..78740547:-
NovelmiRNA-275	uaggagggaagguauggacauua	agguccaucccucucucuuccu	agguccaucccucucucuuccuagggacucgguguccccaggcuuggaagauggagaguccuugcuuaggagggaagguauggacauua	4:136112266..136112355:+
NovelmiRNA-276	agagcccugacugucuuggaacu	uuuauagaccaggcuggccu	agagcccugacugucuuggaacuugcuuuauagaccaggcuggccu	3:95353224..95353270:-
NovelmiRNA-277	gcuccagccgugccuaaag	uuggggacagucaacagaguug	gcuccagccgugccuaaagccagcagaaaggcuuuggggacagucaacagaguug	11:43424783..43424838:-
NovelmiRNA-278	ucccgcggcuccugcucugcu	gcggcggcggcggcggcggcg	gcggcggcggcggcggcggcggcagcagcucccgcggcuccugcucugcu	2:174330095..174330145:+
NovelmiRNA-279	ucucuccagccaccuuua	gagggagucuggaggaagu	gagggagucuggaggaaguuugugaguggauucucuccagccaccuuua	19:53850817..53850866:+
NovelmiRNA-280	cagggaggacagaaacua	gugaggucucccuggg	gugaggucucccuggggugaucagggaggacagaaacua	1:88864180..88864219:-
NovelmiRNA-281	cggggcugggcgcgcgcg	ggcgccccgagcgcccccg	cggggcugggcgcgcgcgcgggcuggacgcccgaggcugggcgcgcgguccccgggcgccccgagcgcccccg	6:23839366..23839439:-
NovelmiRNA-282	uauguccucuugggcccuccucucc	cagaggaaggcuuagggcauc	cagaggaaggcuuagggcauccucccaaucaguauguccucuugggcccuccucucc	19:24416452..24416509:+
NovelmiRNA-283	uguaggaacccuaaaccu	guugucuuccucgug	uguaggaacccuaaaccucauugcaugagugcgguugucuuccucgug	14:62879289..62879337:+
NovelmiRNA-284	aagccagggauuguggcc	ccuugaacccucuggcugca	ccuugaacccucuggcugcacaaguauaaguuuggaucagcaaacccauguaaaagccagggauuguggcc	7:30669645..30669716:-
NovelmiRNA-285	cuacccaggguugugggcagug	cugcuuccuacccaggguugug	cugcuuccuacccaggguugugggcagugugagugucagcuccuguggccacugcuuccuacccaggguugugggcagug	12:111790076..111790156:+
NovelmiRNA-286	ugacugccuccugccugcccugca	caggguggguggggcagcccug	caggguggguggggcagcccuguaacuuguggagcugacugccuccugccugcccugca	7:45383886..45383945:-
NovelmiRNA-287	uggcugcuagcucagagucuagg	cucacagagccucagcaggag	cucacagagccucagcaggagggccggccacccccaggguagggaggaacuuggcugcuagcucagagucuagg	4:141114103..141114177:-
NovelmiRNA-288	aaggacuagggcaacacugcu	ccauguucuccuaguguccucaa	aaggacuagggcaacacugcuuaguugguuuuaucggccauguucuccuaguguccucaa	16:82605283..82605343:-
NovelmiRNA-289	uugcucugugcuguggaucagg	ugagccucuggagagcaagg	ugagccucuggagagcaaggucaaauuaugcucuuugcucugugcuguggaucagg	8:11013285..11013341:+
NovelmiRNA-290	aggugagcagccucuggg	caguggugaggccugg	caguggugaggccugggccaauaaauaacagaaaagguaaaggugagcagccucuggg	6:121185564..121185622:+
NovelmiRNA-291	aaaggucugccucgugacucagg	ggagucacaaaaggcuuccuauucc	ggagucacaaaaggcuuccuauuccucugggaaugacagugaaaggucugccucgugacucagg	19:23730089..23730153:+
NovelmiRNA-292	cuagugguuaggauuuga	gagucuggaguacagagggc	gagucuggaguacagagggccagggaccucuccccugagucuagugguuaggauuuga	3:98361208..98361266:-
NovelmiRNA-293	cagcaggccucuuaccuuggggg	cuggggggagguggccuguguua	cuggggggagguggccuguguuaggggaaccucacaucagcaggccucuuaccuuggggg	1:127942756..127942816:+
NovelmiRNA-294	gggacuguaagacuucacca	gugugcuggacagugaacccug	gugugcuggacagugaacccugggugccugccuguccucucaggcuccucaacgcugggacuguaagacuucacca	19:59541420..59541496:+
NovelmiRNA-295	cguuccggugcaagcaaggcugc	gccuugacgcggagccggaacg	gccuugacgcggagccggaacgcauuaguccuguucaggagcguuccggugcaagcaaggcugc	2:181601097..181601161:-
NovelmiRNA-296	cggcggcggcggcgacuccg	gggcggcucgcggaagca	gggcggcucgcggaagcagcucgggcagggguaggggcggcggcggcggcggcgacuccg	17:74295016..74295076:-
NovelmiRNA-297	ggugggacugccucuuuccagg	ugggaggagauucucccacugu	ugggaggagauucucccacugugacuuguauggugggacugccucuuuccagg	15:89190352..89190405:-
NovelmiRNA-298	guggagaggaacaacucugagu	cugguuucucuucagauc	cugguuucucuucagaucauauaaauuuuuugccuuuuacuaaagauuucuguggagaggaacaacucugagu	17:94869910..94869983:-
NovelmiRNA-299	aggcugugaugauuggcgcaggggu	cucagcugagucaugggagcugaa	aggcugugaugauuggcgcagggguacggaccucagcugagucaugggagcugaa	6:71882637..71882692:-
NovelmiRNA-300	ggggguguagcucagggg	cggggcaagccacuaa	cggggcaagccacuaacccaauuacgaaagugaaaaacaggaccaguguuggggcuggggguguagcucagggg	6:30143107..30143181:-
NovelmiRNA-301	cggcggcgggcgcgggggu	ccgccgcagcccgagacgcu	ccgccgcagcccgagacgcuggcggccgugaaggaagagcgcggugaggcggcggcggcgggcgcgggggu	4:46344220..46344291:+
NovelmiRNA-302	uacccggcaucggaacuugga	gaccgagaccggaccuuu	uacccggcaucggaacuuggaugcugaccuuagggugcgggauaggaccccuccacaccuucuguauucagaccgagaccggaccuuu	9:106885341..106885429:-
NovelmiRNA-303	gaggaggccuuuggauacccag	ggguauccaaaggccuccucua	gaggaggccuuuggauacccagaggguguguguaucuggguauccaaaggccuccucua	17:29165839..29165898:+
NovelmiRNA-304	ccuguugccuuccuccugg	auggggaggguuugcagaau	auggggaggguuugcagaaucagcccuguugccuuccuccugg	16:92521338..92521381:+
NovelmiRNA-305	cugcuguagcugcugcugu	ugcuccugcugcuccugcugcu	cugcuguagcugcugcuguaggugcugcugcuguugcuccugcugcuccugcugcuccugcugcu	7:131054539..131054604:+
NovelmiRNA-306	uacuaugccuggaaggcacca	guggcuucuguuugcauaguuauggc	uacuaugccuggaaggcaccaagcucugccucuuggcagaaguggcuucuguuugcauaguuauggc	9:108459093..108459160:+
NovelmiRNA-307	aagcccugucuugacccugc	agaggcaggugggucucu	agaggcaggugggucucuauaaguucuaggccagccuggucuacagagaguuccaggacagccaggacaagcccugucuugacccugc	17:56261767..56261855:+
NovelmiRNA-308	aaagaggaggggguggacc	uuuaaccucuccuguagcc	uuuaaccucuccuguagcccaccaccuaccagagguaguggaaaagaaaggaaagaggaggggguggacc	11:75721750..75721820:-
NovelmiRNA-309	agggcgugggggugggggcc	uccccagccaccgcccgga	uccccagccaccgcccggagccccuuggagaagaggaggugaagagggcgugggggugggggcc	3:29082341..29082405:+
NovelmiRNA-310	ugaaacugggccacucaucauuu	uagguagggucugguuuuacu	ugaaacugggccacucaucauuuuuacacuugugugacauucgucugugcugucacauguaguagguagggucugguuuuacu	5:32447340..32447423:+
NovelmiRNA-311	gccugaggaugcugagucuucu	auaggcuuugagauccucccucua	auaggcuuugagauccucccucuagcugccugaggaugcugagucuucu	6:113330696..113330745:-
NovelmiRNA-312	gcgugcaugaaguccugg	agcaccaugugcacca	gcgugcaugaaguccugggcucaacccccuagcaccaugugcacca	6:83245607..83245653:-
NovelmiRNA-313	guggugagacuucugccugugc	uggggcaggaggaucacuucaa	guggugagacuucugccugugcacacucgggaagcuggggcaggaggaucacuucaa	10:75766337..75766394:+
NovelmiRNA-314	agaagauugcacagaaggccauggc	cuggcuuuuuuuaccuucccg	agaagauugcacagaaggccauggccuugcccagcucuggggagggccuggcuuuuuuuaccuucccg	8:75097147..75097215:+
NovelmiRNA-315	gaucuggcuucugagaug	uuucaguuaaccgugugug	uuucaguuaaccguguguggagaucuggcuucugagaug	6:143605683..143605722:+
NovelmiRNA-316	aucccgaacgagccccca	cucacucaagucucgggaacuuu	aucccgaacgagcccccaaaugaaagaccccugaagggagacccucacucaagucucgggaacuuu	12:19718600..19718666:+
NovelmiRNA-317	uuugagucuacucugagcucaug	acagcuggaguggacccagaga	uuugagucuacucugagcucauguagcuuuacgcaucuacucuuaugagaaggugucucggcacagcuggaguggacccagaga	1:34263051..34263135:+
NovelmiRNA-318	cccacucccgacccgggg	uggguugaauucagacuuug	cccacucccgacccggggugccuaaucugaagcucuggguugaauucagacuuug	2:35424902..35424957:-
NovelmiRNA-319	aggccaguuuggauuuccuga	gggggauccaggccagcccuca	gggggauccaggccagcccucauuacagagucaguuugaggccaguuuggauuuccuga	9:78528051..78528110:+
NovelmiRNA-320	uggagagaaaggcagcuccc	uagcugucuugucacuguguc	uagcugucuugucacugugucugcacuuucucugaugaauaugcaaauggagagaaaggcagcuccc	4:102225539..102225606:-
NovelmiRNA-321	ugacugaaucuuguuaaagaau	ucuuuaacaagauucagucaca	ugacugaaucuuguuaaagaauagaaugaaaaaugcuucuuuaacaagauucagucaca	11:20706948..20707007:-
NovelmiRNA-322	uggggcuaaaggucugugcca	gccaggauuuuaguccugau	uggggcuaaaggucugugccacuaugcuuggcuuguggccaggauuuuaguccugau	7:132565996..132566053:-
NovelmiRNA-323	cgggcgugguggcgcacac	cuguggaccacguuggcc	cuguggaccacguuggccuuaaacucaagaucugucugccgcugggcgggcgugguggcgcacac	1:167280045..167280110:-
NovelmiRNA-324	uucugccuccucugccgccauggcg	uuccgugagcggcacgugggccuggugggc	uucugccuccucugccgccauggcgccugugguuaguauggcuccgcgugcggccgcgguuccgugagcggcacgugggccuggugggc	4:152325864..152325953:+
NovelmiRNA-325	cucgcugcaggaucucuggg	cagaggccuccugucagcgggug	cagaggccuccugucagcggguguggagcacacucgcugcaggaucucuggg	11:62879807..62879859:+
NovelmiRNA-326	agcugggaccguuagcucgcc	caggcuccggggcccagcuccgc	agcugggaccguuagcucgccaggcuggcaggcuccggggcccagcuccgc	3:96601119..96601170:+
NovelmiRNA-327	aggagcagccuagaacaga	aguuuucaacugcuucuga	aggagcagccuagaacagaauccuuccaguuuucaacugcuucuga	3:10504078..10504124:+
NovelmiRNA-328	caacggcuccugaccccucucggga	cugggaggauuaggagucggguca	cugggaggauuaggagucgggucagacguacaacggcuccugaccccucucggga	7:19531075..19531130:-
NovelmiRNA-329	aucccggacgagccucca	cccacucuagucucgggagug	aucccggacgagccuccaaauguaagacgccccuuccggggacccccacucuagucucgggagug	7:11139014..11139079:-
NovelmiRNA-330	gggcaguggugcuaggagggcucu	agcaaccuuguucauccugccccc	gggcaguggugcuaggagggcucuuuccagagcaaccuuguucauccugccccc	10:7230535..7230589:-
NovelmiRNA-331	guucugcugguauucguaggcuuca	agguaggcugcgagggcugggggcuggg	guucugcugguauucguaggcuucaugagguaaggcucaugagguaggcugcgagggcugggggcuggg	11:115197328..115197397:+
NovelmiRNA-332	cgcgcgggcggggcggggc	cccgcagacgccggggcgag	cccgcagacgccggggcgagugcccgcaggugcggcggugcgcgcgggcggggcggggc	4:78211831..78211890:+
NovelmiRNA-333	guuucaguguaugucucuugaggc	cucuggagaguaggcuggauaug	cucuggagaguaggcuggauauggggugaacaguucaguugacccccacugguuucaguguaugucucuugaggc	15:81879575..81879650:+
NovelmiRNA-334	gagggacauacucaaugagaac	ucuuauuguccaugucccugcc	gagggacauacucaaugagaacaauuacgagccccuucuuauuguccaugucccugcc	10:4092813..4092871:+
NovelmiRNA-335	ucgaggagcugacaugucugugcc	ccaucaaacaucagcucccacua	ccaucaaacaucagcucccacuagugguugaugccauauguacucgaggagcugacaugucugugcc	11:72752096..72752163:+
NovelmiRNA-336	cuagggagguaguagcucaucu	guggcuguugccucccaacacugagga	cuagggagguaguagcucaucuguuaguggcuguugccucccaacacugagga	2:38916900..38916953:-
NovelmiRNA-337	ccgucucuccagccaccaua	uagugguugaugagagagaucu	ccgucucuccagccaccauaauuuucuuaauuagugguugaugagagagaucu	17:32445948..32446001:-
NovelmiRNA-338	aacuguggugaaagauua	aucuuuccucacuuugag	aacuguggugaaagauuaggguuaguugcuugugcacuccucugcugcugccuaucuuuccucacuuugag	6:21032173..21032244:-
NovelmiRNA-339	aauucugacaaguugcucua	ucucagcuugucacugaauucc	ucucagcuugucacugaauuccucuacauggcuucaaacuaauucugacaaguugcucua	1:160188855..160188915:-
NovelmiRNA-340	auaugggucugugggccugggu	ccagaccggaggcaguuacccgggcag	auaugggucugugggccugggucagcaccguggagacuagagucucauggcuugagcccagaccggaggcaguuacccgggcag	4:139274464..139274548:+
NovelmiRNA-341	ugccugggcuaugauguagaau	ucuacaucauagcccaggcaga	ucuacaucauagcccaggcagaaguguugaaaguuuacccugccugggcuaugauguagaau	11:74873308..74873370:+
NovelmiRNA-342	ggggguguagcucaggga	cacugagccaucucacca	cacugagccaucucaccagccucguuucuagucuuuuguuaugaaaagacugcaauggcuuggggguguagcucaggga	11:19704352..19704431:-
NovelmiRNA-343	ugaggaccucacuguggagccagag	cuggcauccugaccuccuuauc	ugaggaccucacuguggagccagagucaaucugucccucuagaugguauugccacacggaggcuggcauccugaccuccuuauc	4:132492849..132492933:-
NovelmiRNA-344	ugaggggcagagagcgggg	ccugucugggguuguccagaggu	ccugucugggguuguccagaggucugaagaggcaugaggggcagagagcgggg	1:136159870..136159923:-
NovelmiRNA-345	acguggccagugugugucugc	ucgacaucacagagcaggcc	ucgacaucacagagcaggcccugcacucucgcuuccuggaggguguccacaacguggccagugugugucugc	3:93278750..93278822:+
NovelmiRNA-346	caagcccagaccgcaaaaagauc	cuuuuugggguaagggcuu	cuuuuugggguaagggcuuccugacuacugucgagagaacagcaagcccagaccgcaaaaagauc	6:29022620..29022685:-
NovelmiRNA-347	cgcggcgcgggcuccggg	ugaagcgcgcccauccc	cgcggcgcgggcuccggggcaacagcugaagcgcgcccauccc	2:165234416..165234459:-
NovelmiRNA-348	uaugucacugggcauuggcuuuga	caagccaggcccagugucacu	uaugucacugggcauuggcuuugagguuucaaaugcucaagccaggcccagugucacu	16:57610785..57610843:+
NovelmiRNA-349	gaggguuggguggaggcugc	gugcaccaccaugcccagcu	gugcaccaccaugcccagcuagagaccauuuuuaagauguuuuguuugaggguuggguggaggcugc	12:49279058..49279125:+
NovelmiRNA-350	agcugaggaugauuuaaguu	uuuggggggccucuugcugg	uuuggggggccucuugcugguugagcugaggaugauuuaaguu	11:116672485..116672528:+
NovelmiRNA-351	agagaguguagaaauggu	uguuucugcacuaguuuc	uguuucugcacuaguuuccagagaguguagaaauggu	6:87091926..87091963:+
NovelmiRNA-352	ggggguguagcucagcgguagagu	ucaaaacucuguguuauuugauccccag	ggggguguagcucagcgguagaguguuugccuagcaaguucaaaacucuguguuauuugauccccag	11:47694558..47694625:-
NovelmiRNA-353	ugaacuggcagaagggguca	aucuccaucucggacauc	aucuccaucucggacauccucuccauuucuuuucccggggaccccuuuaagaagugggagccgaugaacuggcagaagggguca	9:35449994..35450078:-
NovelmiRNA-354	cgguggaguggccgcagccaucucc	agauggcgguagcacccaucgag	cgguggaguggccgcagccaucuccaagauggcgguagcacccaucgag	1:79923336..79923385:-
NovelmiRNA-355	augucugcaucucuggga	ucaguuuguuuauaugg	ucaguuuguuuauaugguauauuauacuuauugauugauguauggugaaucaugucugcaucucuggga	10:46927075..46927144:+
NovelmiRNA-356	ggcggggcugggcgcgcg	cgccccgagcgcccccgc	ggcggggcugggcgcgcgcgcgggcuggacgcccgaggcugggcgcgcgguccccgggcgccccgagcgcccccgc	6:23839365..23839441:-
NovelmiRNA-357	ggggguguagcccaguggg	ccuggcuaggguuucau	ccuggcuaggguuucaucucugaccugaggcuggaaguuggaaaaguuguucugagagagcuggggguguagcccaguggg	5:137444942..137445023:-
NovelmiRNA-358	ugcuuccuauguacucuuuuu	aaaagaguacauaggaagcag	ugcuuccuauguacucuuuuuuccuauguaccaaacaaaaagaguacauaggaagcag	16:45156234..45156292:+
NovelmiRNA-359	gaggaucugguucuguagcuc	gcuacaggaugagauccgguc	gcuacaggaugagauccggucucaaaaaauuauuuuuggagaggaucugguucuguagcuc	4:41140170..41140231:+
NovelmiRNA-360	ucugagcuacaucucugauuga	auucaggguuguagcuuccagcu	auucaggguuguagcuuccagcuguagagucugagcuacaucucugauuga	7:75781175..75781226:+
NovelmiRNA-361	gcuucucuggggaguccugug	cagggucucucucuuaccg	cagggucucucucuuaccggaaguggcucuccacagucuccuuucuggcuucucuggggaguccugug	1:180957996..180958064:-
NovelmiRNA-362	uucagggauaaauggagucacaga	ugugacuccugagcucuguu	ugugacuccugagcucuguuccccaugauagguucagggauaaauggagucacaga	8:21594042..21594098:-
NovelmiRNA-363	ugguuaguacuuggaugg	gucuuagaagcuaagcagg	gucuuagaagcuaagcaggguuagcccugguuaguacuuggaugg	10:82936634..82936679:+
NovelmiRNA-364	uuggucugagcaucuuccaggc	agggaggaugucaggaugcagacu	agggaggaugucaggaugcagacuguccuuuccagugccucaguuggucugagcaucuuccaggc	17:56749643..56749708:-
NovelmiRNA-365	uggaagaggcugacccug	ggggccucuuccuug	ggggccucuuccuugccuucugaggcacucagcuggaagaggcugacccug	6:87734231..87734282:+
NovelmiRNA-366	uccggccgucggcggacgcagc	agcggcggccgcggcuggggcu	agcggcggccgcggcuggggcugaggcuccggccgucggcggacgcagc	2:101678442..101678491:+
NovelmiRNA-367	uuuuguguuugagagaaug	uuccucuguugaagaagu	uuccucuguugaagaaguugacuuuuguguuugagagaaug	18:84518476..84518517:-
NovelmiRNA-368	agggcuggcgagauggcg	ccaccucuccagucccaa	ccaccucuccagucccaaaauaauaauaauaaaauagggcuggcgagauggcg	3:95649989..95650042:+
NovelmiRNA-369	gguggggggcggggcggg	ggccaccgcucaccugcccc	ggccaccgcucaccugccccaagguggggggcggggcggg	6:85187447..85187487:-
NovelmiRNA-370	aaccuggacgagaacggcuugg	gagcuguucuuuaugguucg	aaccuggacgagaacggcuuggauuugcucucaguaagugagcuguucuuuaugguucg	10:69340454..69340513:-
NovelmiRNA-371	acaggaggcagcgagagccuguggg	cauccugccucccuccugucc	acaggaggcagcgagagccugugggaggaagggccuucuagugacccugcuucuccauccugccucccuccugucc	2:167476509..167476585:+
NovelmiRNA-372	ugagggcuacugugauugga	uaguacaagggcaguugagg	ugagggcuacugugauuggagagaggagugggauaaacucagucuaguacaagggcaguugagg	16:32472315..32472379:+
NovelmiRNA-373	uucugcugaguucuuuugg	cugagucucagcaga	uucugcugaguucuuuuggacccuggcagcaggggucugagucucagcaga	14:103697517..103697568:+
NovelmiRNA-374	cgguggggggcggggcggc	cgcccgcgcuucccccccc	cgcccgcgcuucccccccccuucccgggcaaggcccccucucccggcggggcgguggggggcggggcggc	15:102203955..102204025:-
NovelmiRNA-375	uauguccucuugggcccuccucucc	agaggaaggcuuagggcauc	agaggaaggcuuagggcauccucccaaucaguauguccucuugggcccuccucucc	19:24416453..24416509:+
NovelmiRNA-376	caggacuaugggguuguguugc	agcacaugauuguauuucuuguggg	agcacaugauuguauuucuuguggggugguucuucuggagggacuagcucaggacuaugggguuguguugc	15:76907509..76907580:+
NovelmiRNA-377	ccgguggggggcggggag	ccccgcucgaugccgggc	ccccgcucgaugccgggcgggcugccgguggggggcggggag	5:15935146..15935188:+
NovelmiRNA-378	gggggggugcuguaggcu	ucuuuuagcaccccaccug	gggggggugcuguaggcucuuuauugguagacacacuaguuacagucuuuuagcaccccaccug	17:79023205..79023269:+
NovelmiRNA-379	uuucgucucaccucucaccaaaacc	cgcuuggugcuggggugcugaca	cgcuuggugcuggggugcugacaacauggcagggagagugggguguccccauuucuucuuucuuuuuuucgucucaccucucaccaaaacc	17:34596046..34596137:+
NovelmiRNA-380	aaggggguagagcuagau	guugcuuugcccauuugg	aaggggguagagcuagauauguugcuuugcccauuugg	5:131326964..131327002:-
NovelmiRNA-381	ggggauguagcucaguaga	cccuggguucaauucccac	ggggauguagcucaguagauagagugcuuguuuagcaagcacaaggcccuggguucaauucccac	8:113958217..113958282:+
NovelmiRNA-382	caggaggaucacgaguuggagc	cccaccugugaucccagcaagccugag	cccaccugugaucccagcaagccugagacaggaggaucacgaguuggagc	16:87209936..87209986:-
NovelmiRNA-383	uugaggucuuagcuccca	ggagguggggucucaauc	ggagguggggucucaauccagagugugggguuugaggucuuagcuccca	2:32567933..32567982:-
NovelmiRNA-384	gugguuaagagcacugacug	ucuacugcucuuaacuucug	ucuacugcucuuaacuucugagccaucuuuccaguccccuuaaacuauauuuuaaaacauuuaggggcuggaaaggugacucagugguuaagagcacugacug	3:116667575..116667678:-
NovelmiRNA-385	cgcgcgggcggggcccggc	cugggccgggcccgugagggc	cugggccgggcccgugagggcggcgguggcgguggcggcgugggcuggcgaggccgcgcgggcggggcccggc	4:93335266..93335339:-
NovelmiRNA-386	gcggcggcggcggcucug	gggccggcggcggcggcg	gggccggcggcggcggcgggaagcgggagcggcggcggcggcucug	5:99978470..99978516:-
NovelmiRNA-387	uuucugugaugacuuuaca	caaagcuuacaggaaug	caaagcuuacaggaauguggcuggcaauuccccaaggaacagugauccaggauuugccaagccaguuucugugaugacuuuaca	7:74459987..74460071:-
NovelmiRNA-388	aggggugggguggggucggg	uauccccacuggcaccuccucc	aggggugggguggggucgggggacagagugagugcaaagugggaagggcaccucaagccuuauccccacuggcaccuccucc	19:56577990..56578072:-
NovelmiRNA-389	ugucucuacaacucugccacacuu	ggagaagggggagggggagggggagg	ugucucuacaacucugccacacuucuugaaaaaagaagaaagaggaggagaagggggagggggagggggagg	2:127677711..127677783:+
NovelmiRNA-390	cucucgguucgcguggagcgaug	agcuccgugcgagccgcgauugc	agcuccgugcgagccgcgauugcgguacucgccucucucgguucgcguggagcgaug	7:97696675..97696732:+
NovelmiRNA-391	uuugaggucuaucccgacggggcuu	gccagacgucguuggaaacgccucaua	uuugaggucuaucccgacggggcuucccuaguagccagacgucguuggaaacgccucaua	9:15313801..15313861:+
NovelmiRNA-392	ucuugggcucauggcaacc	uugcuguguauccuaagcua	uugcuguguauccuaagcuagcucugguacucacuauggaacccaggcugaucuugggcucauggcaacc	9:35042947..35043017:-
NovelmiRNA-393	cacugaccugcuaagccuguc	aggcugguggucugggccucu	aggcugguggucugggccucugucggcacugaccugcuaagccuguc	19:42170921..42170968:+
NovelmiRNA-394	ggcaggaggaucacgagu	uaugugagacccugucuc	ggcaggaggaucacgaguugaagcuagcucaccuuuggcuacauagggaguucaaggccccucuggcuaugugagacccugucuc	9:104291739..104291824:-
NovelmiRNA-395	uccuuggaugucugagugac	acagagacagagacagagag	acagagacagagacagagagagcagagccuggggagagaagcaaggggccccauccuuggaugucugagugac	4:136437098..136437171:-
NovelmiRNA-396	ggggcgugggggugggggc	ucaguucccuuuggcugu	ggggcgugggggugggggcggagaggguacugucaccuguuaggaaggggugugggagaagcaggcucaguucccuuuggcugu	13:104500999..104501083:+
NovelmiRNA-397	ggggcugguaagauggca	ugaucaggcaggccugu	ggggcugguaagauggcagagugauagaaacacuuucugaucaggcaggccugu	7:66750889..66750943:+
NovelmiRNA-398	ugaugugagguccucuggaaga	ucaccagagucuucuuacauug	ucaccagagucuucuuacauuggcaugaguucuaaaaucugaugugagguccucuggaaga	5:132694706..132694767:-
NovelmiRNA-399	gaggcagaucugacaaau	cuggcaguucucccucug	gaggcagaucugacaaauucuggcaguucucccucug	7:126391358..126391395:-
NovelmiRNA-400	gguagagcaucagacuuu	agucauggaggccag	gguagagcaucagacuuugaggggauccguuagaaugaucuaccgccucccuuuccucucccaaccucgaagucauggaggccag	8:121244647..121244732:+
NovelmiRNA-401	ugaggaugaugaugauga	cucaguuugucuuuuuc	cucaguuugucuuuuuccuuaaggaugaggaugaugaugauga	7:127788458..127788501:+
NovelmiRNA-402	uauucugacucuaccuaacugga	ucugcuagguagugguggaacugc	ucugcuagguagugguggaacugcugcugauuccuguuugcuauucugacucuaccuaacugga	2:18177241..18177305:+
NovelmiRNA-403	aggcgggggcgggcgggcg	cgcagucugugccgagccagc	cgcagucugugccgagccagcggagacgaggcgggggcgggcgggcg	X:6047704..6047751:-
NovelmiRNA-404	agcggggaauggugcuguaau	uucagcucuguguucccagcuau	uucagcucuguguucccagcuauucugcaggcuuaggcagaaugagcggggaauggugcuguaau	8:85002033..85002098:+
NovelmiRNA-405	uuggggauucugcacuca	agugccuagaaucacccuucu	uuggggauucugcacucacaucuggccuucgagugccuagaaucacccuucu	X:136997071..136997123:+
NovelmiRNA-406	aggaugugagcaugggag	ccccucccucucaccuac	aggaugugagcaugggagaguuggcccuaccuuuugucuucucuaguagacaaaggagggauaaccuccccucccucucaccuac	10:40110283..40110368:+
NovelmiRNA-407	ucucugcugugguuagcuuugg	aagguaaauucagcagugaca	ucucugcugugguuagcuuuggugccuucuccaagguaaauucagcagugaca	X:153159439..153159492:+
NovelmiRNA-408	ucugcccuucccucuggagagu	ccuccggcagcuugaggcacagcagu	ccuccggcagcuugaggcacagcagucagauguggcucugcccuucccucuggagagu	7:139543302..139543360:+
NovelmiRNA-409	aggcggcugccgaagaug	ucuucuuggccgccugg	aggcggcugccgaagauggcagaggggcagguucuuguauuggauggccgagaccaucuucuuggccgccugg	19:50030677..50030750:-
NovelmiRNA-410	ugcaggugcaggcuguggcccca	ggguccucccugugcccuuacu	ugcaggugcaggcuguggccccaaaguccaggguccucccugugcccuuacu	10:80833975..80834027:-
NovelmiRNA-411	uacuccacugaacauuauguug	aggcaaugcuccguggagaagu	uacuccacugaacauuauguuggugagacuuuacuaaggcaaugcuccguggagaagu	10:42468707..42468765:-
NovelmiRNA-412	uaugaguucuaggcauugaaucu	gucaaugcucugaacuccuaaga	uaugaguucuaggcauugaaucuggggccucuggaagagcagucaaugcucugaacuccuaaga	5:33618089..33618153:-
NovelmiRNA-413	acgguggggggcggggcg	cucugugccuggcaguua	cucugugccuggcaguuauucuacugugcagugaacgguggggggcggggcg	2:23281154..23281206:+
NovelmiRNA-414	ccuguugccuuccuucug	gauggaacccaggau	gauggaacccaggauaguuccuguugccuuccuucug	18:63345443..63345480:+
NovelmiRNA-415	aacugugguaacucuagaa	cuggaggucacguguucu	aacugugguaacucuagaauaccaaacaauacaaaacuauuguuagaauucuggaggucacguguucu	13:29331221..29331289:+
NovelmiRNA-416	uauagaccuguauagcuaucu	aucuauauaggucuguaua	uauagaccuguauagcuaucuauauguauacugaucuauagaucuauauaggucuguaua	10:75148855..75148915:+
NovelmiRNA-417	agagaugccagucuauguaa	auguaggauugcaucaugugucu	auguaggauugcaucaugugucugagaagagagaugccagucuauguaa	19:43985326..43985375:+
NovelmiRNA-418	ugugagguggcaggcugcuugac	gugguagcuagaccaccuacgug	gugguagcuagaccaccuacgugacacuggucaucugugagguggcaggcugcuugac	9:114375783..114375841:-
NovelmiRNA-419	cgcauuuaauggcccugaagu	ucaugggcugauuagacc	ucaugggcugauuagaccuguuaccaucgagaugucuuauuuaagggaaacauaugggcgauaacgcauuuaauggcccugaagu	3:6049643..6049728:+
NovelmiRNA-420	gcugugauggccgagugguuaagg	uugauggccagcuauagcuc	uugauggccagcuauagcuccacaggccaagggccgcacgcggcugugauggccgagugguuaagg	11:69110876..69110942:+
NovelmiRNA-421	uguccucuucucccucca	gggugggggcggggcagu	uguccucuucucccuccaucucucucuuucccucagaaaagccaugggugggagugagcggauggggugggggcggggcagu	7:25782078..25782160:-
NovelmiRNA-422	ucccccuccuucuucccguc	uuggaggcauggcaggcgagg	ucccccuccuucuucccguccucccccugaacccugcuguggcagauuuauugagguggaauggauuggaggcauggcaggcgagg	9:103523104..103523190:-
NovelmiRNA-423	gaggaacuugcuggaacacuccuuu	ugugaguucgaggccagcu	gaggaacuugcuggaacacuccuuuaauucugccgcuugggagguagagacaggcggagaucugugaguucgaggccagcu	5:151686631..151686712:-
NovelmiRNA-424	acgugaccucugucucccucag	uggggaggcuggguguuauuugc	uggggaggcuggguguuauuugcagguaccccgcaggcacgugaccucugucucccucag	2:32589384..32589444:+
NovelmiRNA-425	aaagguuugguccaggac	ccaucacuguggcuuuga	ccaucacuguggcuuugagauaugaaccugguaaagcagguauucuuuaaagguuugguccaggac	4:107565465..107565531:+
NovelmiRNA-426	acagacucuuccuuggaacucu	aguucagagaagggacauguga	acagacucuuccuuggaacucucagaaguagcuugagagugaauggacuguggucugacacauucucagaguucagagaagggacauguga	7:142014348..142014439:-
NovelmiRNA-427	ucaggacauaggaaaaaaaa	cuuuuucuaagguguccuggau	cuuuuucuaagguguccuggaugaauucaggacauaggaaaaaaaa	X:46916979..46917025:-
NovelmiRNA-428	guccgucgguccuuccgugcc	uggaacgaccgaucggugc	uggaacgaccgaucggugccaggccagguguacgcguccgucgguccuuccgugcc	2:119351292..119351348:+
NovelmiRNA-429	ucagccaugcuaaggccugc	ugggcuggggcguggcucagc	ugggcuggggcguggcucagcguggaguguggcucagccaugcuaaggccugc	11:113490346..113490399:-
NovelmiRNA-430	ugguggagcauuugacugg	ggcucaaucccuacuaccaaaca	ugguggagcauuugacuggcaacacagggccucaggcucaaucccuacuaccaaaca	4:33204696..33204753:+
NovelmiRNA-431	ugcgggauggggaacaucagg	ugaguccaccaccccacgcc	ugcgggauggggaacaucaggcuucagcuccagaagccugaguccaccaccccacgcc	X:74023534..74023592:+
NovelmiRNA-432	cggcccggggagugagcggc	ggcgggcguugaggagggcgcg	ggcgggcguugaggagggcgcggcgacgcggcccggggagugagcggc	4:147940942..147940990:+
NovelmiRNA-433	ugugucacugggguuaugcuuuga	caagccgggccuagugacucucu	ugugucacugggguuaugcuuugagguuucuaacucucaagccgggccuagugacucucu	9:74966742..74966802:+
NovelmiRNA-434	uugcucugugcuguggaucaggagc	cccugagccucuggagagcaagg	cccugagccucuggagagcaaggucaaauuaugcucuuugcucugugcuguggaucaggagc	8:11013282..11013344:+
NovelmiRNA-435	gcacuugucaguuucuuug	aggcaauuuuguuuugcaa	gcacuugucaguuucuuugcuacauaggaauuuauuauuuuuaagcccagcaaggcaauuuuguuuugcaa	9:26225123..26225194:-
NovelmiRNA-436	ggggguauugcucagugguagagg	uuagguacucuaauauuaccucuga	uuagguacucuaauauuaccucugauucagauaaggaguuggggguauugcucagugguagagg	11:61372584..61372648:+
NovelmiRNA-437	uugcucugugcuguggaucaggag	ccugagccucuggagagcaagg	ccugagccucuggagagcaaggucaaauuaugcucuuugcucugugcuguggaucaggag	8:11013283..11013343:+
NovelmiRNA-438	gggcuggugagauggcuc	aaccuguaagccagccccaau	aaccuguaagccagccccaauuaaagguuguccuuauaagaacugccuuguuugggcuggugagauggcuc	4:3468248..3468319:-
NovelmiRNA-439	aguggggcgggaaacucggucc	accggucccagcuuacuucaacugu	accggucccagcuuacuucaacugucaccaaccucuggucgggcaguggggcgggaaacucggucc	11:116030626..116030692:+
NovelmiRNA-440	gaggaugugccucaggcugcaggu	aaggagccugaggacaucuguga	gaggaugugccucaggcugcaggugauaccuuuggacuguugucaagcagugaaaaaggagccugaggacaucuguga	13:46176445..46176523:+
NovelmiRNA-441	gcggggcugggcgcgcgc	gcgccccgagcgcccccg	gcggggcugggcgcgcgcgcgggcuggacgcccgaggcugggcgcgcgguccccgggcgccccgagcgcccccg	6:23839366..23839440:-
NovelmiRNA-442	augccgagguugugaguucg	ccucaccuggagcauuguuuu	augccgagguugugaguucgagccucaccuggagcauuguuuu	13:23270413..23270456:-
NovelmiRNA-443	caauggcugaggugaggg	cuccccuugguuaaccac	caauggcugaggugagggaaagagagcagagucagggcugguuugagucucgguuuaacuccuccccuugguuaaccac	17:83496313..83496392:-
NovelmiRNA-444	uaugaguucuaggcauugaaucu	agcaucagauccucuaggacuggaguu	agcaucagauccucuaggacuggaguuuacagaagguugugagcugcccuaugaguucuaggcauugaaucu	5:33618130..33618202:-
NovelmiRNA-445	cggggggcgggccggggg	cucggucugcagcc	cucggucugcagccgaggaccggccggagcgcgggcugggggggaagaggcggcggggggcgggccggggg	10:81430882..81430953:-
NovelmiRNA-446	gaagaacucggacagcaucgu	gauccucuuccagcucucaa	gaagaacucggacagcaucgugucucugccccagucagaccgauccucuuccagcucucaa	1:118508910..118508971:+
NovelmiRNA-447	gaagugugccagggacuccagcc	cugcggugcccaggcauguccc	cugcggugcccaggcaugucccugcauguccuaucagccacagggauaucugcugaacugcauuuggaagugugccagggacuccagcc	8:70649540..70649629:-
NovelmiRNA-448	gagggagggaaugcagucugagu	cuugagugcagcugccucu	cuugagugcagcugccucuugucauugaugguuguucuucuguccuucaggagggugagagggagggaaugcagucugagu	2:121004218..121004299:+
NovelmiRNA-449	uauauauaaucugaauccauau	uguggauucagauuauauacagua	uauauauaaucugaauccauauauuuauauguauauguggauucagauuauauacagua	2:60040655..60040714:-
NovelmiRNA-450	augcuaaggaugaugaca	gcauuaccucaguccca	augcuaaggaugaugacaggaagagcuggccuauggagcgccagucucaccugcauuaccucaguccca	16:22898586..22898655:-
NovelmiRNA-451	agguugucuguguguguu	uugacauagacccaga	agguugucuguguguguuugcaaggacuuggcaguccuuguggguugacauagacccaga	16:10728124..10728184:+
NovelmiRNA-452	gaaugauuuguagccugacaaca	uugacuggcuuaggucauuuga	gaaugauuuguagccugacaacacuccugaaagcuggaggugggauugucccuccuaguuuuugacuggcuuaggucauuuga	2:26639128..26639211:-
NovelmiRNA-453	aggcgggggcgggcgggcg	cgcagucugugccgagccagc	cgcagucugugccgagccagcggagacgaggcgggggcgggcgggcg	X:6172988..6173035:+
NovelmiRNA-454	cccgccgcugccgccguu	cggugacagccgcgggaa	cggugacagccgcgggaacggcucccuccgccgccgcucccgccgcugccgccguu	17:26948632..26948688:-
NovelmiRNA-455	augggagguggggaggga	ccuguuuguuuucuaaca	ccuguuuguuuucuaacaagggacagaaaggguguggaucugggugagaugggagguggggaggga	16:89653589..89653655:-
NovelmiRNA-456	aggcugugaugauuggcgcaggggu	accucagcugagucaugggagcugaau	aggcugugaugauuggcgcagggguacggaccucagcugagucaugggagcugaau	6:71882636..71882692:-
NovelmiRNA-457	ggcaggaggaucacgagu	aggauggccccaaccug	aggauggccccaaccuguaaucccagcacuugggagauuggggcaggaggaucacgagu	9:104291806..104291865:-
NovelmiRNA-458	cacaucccggaucuggaguauc	accuccggaggccgggagaggcc	accuccggaggccgggagaggccugcgggcucgcggcacaucccggaucuggaguauc	11:106272901..106272959:-
NovelmiRNA-459	guggauggauauguaaggaacucc	gaguucugugcucagccucugca	gaguucugugcucagccucugcaggggaugucaaacucaguaugggguuugugcuauguggauggauauguaaggaacucc	14:70138717..70138798:-
NovelmiRNA-460	ugcuuccuauguacucuuuuug	aaaagaguacauaggaagcagg	ugcuuccuauguacucuuuuuguuugguacauaggaaaaaagaguacauaggaagcagg	16:45156232..45156291:-
NovelmiRNA-461	ccgguggggggcggggag	gcuggccgcuggag	ccgguggggggcggggagcgcggccgggagccucggaggcugggccgcccggugaugcgcugcuggccgcuggag	5:15935170..15935245:+
NovelmiRNA-462	acggccauaccacccugaacgcgcc	ugcaauggugucagcguuug	ugcaauggugucagcguuuggaggcugauuauauacggccauaccacccugaacgcgcc	5:17565458..17565517:-
NovelmiRNA-463	gaggacuucugacaacaugg	augaagaucauggucccgc	gaggacuucugacaacauggacguggauccugugcaacccagccgcaaggucaccguguccaugaagaucauggucccgc	1:134055773..134055853:+
NovelmiRNA-464	cgcggggcugggcgcgcg	cgacaccugcaggcccgcguc	cgacaccugcaggcccgcgucccggcgcgaugguggccugggcgcggggcugggcgcgcg	13:54738119..54738179:+
NovelmiRNA-465	ugacgugcugcauucugggauu	ucccguagugcuccacgccuuc	ucccguagugcuccacgccuuccguuccggcuaacgaugacgugcugcauucugggauu	9:107541866..107541925:-
NovelmiRNA-466	cgggcacggggacacugacgugc	ccucaguguucccguguggc	ccucaguguucccguguggccuggccgcgcccuaggcgggcacggggacacugacgugc	17:28329074..28329133:+
NovelmiRNA-467	cucccgccgcugccgccguug	gcggugacagccgcgggaacg	gcggugacagccgcgggaacggcucccuccgccgccgcucccgccgcugccgccguug	17:26948631..26948689:-
NovelmiRNA-468	ccggugcugacugccaggacaggcc	ccuguccugcaaucucuuugagc	ccggugcugacugccaggacaggccuuugaaucuaucccuugggccgcuccacgccuguccugcaaucucuuugagc	2:170114985..170115062:-
NovelmiRNA-469	aggaugacugugagcgagcccgaca	ucaucgcugcuugcauggagauucuac	ucaucgcugcuugcauggagauucuacaaggcagugggcuggaagcccccagccccgaugaggaugacugugagcgagcccgaca	3:89381027..89381112:-
NovelmiRNA-470	ugggaacaucuacaaagugaagu	cucacuuucuagauguucccgga	ugggaacaucuacaaagugaaguagaaagaaugcaagagcucacuuucuagauguucccgga	4:4780197..4780259:-
NovelmiRNA-471	acgccucccuuuucugccaga	ggguugaaaagguugggggugg	ggguugaaaagguuggggguggauaucaggcucacgccucccuuuucugccaga	7:12925683..12925737:+
NovelmiRNA-472	uccgguucccagggcuccag	ggagucuggggaggauc	ggagucuggggaggaucucuccuaucccuuccgguucccagggcuccag	1:178513888..178513937:+
NovelmiRNA-473	aggaggccuuuggauacccaga	uggguauccaaaggccuccucu	aggaggccuuuggauacccagaggguguguguaucuggguauccaaaggccuccucu	17:29165840..29165897:+
NovelmiRNA-474	guuccuuggcugugucugagcac	gugcugugaugaugccuuaaaauuguggu	gugcugugaugaugccuuaaaauugugguuucgacucacugagaguaacgugaggaccuacaguuccuuggcugugucugagcac	17:71631280..71631365:+
NovelmiRNA-475	uggugaggcauguguagagcug	gcacacaugcaaagcguaga	gcacacaugcaaagcguagagccuugccuggugaggcauguguagagcug	19:47221996..47222046:+
NovelmiRNA-476	ggggguauagcucggugg	accgagccaucgcuccag	accgagccaucgcuccagcccugauguuuucuguuuuguauaaagguaagaguuuugagcuggggguauagcucggugg	4:136275538..136275617:-
NovelmiRNA-477	uccaaggccacuggacugugugg	uccaguccacugaccauggcu	uccaaggccacuggacugugugguucaucaccaucauccaguccacugaccauggcu	15:76451375..76451432:-
NovelmiRNA-478	cuaggugaccuggcaagaggcu	gcuucagggaggccuggu	gcuucagggaggccugguuagacuuaagucagacauugucggccuaggugaccuggcaagaggcu	2:180983232..180983297:+
NovelmiRNA-479	agggcucuacgcuugggc	cccgagcggggaggugaguuccc	cccgagcggggaggugaguucccagagagcagggcucuacgcuugggc	14:50807615..50807663:-
NovelmiRNA-480	aguagggaacgugagcuga	aacucacugcucucugcucc	aguagggaacgugagcugagcacgagaacacacucauuaacucacugcucucugcucc	15:64156770..64156828:+
NovelmiRNA-481	gucuggagaugagaugacuuc	aaguugaucuuugcuuuu	gucuggagaugagaugacuucccuaccauuaugugucuugcauuaaggagacacagaaguugaucuuugcuuuu	6:63046574..63046648:-
NovelmiRNA-482	uugggaggagcggauggggca	ccaccauaaacucccucuuugc	uugggaggagcggauggggcaaggcaggggucuaacccagggguagucuuggacccacuuuccaccauaaacucccucuuugc	6:31220204..31220287:-
NovelmiRNA-483	cuuccuuggaugucugaaugu	aucaacauuucaagggaguu	cuuccuuggaugucugaaugugagcguagcuguagcuguagcagauggcaguuugacacaucaacauuucaagggaguu	1:64464173..64464252:-
NovelmiRNA-484	auguggccauuagccuuugg	uucaggcuccguaucuucu	auguggccauuagccuuugguucuggcgugggauugggaauggccuacuccaacugucagcaugacuuucaggcuccguaucuucu	4:139105008..139105094:-
NovelmiRNA-485	uugcauguggaaauaccuucucc	agcaggaaugcauccagaacaugcuaca	uugcauguggaaauaccuucuccucauucuauuuggagcaggaaugcauccagaacaugcuaca	1:143778927..143778991:+
NovelmiRNA-486	aucgccuccucagagaccugu	aggucucugaggaggcgauca	aggucucugaggaggcgaucagugggucugucauucauggagaucgccuccucagagaccugu	14:47272361..47272424:-
NovelmiRNA-487	ggguugucuguguguguu	cacgcaggacaaaacau	ggguugucuguguguguucuugcuggcgagacaauagcacgcaggacaaaacau	9:81570436..81570490:+
NovelmiRNA-488	ggggcuggcgagauggcucagu	ugggcacugcacauggcacugcccuug	ugggcacugcacauggcacugcccuuguucaaggugguacucaccaccucaauuaaaaucucugugaacggggcuggcgagauggcucagu	5:35752079..35752170:+
NovelmiRNA-489	uucccucucgggcgcccucucca	gucaagggcccgaggggcuccugagc	gucaagggcccgaggggcuccugagcagaugcagagcauuguggcuucccucucgggcgcccucucca	10:127512230..127512298:+
NovelmiRNA-490	agggaaugguggcucaugcc	uggagucagacaauuucuugu	agggaaugguggcucaugccuuuacuccuagcacuggggagguggagguggagucagacaauuucuugu	2:126745001..126745070:+
NovelmiRNA-491	uugccaacgggcuuguaaacuggc	uuaggcgagaacgagagaggcagac	uugccaacgggcuuguaaacuggccauucgugaaucuauugagagugagauuaggcgagaacgagagaggcagac	X:104346105..104346180:-
NovelmiRNA-492	agggaaggaacgcagucugaguggg	cgcuggaaagugucccuuggaacucu	agggaaggaacgcagucugagugggaaaaaaaaagugcugcccgcuggaaagugucccuuggaacucu	1:39519722..39519790:+
NovelmiRNA-493	uguaggaacccuaaaccu	accaaggguuuauuccuacucc	accaaggguuuauuccuacucccaucauggcacuuccuguaggaacccuaaaccu	14:62879252..62879307:+
NovelmiRNA-494	ggggguguagcucagggg	ccauagcuacgcuguagc	ggggguguagcucagggguggguguuucuucccuagcaagcucuagguuugguuaucagcaccauagcuacgcuguagc	8:87848709..87848788:-
NovelmiRNA-495	ugaguuggcucugaggaccagu	uggccucagagcccucccacc	uggccucagagcccucccaccguaguugagaaauggcugaguuggcucugaggaccagu	X:167180101..167180160:+
NovelmiRNA-496	ugugacuccugagcucuguu	agggauaaauggagucacagaca	ugugacuccugagcucuguuccccauuauagguuuagggauaaauggagucacagaca	8:21326550..21326608:-
NovelmiRNA-497	cgggcuggggcgcggagc	cccgccugggcucagccugcg	cgggcuggggcgcggagcuguggggugcucgccgcggcccgccugggcucagccugcg	2:4717880..4717938:-
NovelmiRNA-498	guuuuugggguuuggaca	uccggccccacaccu	guuuuugggguuuggacaugucuccaccucacuauggacuggcucccccagucaaaaggcucuccggccccacaccu	X:73104437..73104514:-
NovelmiRNA-499	cccugucuugcugugacugcc	cauauagcauagcauagaa	cauauagcauagcauagaaaagcuuucccugucuugcugugacugcc	4:74259771..74259818:+
NovelmiRNA-500	uuuguccugcaguaggccuuguu	gaaguccuccuggcggggcucggg	uuuguccugcaguaggccuuguuagaaguccuccuggcggggcucggg	14:89898484..89898532:-
NovelmiRNA-501	auggacuguggucaucuuuuuugga	caaguggcagccacagucugugu	caaguggcagccacagucuguguggcuuuuagacuggaugaagcucacuacugcuucccaguggaauggacuguggucaucuuuuuugga	17:86019726..86019816:-
NovelmiRNA-502	cggcccugcgcgccccgcug	gccgcgggcccggcgcgggguuaca	cggcccugcgcgccccgcuguuuccgcgaucgcuggcagccgccgcgggcccggcgcgggguuaca	5:88675762..88675828:-
NovelmiRNA-503	aggggcuggaaagauggcucagu	aucugaagguccugaguuc	aggggcuggaaagauggcucaguguuuaagggcacugacugcuaucugaagguccugaguuc	15:23009973..23010035:+
NovelmiRNA-504	cccuguccugcugagcuggugu	aucacucagccuugacccccuc	aucacucagccuugacccccucccacagaccuuccugcccuguccugcugagcuggugu	11:98378306..98378365:+
NovelmiRNA-505	ggggguauagcucagugg	auccugagcaauauggagac	auccugagcaauauggagacccugucucuaaauaaaaagaccugggugaggggguauagcucagugg	10:117191552..117191619:-
NovelmiRNA-506	gcgguggggggcggggcgg	gcccgcgcuucccccccc	gcccgcgcuucccccccccuucccgggcaaggcccccucucccggcggggcgguggggggcggggcgg	15:102203956..102204024:-
NovelmiRNA-507	agccaugacggaagacuguguu	agacuguguucuguuguu	agacuguguucuguuguuggugcugugucccugugcagccaugacggaagacuguguu	16:10608639..10608697:+
NovelmiRNA-508	gacccgugaugaaagcugagc	uccagcuugagggccug	uccagcuugagggccugaguucaguccuaagacccgugaugaaagcugagc	4:62512748..62512799:-
NovelmiRNA-509	ucugacucugggcugaccgug	cggcggucccuggagagcaggcg	cggcggucccuggagagcaggcggaggcagcggcaagucugacucugggcugaccgug	14:47277002..47277060:+
NovelmiRNA-510	aggccuguguucccuaacagu	auauggggaauguagccuga	aggccuguguucccuaacagucccugcaagugccugucagucaguucuucauucuaaaugaugggcugggauauggggaauguagccuga	X:151867325..151867415:+
NovelmiRNA-511	ggggguguagcccaguggg	cuuggguucuaucuccag	ggggguguagcccaguggguaaagugcuauacuagcacucaugaagccuuggguucuaucuccag	5:137444896..137444961:-
NovelmiRNA-512	ucuuugcuccuccccucuggggc	cuuagaaggcagcaggcg	cuuagaaggcagcaggcgucccagguuucuggggacuugggcugucuuugcuccuccccucuggggc	1:85109538..85109605:-
NovelmiRNA-513	ugauuggaagacacucugcaau	agcagagguaucucuuccauuccca	agcagagguaucucuuccauucccaguuggcucugcucacuagcuggugauuggaagacacucugcaau	7:121040347..121040416:-
NovelmiRNA-514	aaggaggcagaggcagguga	acgugccuuuaauccuagc	acgugccuuuaauccuagcacaaaggaggcagaggcagguga	8:111991192..111991234:-
NovelmiRNA-515	aggccggaaguggacugagcu	ccagauccacaaugggcggu	aggccggaaguggacugagcuuggccagauccacaaugggcggu	15:67039540..67039584:+
NovelmiRNA-516	uuuuaccuagagcugauguaga	agcaucuguucuagugugcaaaua	agcaucuguucuagugugcaaauaccauagccuugccuacugugaauguauuuuaccuagagcugauguaga	13:92858036..92858108:+
NovelmiRNA-517	gaggguuggguggaggcu	caccaccaugcccagcu	caccaccaugcccagcuagagaccauuuuuaagauguuuuguuugaggguuggguggaggcu	12:49279061..49279123:+
NovelmiRNA-518	uuauggcccuucgguaauucacu	ugaauucuaccagugccauacac	uuauggcccuucgguaauucacugacugagacuguucacagugaauucuaccagugccauacac	6:30169671..30169735:+
NovelmiRNA-519	agcggccgccgccgccgcggagga	ggccgggccgcgugcggcgguuuc	ggccgggccgcgugcggcgguuucugggggagggggcucgggugauucagcgccccggucaggcggaagcggccgccgccgccgcggagga	5:122501824..122501915:-
NovelmiRNA-520	aggugagcagccucuggcu	cuggguugugcuuugg	cuggguugugcuuugguguaggcccuuugaaucagagccgucucacaguaggugagcagccucuggcu	11:19703770..19703838:-
NovelmiRNA-521	agugcuuggcugaggaga	ucaaacagcaggccagcu	agugcuuggcugaggagacccgucugcaugacugucacaucaggauggggcucaaacagcaggccagcu	19:5955342..5955411:-
NovelmiRNA-522	ucagccaugcuaaggccugca	ugggcuggggcguggcucagc	ugggcuggggcguggcucagcguggaguguggcucagccaugcuaaggccugca	11:113490345..113490399:-
NovelmiRNA-523	uagcagcacaucauggcu	ccuugggguugcugau	ccuugggguugcugauggccacacuguucugguuaaugguugucuagcagcacaucauggcu	11:120489565..120489627:+
NovelmiRNA-524	ugcuggaugcucuuuguu	cggguucuggguu	cggguucuggguuuacagaguugcaucaccacacuguuugguguuuggaacuugguagaugcuggaugcucuuuguu	7:109696704..109696781:-
NovelmiRNA-525	gaggguuggggggaggcuu	gucuagguaucagcggagcug	gucuagguaucagcggagcuggcagcucuuggaggcugggcagaggguuggggggaggcuu	6:38942299..38942360:+
NovelmiRNA-526	agugugcuuggaauaaaa	cucuuccccagcuacuug	cucuuccccagcuacuugggugcuccauggcccucuaccucuguguaguguacaacugugggccccuaagugugcuuggaauaaaa	X:119658624..119658710:+
NovelmiRNA-527	ugagcuggguucuuugcc	cagggaaugaaaauccug	cagggaaugaaaauccugcagacuauuacagcaagacaauaguacauucugagcuggguucuuugcc	2:137345118..137345185:+
NovelmiRNA-528	caagccauguguccaguuuggu	ccaacuggauacauggcugggc	caagccauguguccaguuuggucuguggccuccuuggccaacuggauacauggcugggc	15:88379767..88379826:+
NovelmiRNA-529	acuggacuuggagucagc	uguuucaggagagguuu	acuggacuuggagucagcuaggagacaagccacuagggaugucugugaggguguuucaggagagguuu	14:58402050..58402118:-
NovelmiRNA-530	uucuagcagcucugaugccu	ucagaccagagcugcuauagu	uucuagcagcucugaugccucuucagaccagagcugcuauagu	11:102480046..102480089:-
NovelmiRNA-531	augccugccugucucaag	acagacagguuagcucu	augccugccugucucaaggggucaggaagucucuggguucauucauacccaggacagacagguuagcucu	10:39494725..39494795:+
NovelmiRNA-532	ucagaacaaccugaccugccuc	ccagcacugaguuguucugu	ucagaacaaccugaccugccucuuuaaucugccaggagccagcacugaguuguucugu	12:33262823..33262881:+
NovelmiRNA-533	agggcuggagagguggcg	aggcccuggcuuuga	agggcuggagagguggcgcacugggaaagcacuggcuuggcaugugcaaggcccuggcuuuga	11:4675814..4675877:-
NovelmiRNA-534	auggacagcgagcagcccga	guggccugucgcagucuaagg	guggccugucgcagucuaagggugugcggcugccauggacagcgagcagcccga	7:81571287..81571341:+
NovelmiRNA-535	uaaacuagaaucucccucacugaca	ucuggaggggauucuggauccug	uaaacuagaaucucccucacugacacgcccagauauuugucuggaggggauucuggauccug	9:66280143..66280205:-
NovelmiRNA-536	ggggguguagcucaggga	cugagccaucucaccagcc	cugagccaucucaccagccucguuucuagucuuuuguuaugaaaagacugcaauggcuuggggguguagcucaggga	11:19704352..19704429:-
NovelmiRNA-537	cacccuguaggugcuuugguagaau	ucucccaggcccuuggggguaggc	cacccuguaggugcuuugguagaauagcugaugcucuugguaagagcugagccaucucccaggcccuuggggguaggc	5:134636561..134636639:-
NovelmiRNA-538	uaauuaggcucuggaucuguga	acagcgccagcugccuaauugau	acagcgccagcugccuaauugauugucucuguuaauuaggcucuggaucuguga	11:86852603..86852657:-
NovelmiRNA-539	agggcugguaagauggca	cuaucuucaggacacccccccau	agggcugguaagauggcacugcagguaaaggcgcuuagcaccaagcccgaugaccugaguucuaucuucaggacacccccccau	4:126394120..126394204:+
NovelmiRNA-540	augguuccuggaaaacaagcuu	gacaguauuuagguuuccaggg	gacaguauuuagguuuccagggugaggcuggcaaagagccucugcccuggcaaaucagccuuugcccaugguuccuggaaaacaagcuu	15:80250641..80250730:+
NovelmiRNA-541	ucgccuccucagagaccuguu	caggucucugaggaggcgauc	caggucucugaggaggcgaucagugggucugucauucauggagaucgccuccucagagaccuguu	14:47272360..47272425:-
NovelmiRNA-542	cccccggcgcccggccccu	ggguccgcgccgauccgg	cccccggcgcccggccccuucgggguccgcgccgauccgg	7:112680006..112680046:+
NovelmiRNA-543	ucuccagugagaacuugcuaca	gagcaaggucucccacuggaaga	gagcaaggucucccacuggaagauggcaucaucaaugucagccucuccagugagaacuugcuaca	13:49281316..49281381:-
NovelmiRNA-544	uggacugcuucucagaggacucag	ggguccucuggguccaguucagg	ggguccucuggguccaguucaggacuuggacugcuucucagaggacucag	11:120702708..120702758:+
NovelmiRNA-545	agcauggcugcuugugacacug	ggugucuccaaggccaggcugc	agcauggcugcuugugacacugguaggacccgagccggugucuccaaggccaggcugc	7:46059956..46060014:+
NovelmiRNA-546	gccugguuaguacuuggaugg	aagcagaagcuaagccaggucu	aagcagaagcuaagccaggucuagccugguuaguacuuggaugg	10:96565851..96565895:-
NovelmiRNA-547	agggcgcgggcccgggcg	cccgggccgggcagcgg	cccgggccgggcagcggagcgucauccgagggcgcgggcccgggcg	10:40141935..40141981:+
NovelmiRNA-548	acuugacuaucuagagga	cucagguaaucaguca	acuugacuaucuagaggaauuuucuugagauuucaucaauuauuucucagguaaucaguca	1:86352017..86352078:+
NovelmiRNA-549	uccugaagacugagaagcuguc	uggcuccucagucuuccagguuu	uccugaagacugagaagcugucuuuggcuccucagucuuccagguuu	11:74386334..74386381:-
NovelmiRNA-550	aucgagguuaguugacucuguug	cuagguccagcccauguauguucu	cuagguccagcccauguauguucuuugguuggugguucaaacucugagagcuccaaggaucgagguuaguugacucuguug	9:35576443..35576524:+
NovelmiRNA-551	uuccggagcgggaggaau	uccuucugugccccccac	uccuucugugccccccaccccccagccacuguuuggcuggcuguuuccggagcgggaggaau	10:60739807..60739869:-
NovelmiRNA-552	gggguggguggggucggau	cuccccuuucacgcucug	gggguggguggggucggaucuguucuucagacuccccuuucacgcucug	12:84878538..84878587:+
NovelmiRNA-553	ggggcaggagagauggcucaguggc	cacaugcuucaccgccccua	cacaugcuucaccgccccuaaauggcuucugauuaaaaaaaaaagacuauggggcaggagagauggcucaguggc	8:25832368..25832443:+
NovelmiRNA-554	aaggauggcucgggcuuc	aguccacugucaucucccu	aguccacugucaucucccucuucuaugagcucucugagaauguccugaacuucaagaagcagaggaaggauggcucgggcuuc	X:144288039..144288122:-
NovelmiRNA-555	uggggggcggggcggacag	gaccgaccuuuccaucguc	gaccgaccuuuccaucguccugagucugcgcaguccgcggcgcagagauggggggcggggcggacag	1:52113713..52113780:+
NovelmiRNA-556	guucuuaguugguggagcu	ugauuugacugagaaugu	ugauuugacugagaauguccugcauagacgcauguguuuuagcacuuaguucuuaguugguggagcu	8:66396466..66396533:-
NovelmiRNA-557	uugcucugugcuguggaucagga	cugagccucuggagagcaagg	cugagccucuggagagcaaggucaaauuaugcucuuugcucugugcuguggaucagga	8:11013284..11013342:+
NovelmiRNA-558	acagcuaguuccugaauacagu	aguuguucagcagcuggcuguu	aguuguucagcagcuggcuguuuuaaaauccuugcacagcuaguuccugaauacagu	13:55701545..55701602:+
NovelmiRNA-559	aagcggagcugagcgcuggcgc	cccggccaaggcuccgccucc	cccggccaaggcuccgccuccgcagcgcacccggaagcggagcugagcgcuggcgc	15:93275417..93275473:+
NovelmiRNA-560	agggcgcgggcccggguagg	aacccggaaccgagcuagag	aacccggaaccgagcuagagcggccgcacaggugcugcgagggcgcgggcccggguagg	1:163929942..163930001:-
NovelmiRNA-561	uaaauccaagucucacccuu	gggcuggagaguugguuu	uaaauccaagucucacccuugugcuuguggccuuuaaagggccauuuaggggcuggagaguugguuu	14:32166931..32166998:+
NovelmiRNA-562	ucuuuugcuagaugcugugc	acgggugaucuagcagaagaug	ucuuuugcuagaugcugugccaaauccuggagauggcacgggugaucuagcagaagaug	15:58935897..58935956:+
NovelmiRNA-563	uagcucagugguagagcauuugacu	gcacaugcaagcccugaguuuaa	uagcucagugguagagcauuugacuagcacaugcaagcccugaguuuaa	7:104960986..104961035:-
NovelmiRNA-564	cgaaaggucuguggcuucucu	aauccacccaaagcgaccugaagga	cgaaaggucuguggcuucucugagaagagaccuagggaccuuugucccacugcuuuucaucagaauccacccaaagcgaccugaagga	2:38287513..38287601:+
NovelmiRNA-565	gauauguguguguaugucugugu	acagacauacacagacauacaga	gauauguguguguaugucuguguauauguauacacacagacauacacagacauacaga	10:85886476..85886534:-
NovelmiRNA-566	guuucuguaguguagugg	ucucucugcagugaugg	ucucucugcagugauggccgacuaggccaucuuuugaugcauguuucuguaguguagugg	X:5724811..5724871:-
NovelmiRNA-567	gcucugugcugaaccccac	gcuagaggcacaggaaacau	gcuagaggcacaggaaacaugagcaaaaggugcugugcucugugcugaaccccac	2:162194097..162194152:-
NovelmiRNA-568	uguaggcaggguguucugaauu	ugcaucugcuuccugccugcugg	uguaggcaggguguucugaauuucacagagaugcaucugcuuccugccugcugg	7:28334416..28334470:-
NovelmiRNA-569	uuggaggcuuuggagacug	ggcuagcccccaugc	ggcuagcccccaugcuccaggcuaacugcuuugcaguguucccuacagcuuggaggcuuuggagacug	5:106202434..106202502:-
NovelmiRNA-570	ccugggcacucucacucaug	uggugugccccuguc	ccugggcacucucacucauguggagaaccccuccccuggugugccccuguc	18:5201812..5201863:-
NovelmiRNA-571	acuccaucuauggcuaaauacca	ggaaugcagcccaaagaaggaagua	ggaaugcagcccaaagaaggaaguaaacuccaucuauggcuaaauacca	8:93873929..93873978:-
NovelmiRNA-572	agggaacgggcuuggggc	ccuggcccguugccugg	ccuggcccguugccuggggcucaugcucagguguguggcuauugaagggaacgggcuuggggc	11:70397609..70397672:-
NovelmiRNA-573	acggccauaccacccugaacgcgcc	caauggugucagcguuuggaggcugau	caauggugucagcguuuggaggcugauuauauacggccauaccacccugaacgcgcc	5:17565458..17565515:-
NovelmiRNA-574	ucuggguaauugggcgcagagg	ucuuguuuaagcgcccaguccuggccu	ucuuguuuaagcgcccaguccuggccuuucuggguaauugggcgcagagg	11:69839513..69839563:+
NovelmiRNA-575	acugggugcugugcuguggc	gcaugcacagugacccagcuga	acugggugcugugcuguggcuaguguauggcuuguacccagauggcgcacugugcagccuguguagcaugcacagugacccagcuga	19:55070029..55070116:-
NovelmiRNA-576	cccgccacugcagagguaguagac	acugcaaagcgcuccugg	acugcaaagcgcuccugggcaccuacaagcgcuuguaggacuuggccagcccgccacugcagagguaguagac	16:10960907..10960980:-
NovelmiRNA-577	ggcccaugaugugauucucugaag	ucugugaauggcaaguuggugcucc	ggcccaugaugugauucucugaaggggucaguucuggaagauucccucugugaauggcaaguuggugcucc	7:34222789..34222860:-
NovelmiRNA-578	aucuggaggcauccuguauccugg	uggguaauaugcacgagguau	aucuggaggcauccuguauccugguggcugucauggcugagggaagccucuugccaccagcccuggguaauaugcacgagguau	19:8897382..8897466:+
NovelmiRNA-579	uucaauggcugaggugaggg	cuccccuugguuaaccaccc	uucaauggcugaggugagggaaagagagcagagucagggcugguuugagucucgguuuaacuccuccccuugguuaaccaccc	17:83496311..83496394:-
NovelmiRNA-580	ggggcuggugaaauggcc	cuaucccaucagcuuuug	cuaucccaucagcuuuugauuuuucaauguuuuaaauuuguggggcuggugaaauggcc	8:65632929..65632988:+
NovelmiRNA-581	cggcgggggcgggcgggcg	cccagcgccacaagcgcgac	cccagcgccacaagcgcgacaccucggcgggggcgggcgggcg	13:63240013..63240056:-
NovelmiRNA-582	agugguagagcauuuggcc	caugccugagcuacuga	agugguagagcauuuggccuagcaugccugagcuacuga	5:131623166..131623205:-
NovelmiRNA-583	guucuuaguugguggagc	ugauuugacugagaaugu	ugauuugacugagaauguccugcauagacgcauguguuuuagcacuuaguucuuaguugguggagc	8:66396467..66396533:-
NovelmiRNA-584	cggggggcgggccggggg	cucccccgccccgcccgc	cggggggcgggccgggggcggugcccggaggggagcuacgcccucccgccacgcccucccccgccccgcccgc	2:163203005..163203078:-
NovelmiRNA-585	ucuccuguucucuguucugcuu	ggggacuagcaaacaggacaga	ggggacuagcaaacaggacagaggaggacagaggacccccgucuccuguucucuguucugcuu	9:94955957..94956020:-
NovelmiRNA-586	agggcugaagacagugacagc	gcccacugucgcucugc	agggcugaagacagugacagcacacagugucugcuaggcacuucugcugcccugugugcccacugucgcucugc	7:83997630..83997704:-
NovelmiRNA-587	uuugaggucuaucccgacggggcuu	ccagacgucguuggaaacg	uuugaggucuaucccgacggggcuucccuaguagccagacgucguuggaaacg	9:15313801..15313854:+
NovelmiRNA-588	gucuguuggauccugugaggaca	ccccauaggauuuuaacagaacug	ccccauaggauuuuaacagaacugugaagcagucuguuggauccugugaggaca	11:5080868..5080922:-
NovelmiRNA-589	cgggcuggggcgcggagc	cccgccgcagcccaac	cccgccgcagcccaacuuuccguugggagcggggccgggcuggggcgcggagc	2:4717920..4717973:-
NovelmiRNA-590	uggcucuaagggcugggg	cguaugauccuuuugggggcaug	uggcucuaagggcuggggaccaugaagcccguaaggcuuucuuaacccguaugauccuuuugggggcaug	6:87791085..87791155:-
NovelmiRNA-591	ggggguguagcucagugc	ccuggguuugauccccaa	ggggguguagcucagugcuagagugcacgaggcccuggguuugauccccaa	5:140461463..140461514:-
NovelmiRNA-592	aaggacuagggcaacacugcu	cauguucuccuaguguccucaaac	aaggacuagggcaacacugcuuaguugguuuuaucggccauguucuccuaguguccucaaac	16:82605281..82605343:-
NovelmiRNA-593	cagaacuggcgcugcaggg	cugcacgcgccuuucacau	cagaacuggcgcugcagggacacacugcugcacgcgccuuucacau	18:73592911..73592957:+
NovelmiRNA-594	uucucacuacugcacuugacuag	cagucaguuacagauugaac	cagucaguuacagauugaacuccuguucuacacuuuccccccuucucacuacugcacuugacuag	6:47788074..47788139:-
NovelmiRNA-595	ugggccugggcccugaaggcgu	gccucccacggugcuca	gccucccacggugcucaggaguccugugggccugggcccugaaggcgu	1:127803153..127803201:+
NovelmiRNA-596	gggcuccgggccggccggg	gggccaggcgggccgggggguggg	gggccaggcgggccggggggugggggugggggggcgcggagccgggcuccgggccggccggg	9:106453814..106453876:+
NovelmiRNA-597	uuugaggcggauccggagcgcuu	ccgcgcgaacucugccaaccucaagcu	ccgcgcgaacucugccaaccucaagcugcgcgaacuuuuugaggcggauccggagcgcuu	7:34230103..34230163:-
NovelmiRNA-598	uggccucuugcugggcuucagg	ugcuggcccagaugccuuc	uggccucuugcugggcuucaggcacaugacccugcuggcccagaugccuuc	6:85250870..85250921:-
NovelmiRNA-599	ugguucaaugguagaaac	uccuagcaugaauaagg	ugguucaaugguagaaaccguuccuagcaugaauaagg	15:82261166..82261204:-
NovelmiRNA-600	gcugaugaugaaaccuguccugaga	gcggggucggggaauaccaucaugucccca	gcugaugaugaaaccuguccugagaagccacagugaugguuggcggggucggggaauaccaucaugucccca	7:30945558..30945630:-
NovelmiRNA-601	ugggaacgugagcugggac	cuccagcagaguggccaca	cuccagcagaguggccacaagcuacuucuacugguggcaugcugggaacgugagcugggac	16:66852675..66852736:+
NovelmiRNA-602	agagaagggccagacguacucuuuu	gggagaagucuuacccuucuuuuag	agagaagggccagacguacucuuuuaccccucuuggucuuugggagaagucuuacccuucuuuuag	6:31152802..31152868:-
NovelmiRNA-603	ugucugcaucucugggaga	gccuggaaucagaaca	ugucugcaucucugggagaaucaugacuguucacaaaaagaugaacagcgggaagggccuggaaucagaaca	1:180579709..180579781:+
NovelmiRNA-604	ugacuuccaauuaguaga	auugaugaggaucuuacuc	auugaugaggaucuuacucucuuauacuaugacugacuuccaauuaguaga	18:75005119..75005170:-
NovelmiRNA-605	gcggggcugggcgcgcgc	gcgacaccugcaggcccgcgu	gcgacaccugcaggcccgcgucccggcgcgaugguggccugggcgcggggcugggcgcgcgc	13:54738118..54738180:+
NovelmiRNA-606	uggcugggccuggagcuuagauc	acugaaccguuccaggaugcugccagc	acugaaccguuccaggaugcugccagcauggcugggccuggagcuuagauc	11:70987072..70987123:-
NovelmiRNA-607	ggggguguagcucagucgg	uccuggguucgacuccuau	ggggguguagcucagucggaagagugcuugccuaacaugcauguaguccuggguucgacuccuau	4:118060739..118060804:-
NovelmiRNA-608	ccagauuccugagaggcc	cuucucugagagguaucugggu	cuucucugagagguaucuggguaguggguugaugcuggcugcuccagauuccugagaggcc	5:36519078..36519139:-
NovelmiRNA-609	aggagcuguggacacuuga	aguguuccagcauggaa	aguguuccagcauggaaggggagggguuccugagcuugugucuuuaaccaaggagcuguggacacuuga	10:111185629..111185698:+
NovelmiRNA-610	gugggagagcauuugacugu	agaaaaaugucuucugcaa	agaaaaaugucuucugcaauuacgggggauauagcccagugggagagcauuugacugu	14:11409770..11409828:+
NovelmiRNA-611	ugaggggccucagaccgagcuuu	agucucgcucucugccccucagc	ugaggggccucagaccgagcuuuuggaaaauagaaaagucucgcucucugccccucagc	11:77078087..77078146:+
NovelmiRNA-612	agugguggagaaccaaagagccu	ccucuugguucagaccacauc	agugguggagaaccaaagagccuggcgagagccucuugguucagaccacauc	10:95389288..95389340:+
NovelmiRNA-613	ucccucaggauagcuggg	cggacuggccuggaggguggg	ucccucaggauagcugggaccuuguauaccggacuggccuggaggguggg	10:84729682..84729732:+
NovelmiRNA-614	cgggguccggugcggagagc	gguccccccccccgcc	gguccccccccccgccccccgccgggcaucgggacgggguccggugcggagagc	1:193632688..193632742:+
NovelmiRNA-615	gggcgggggcgggcgggcg	gcgggcggccgcggcgcgc	gggcgggggcgggcgggcgggagguggggagaggcccggauggagacggcgggcggccgcggcgcgc	15:82963876..82963943:+
NovelmiRNA-616	gagugugcagacuuguggcc	ucacaguacacaaua	ucacaguacacaauaaaggugagaugaacgggucugcuaucacaggcccaguugcaaagagugugcagacuuguggcc	3:121823472..121823550:-
NovelmiRNA-617	agggcgcgggcccgggua	cccggaaccgagcuagag	cccggaaccgagcuagagcggccgcacaggugcugcgagggcgcgggcccgggua	1:163929944..163929999:-
NovelmiRNA-618	uggcugucuccaaaaccgagcau	ucugggugcuggaacagcccga	ucugggugcuggaacagcccgagcuaccggcugagagucuggcugucuccaaaaccgagcau	11:79967794..79967856:-
NovelmiRNA-619	gggggccggggguggggu	cccacccuacaggucucugc	gggggccggggguggggucacccacccuacaggucucugc	5:137531454..137531494:-
NovelmiRNA-620	cucgcugcaggaucucugggu	acagaggccuccugucagcgggug	acagaggccuccugucagcggguguggagcacacucgcugcaggaucucugggu	11:62879806..62879860:+
NovelmiRNA-621	cacuaccaucugaggcca	gccauauugaugugaguggu	gccauauugaugugagugguuugcacuaccaucugaggcca	1:38137080..38137121:-
NovelmiRNA-622	ccagagauguuggguggg	gggcuacaucugggag	ccagagauguuggguggguagcuagagaggagggaggaauucucuguugucaggaaggugggcuacaucugggag	9:119982758..119982833:+
NovelmiRNA-623	augucugcaucucuggga	ccauuguucaucaugc	ccauuguucaucaugcuuuggguugugucugccccugguccuugcagaccagugcaauccauuguuaaugucugcaucucuggga	19:33098397..33098482:+
NovelmiRNA-624	ugugucucggcuguucccugugcug	gcccgggaagcagacccugaggugcgg	ugugucucggcuguucccugugcuguuaaacaaugcccgggaagcagacccugaggugcgg	14:55627843..55627904:-
NovelmiRNA-625	cggggggcgggccggggg	ccacgcgccuccccacgcg	cggggggcgggccgggggaggguccgcgggcggggcgggcggcuccccacgcgccuccccacgcgccuccccacgcg	10:81430823..81430900:-
NovelmiRNA-626	uauaucuguuucuuugugau	gagagagagagagagaga	gagagagagagagagagagagagagagagagagagaaaacacuucacuuuguauacccugucuauaucuguuucuuugugau	12:99228110..99228192:-
NovelmiRNA-627	ucuucugucuugacauguccaga	ugggcagagucuugacuuaggga	ugggcagagucuugacuuagggaguucuuuaggugagaaguugaucucuucugucuugacauguccaga	17:17571027..17571096:-
NovelmiRNA-628	caaugucucuggguuuau	agacuugagcuuuauaca	caaugucucuggguuuauguggaggucuuugauucacauagacuugagcuuuauaca	7:33979574..33979631:+
NovelmiRNA-629	ggggcuggaaagauggcucagu	uaucugaagguccugagu	ggggcuggaaagauggcucaguguuuaagggcacugacugcuaucugaagguccugagu	15:23009974..23010033:+
NovelmiRNA-630	uagauaguuguaagccacuggag	ccgguggcuuacaacuaucua	ccgguggcuuacaacuaucuaacuauaccguuagauaguuguaagccacuggag	X:140814189..140814243:-
NovelmiRNA-631	gggacuggagagauggcuccguggu	cugcucuuucagagguccugagu	gggacuggagagauggcuccgugguuaaaagcauggacugcucuuucagagguccugagu	9:71363256..71363316:-
NovelmiRNA-632	cugcauguggacaugucugcccu	aguaggaguguauccauaacaugcuaca	cugcauguggacaugucugcccuccuuucuuggggaguaggaguguauccauaacaugcuaca	13:90098980..90099043:+
NovelmiRNA-633	cugagagaucacugacgacu	agaucuaugacucucaucu	cugagagaucacugacgacuaagcucaguagcuacccuagaucuaugacucucaucu	1:172487932..172487989:+
NovelmiRNA-634	accaggaguggagccugc	aggugagggucuggagu	aggugagggucuggagugagaauccagagugugggggcagacacauucacaccaggaguggagccugc	3:147057717..147057785:-
NovelmiRNA-635	aggggugggguggggucgg	ggcuucaacgucuucacccagca	ggcuucaacgucuucacccagcacggugaguguguccggagccgguggagggcaugagggaggccggggaggggugggguggggucgg	1:156559180..156559268:+
NovelmiRNA-636	uagguagaccaggcugaucu	auccuccugucucugccuucu	uagguagaccaggcugaucuagccacgaacucacagagauccuccugucucugccuucu	9:122981876..122981935:+
NovelmiRNA-637	uaaggaggaguaaugaguucu	aacucauuaacccccccugaga	aacucauuaacccccccugagaugugagagcagaucuaaggaggaguaaugaguucu	19:7086638..7086695:+
NovelmiRNA-638	aucucgcuggggccucca	ggggcccaaguguugagaa	aucucgcuggggccuccaauuguuggaccccaggggcccaaguguugagaa	2:28495932..28495983:+
NovelmiRNA-639	ggcgcggcgcgggcuccggggc	ccgggagggugcacgggccgg	ccgggagggugcacgggccggggagaggcgggcgcggcgcggcgcgggcuccggggc	2:165234439..165234496:-
NovelmiRNA-640	ggggguguagcucagugg	ccuggguucaauccccaa	ggggguguagcucaguggaaugguacuugccuaugaugugcaugacccuggguucaauccccaa	4:58531519..58531583:+
NovelmiRNA-641	ggggauguagcucagugg	ccuggguuauauccacgg	ggggauguagcucaguggaggaguccuugcccaaaacaggaaaggcccuggguuauauccacgg	5:119525604..119525668:-
NovelmiRNA-642	uguuuggagguaugacagcc	uggagcacugaacaugaugua	uguuuggagguaugacagccacuggagcacugaacaugaugua	2:34780610..34780653:-
NovelmiRNA-643	cuggggaaggggugggaagg	uucagacuacucuucaauuacagag	uucagacuacucuucaauuacagaggcccagccccugggccucaggguguugggacuggggaaggggugggaagg	18:38175286..38175361:+
