# Supplementary material for: MicroRNA and circRNA Expression Analysis in a Zbtb1 Gene Knockout Monoclonal EL4 Cell Line
Source: Front Cell Infect Microbiol. 2021 Jul 5;11:706919. doi: 10.3389/fcimb.2021.706919 (PMC8287301; doi:10.3389/fcimb.2021.706919)
Supplement: Supplementary Table 2 — (1) Sample: Sample name; (2) Num_hit_miRNA: Number of miRNA commented to; (3) All_miRNA: All known miRNA numbers of this species; (4) Hit_miRNA/All_miRNA: Percentage of miRNA annotated. [file Table_2.xls]

## Sheet: Sheet1
Sample	Num_hit_miRNA	All_miRNA	Hit_miRNA/All_miRNA
EL-4WT-1	269	1915	0.1405
EL-4WT-2	291	1915	0.152
EL-4WT-3	315	1915	0.1645
Zbtb1ko-1	342	1915	0.1786
Zbtb1ko-2	244	1915	0.1274
Zbtb1ko-3	238	1915	0.1243
