# Supplementary material for: MicroRNA and circRNA Expression Analysis in a Zbtb1 Gene Knockout Monoclonal EL4 Cell Line
Source: Front Cell Infect Microbiol. 2021 Jul 5;11:706919. doi: 10.3389/fcimb.2021.706919 (PMC8287301; doi:10.3389/fcimb.2021.706919)
Supplement: Supplementary Table 3 — Differentially expressed microRNA list. (1) Average normalization of the number of Id: microRNA ID; (2) baseMean: fragments, the average value under the two conditions; (3) log2FoldChange: takes log; (4) lfcSE: as the base to estimate the standard error of log2FoldChange; (5) stat: Wald test; (6) pval: significant difference significant value; (7) padj: FDR-corrected P-value. [file Table_3.xls]

id	baseMean	log2FoldChange	lfcSE	stat	pvalue	padj
NovelmiRNA-505	1061.84427697214	-8.12232155555184	0.52155774841503	-15.5731969858273	1.10731543977387e-54	5.62516243405125e-52
mmu-miR-9-5p	1854.72018580609	-3.11410761891525	0.359956374328837	-8.6513473326364	5.0894943635162e-18	1.29273156833311e-15
mmu-miR-10a-5p	7634.28636795354	-2.04576561516939	0.25612561530894	-7.98735266170772	1.37867276883439e-15	2.33455255522623e-13
mmu-miR-196b-5p	182.458006826057	-2.43588896592378	0.587553454970172	-4.145816768361	3.38604527824582e-05	0.0043002775033722
mmu-miR-152-5p	1680.85179474841	-1.30168894113942	0.341646845985501	-3.81004231836129	0.000138943006777671	0.0140638372052268
mmu-miR-181a-5p	44149.7981507441	-0.707405501922512	0.187856871729135	-3.76566209908199	0.000166108313447561	0.0140638372052268
mmu-miR-375-5p	9608.34398213226	1.54908288812923	0.422209229600129	3.66899342678119	0.000243507339369814	0.0176716754856951
mmu-miR-340-5p	9410.96848135397	-0.734607622772526	0.230874232245026	-3.1818519357019	0.00146336609585431	0.0929237470867488
mmu-miR-467e-5p	27.0253539061058	-1.78468464802185	0.622909915128046	-2.86507664218988	0.00416908324618283	0.214828199888284
mmu-miR-582-5p	25.3894239438036	-1.72398599048732	0.62038141951746	-2.77891299811696	0.0054541130977987	0.214828199888284
mmu-miR-93-5p	16930.4534208272	-0.5388056665267	0.194287476940822	-2.7732392998794	0.00555012908211027	0.214828199888284
NovelmiRNA-226	25.1079224366025	1.71652593843212	0.619456610671766	2.77101883951265	0.00558811935144814	0.214828199888284
NovelmiRNA-362	25.1079224366025	1.71652593843212	0.619456610671766	2.77101883951265	0.00558811935144814	0.214828199888284
mmu-miR-139-5p	157.412360039976	-1.65244736011349	0.600419596101796	-2.75215427817805	0.00592046220164563	0.214828199888284
mmu-miR-125a-5p	22.1531769090411	-1.60697643925837	0.61475593260671	-2.61400720842889	0.0089487148488754	0.303063142881913
NovelmiRNA-403	21.4453954300551	-1.55577717923448	0.611859241764779	-2.54270438858972	0.0109998246913833	0.315321436297696
NovelmiRNA-453	21.4453954300551	-1.55577717923448	0.611859241764779	-2.54270438858972	0.0109998246913833	0.315321436297696
mmu-let-7d-5p	5482.79857384961	0.618782075780947	0.247439476890194	2.5007411248915	0.0123933733887195	0.315321436297696
mmu-miR-7689-5p	100.338008787113	1.54423578176216	0.620216084979122	2.48983510612134	0.0127802374063604	0.315321436297696
NovelmiRNA-615	20.0475798175057	-1.50201289087078	0.608642561195358	-2.46780785083591	0.0135943270842108	0.315321436297696
mmu-miR-21a-5p	517488.373945672	-0.583987949030609	0.237600588576902	-2.45785564980449	0.0139769341221873	0.315321436297696
NovelmiRNA-131	19.7618859689648	-1.48935145077975	0.607840646471908	-2.45023339492743	0.0142763642418248	0.315321436297696
NovelmiRNA-581	19.7618859689648	-1.48935145077975	0.607840646471908	-2.45023339492743	0.0142763642418248	0.315321436297696
NovelmiRNA-288	19.1523319507449	1.4500650308679	0.604465283495915	2.39892194053143	0.0164434196298581	0.334720442425188
mmu-miR-598-5p	17.8754331313045	-1.45228433775532	0.605553545273679	-2.39827567535577	0.016472462717775	0.334720442425188
mmu-miR-106b-5p	4891.75374592176	0.747119576931408	0.315774940543748	2.3659875468424	0.0179820492608752	0.351341577866332
mmu-miR-211-5p	342.366335942262	-1.34819330377106	0.598612695403002	-2.25219631010903	0.0243098691049813	0.457385685382611
mmu-let-7i-5p	223515.038524671	0.438292355946862	0.195989871346705	2.23630105441279	0.025332057433214	0.457955643328798
mmu-miR-19b-1-5p	10486.5023945684	-0.55422664040298	0.249490810687222	-2.22143107746679	0.0263217780739268	0.457955643328798
mmu-miR-470-5p	57713.230248376	0.348558926372854	0.157690392186868	2.21040052941083	0.0270773770994383	0.457955643328798
mmu-miR-378a-5p	28725.9430012338	0.391144592595131	0.178591821356796	2.19015960318637	0.0285126638244234	0.457955643328798
mmu-miR-19b-2-5p	10527.3145675381	-0.543434273612604	0.249189634967308	-2.18080609044553	0.0291977619125474	0.457955643328798
mmu-miR-196a-5p	14.1230418486255	-1.28525756709344	0.592748919908856	-2.16830014180552	0.0301358576593373	0.457955643328798
mmu-miR-126a-5p	3092.80074030197	-0.621642053157449	0.287974753838936	-2.15866858073653	0.0308758879952061	0.457955643328798
mmu-miR-192-5p	5203.32019542334	0.544033545101851	0.253034167129119	2.15003985933742	0.0315520620403699	0.457955643328798
mmu-miR-200b-5p	5957.4617453601	0.551359537417912	0.259220767415523	2.12698829231571	0.0334210559726391	0.471608234280573
mmu-miR-215-5p	49.1228038601478	-1.33855562720853	0.63470800089097	-2.10893139101687	0.0349505041643863	0.473510283077657
mmu-miR-17-5p	30224.0450902217	-0.344323430921641	0.163774444253568	-2.10242466393922	0.0355160925518088	0.473510283077657
NovelmiRNA-239	13.1661310643615	1.22741123731545	0.586445785747463	2.09296625049669	0.0363521674016312	0.473510283077657
mmu-miR-25-5p	34878.7747578846	0.400037746848167	0.193975633910007	2.06230926423346	0.0391783015810754	0.497564430079657
mmu-miR-671-5p	381.357857729017	0.988671602697742	0.494355880132573	1.99991876789775	0.0455090362083478	0.555735277653612
mmu-miR-362-5p	896.905517186446	-0.809520553726268	0.405595115988149	-1.99588338669719	0.0459466174438026	0.555735277653612
mmu-miR-669b-5p	11.2514961110828	-1.12553000090155	0.576939414990629	-1.95086342110953	0.0510732949868255	0.603377531472264
mmu-miR-344b-5p	35.2729331611036	1.21601961649647	0.627978918094543	1.93640197378951	0.0528184879380441	0.609813451648327
mmu-miR-103-1-5p	8568.73257181046	-0.368158244349345	0.195577058538286	-1.88242039787747	0.0597789585303761	0.660167628987632
mmu-miR-103-3p	8568.73257181046	-0.368158244349345	0.195577058538286	-1.88242039787747	0.0597789585303761	0.660167628987632
mmu-miR-103-2-5p	8624.97734447743	-0.364924690190962	0.195359704522227	-1.86796295112866	0.0617672352264743	0.660594442380671
mmu-miR-182-5p	11828.4736326352	-0.454698769874855	0.244027168830456	-1.86331207321742	0.0624183725084098	0.660594442380671
mmu-miR-29a-5p	14401.8272788	0.404305383483149	0.218162288579304	1.85323222503774	0.0638490806757411	0.661945571087276
mmu-miR-16-5p	11025.9559613948	-0.349346286899469	0.190377099552405	-1.83502263518467	0.0665023357008259	0.675663730720391
mmu-miR-22-5p	4872.58848499971	0.503909580267996	0.287919692332301	1.75017407175614	0.080088281413518	0.797742097217003
NovelmiRNA-477	16.0945101036417	-0.95665478854301	0.554059209816692	-1.72662916091498	0.0842342853289783	0.809351314962349
mmu-miR-30a-5p	49123.2536984015	-0.322144744578915	0.187634953509649	-1.7168695840157	0.0860030034198451	0.809351314962349
mmu-miR-210-5p	773.089344800615	-0.725240192746882	0.422461014222559	-1.71670324202937	0.0860334074959977	0.809351314962349
mmu-miR-425-5p	2910.52147499585	-0.490708375974906	0.29256294629242	-1.67727452226447	0.0934888122687131	0.822434152796668
mmu-miR-199a-5p	1387.30990366388	0.70297615202297	0.427408317179267	1.64474139544674	0.100023152273113	0.822434152796668
mmu-miR-130b-5p	1085.97833965558	-0.611225162027868	0.372013224936752	-1.64301998170034	0.100378799098953	0.822434152796668
mmu-miR-199b-5p	1386.12481665026	0.701215233136053	0.427529569322338	1.64015610486901	0.100972713436423	0.822434152796668
mmu-miR-669f-5p	13.4651563135737	-0.889226880812382	0.543839358137713	-1.63509107516122	0.102029956817466	0.822434152796668
mmu-miR-463-5p	3624.67713467286	-0.413018321393364	0.253102672962761	-1.63182125482385	0.102717146384506	0.822434152796668
mmu-miR-200a-5p	4215.81450394842	0.448801929438773	0.275247353268604	1.63054039978652	0.102987333961397	0.822434152796668
NovelmiRNA-189	15.3246028375402	0.882554485344619	0.541849532939642	1.62878148211476	0.103359286182903	0.822434152796668
NovelmiRNA-451	15.3246028375402	0.882554485344619	0.541849532939642	1.62878148211476	0.103359286182903	0.822434152796668
mmu-miR-185-5p	4320.9011747588	0.377219190538585	0.231766763478493	1.62758104258374	0.103613751533438	0.822434152796668
mmu-miR-24-1-5p	4188.10024429599	0.369718612597597	0.233182079498321	1.58553613293538	0.11284457408651	0.8309870636484
mmu-miR-24-3p	4188.10024429599	0.369718612597597	0.233182079498321	1.58553613293538	0.11284457408651	0.8309870636484
mmu-miR-24-2-5p	4188.10024429599	0.369718612597597	0.233182079498321	1.58553613293538	0.11284457408651	0.8309870636484
NovelmiRNA-122	13.8517425513236	0.848491126301205	0.536153611105367	1.58255229234007	0.113523544609019	0.8309870636484
mmu-miR-5132-5p	10.8343687840961	0.898184023451393	0.570858690804892	1.57339117003716	0.11562827032792	0.8309870636484
mmu-miR-181b-5p	21217.2114002489	-0.316505479577569	0.201350186065413	-1.57191550582797	0.11597014800342	0.8309870636484
mmu-miR-3091-5p	13.0448540365141	0.907309682876675	0.578422535168095	1.56859324751758	0.116742746853867	0.8309870636484
mmu-miR-700-5p	97.4665099615822	-0.975268536078358	0.623505534467411	-1.56416981432477	0.117777694060403	0.8309870636484
mmu-miR-155-5p	353.232753885746	-0.786990160562989	0.510287037130572	-1.54224995600195	0.123012864747387	0.83560675370853
mmu-miR-151-5p	5383.51260079149	0.379647347503088	0.252086241753188	1.50602168869967	0.132061606058718	0.83560675370853
mmu-miR-183-5p	5121.77454198455	-0.366845590768438	0.243841115286406	-1.50444518077912	0.132466778369364	0.83560675370853
mmu-miR-342-5p	6.06903544646715	-0.773345922221748	0.524537296767592	-1.47433924524989	0.14039027353236	0.83560675370853
NovelmiRNA-212	10.9709058556642	0.764865195520578	0.520719647139772	1.46886179486765	0.141870279016309	0.83560675370853
NovelmiRNA-177	9.54025239498622	-0.745248666171648	0.517767561563415	-1.43934985791954	0.150051423336621	0.83560675370853
mmu-miR-335-5p	6.67255341400853	-0.772892676739443	0.540450471401189	-1.43008974483012	0.152691263143224	0.83560675370853
mmu-miR-187-5p	15.5986751461821	-0.856784466992061	0.605347503592234	-1.4153597097663	0.156963056342745	0.83560675370853
mmu-miR-363-5p	4550.38662009276	0.346280586951861	0.245382499403135	1.41118697459741	0.158189489810518	0.83560675370853
NovelmiRNA-285	8.63832712395509	0.718144628825652	0.511178354045367	1.40488074884704	0.160056742045836	0.83560675370853
mmu-miR-34c-5p	893.830493161666	-0.589912096092472	0.430930444722314	-1.36892647831509	0.171022258003054	0.83560675370853
mmu-miR-652-5p	1792.58013523948	-0.426614844210572	0.316603982294011	-1.34747150405203	0.177828425030866	0.83560675370853
mmu-miR-1964-5p	374.237320286612	0.664715169666755	0.495504141068864	1.34149266287237	0.17976055031474	0.83560675370853
mmu-miR-1964-3p	374.237320286612	0.664715169666755	0.495504141068864	1.34149266287237	0.17976055031474	0.83560675370853
mmu-miR-7075-5p	4.57639323941781	-0.670539069662399	0.502737069885943	-1.33377685837753	0.182276997314324	0.83560675370853
NovelmiRNA-556	7.34408193307795	0.665736876748575	0.499422771122476	1.33301266030041	0.182527649156426	0.83560675370853
mmu-miR-365-1-5p	665.228605859766	0.573335909683824	0.435419980890639	1.31674230592515	0.187925017589212	0.83560675370853
mmu-miR-365-2-5p	665.018197247449	0.572624667063885	0.435556679164138	1.31469609916852	0.188612058101548	0.83560675370853
mmu-miR-30b-5p	8201.523385057	-0.327035644504159	0.250835664928716	-1.30378447019126	0.192307079064317	0.83560675370853
NovelmiRNA-485	6.80582108796864	-0.633704756655316	0.492738454236887	-1.28608747948594	0.198412533238841	0.83560675370853
mmu-miR-148a-5p	1551695.25090597	0.369125236431991	0.28957969439979	1.27469309337133	0.202417892387148	0.83560675370853
NovelmiRNA-385	6.29011658535774	-0.608159378614271	0.486266331653932	-1.25067136880677	0.211054400434475	0.83560675370853
mmu-miR-193a-5p	121.463462419217	0.765575794777508	0.612399738899784	1.25012429977994	0.211254144378916	0.83560675370853
mmu-miR-28a-5p	3.75239128267897	-0.603816443473267	0.486295101569844	-1.24166671949613	0.214359553898602	0.83560675370853
mmu-miR-148b-5p	20730.7395123392	-0.226388703008579	0.182993511866776	-1.23714059968091	0.216034889340062	0.83560675370853
NovelmiRNA-112	5.8906303891462	-0.587613734740622	0.480833444986295	-1.22207334133625	0.22167989334379	0.83560675370853
mmu-let-7g-5p	134679.811884789	0.19240732429022	0.157759085435357	1.21962753371222	0.222606103850754	0.83560675370853
NovelmiRNA-225	5.63035217911203	-0.573264475081252	0.476915842008239	-1.20202439211769	0.229354077735907	0.83560675370853
mmu-miR-669l-5p	5.34465833057111	-0.558269361140918	0.472708253122982	-1.18100193396809	0.237601955022582	0.83560675370853
mmu-miR-1843a-5p	528.13064217323	0.517812020812299	0.442231043351999	1.17090834891964	0.241635618859536	0.83560675370853
mmu-miR-345-3p	591.727234901118	0.485370797672686	0.425419331102259	1.14092323076879	0.253901871196407	0.83560675370853
mmu-miR-345-5p	591.727234901118	0.485370797672686	0.425419331102259	1.14092323076879	0.253901871196407	0.83560675370853
mmu-miR-374b-5p	21500.5214943427	-0.443934621984565	0.38987794153129	-1.13865026639097	0.254849053847033	0.83560675370853
mmu-miR-669d-5p	4.83623170414638	-0.52766879015255	0.463706633498678	-1.13793668676093	0.255146920725376	0.83560675370853
mmu-miR-449c-5p	4.57843312395552	-0.514053501439517	0.459558891034595	-1.11858025482271	0.263319250940015	0.83560675370853
mmu-miR-27a-5p	6350.56686425399	0.334547428540567	0.299926690892903	1.11543066588904	0.264665914501638	0.83560675370853
mmu-miR-27b-5p	42329.6552207762	0.224018283008897	0.202175770912477	1.10803723907093	0.267845733676279	0.83560675370853
NovelmiRNA-381	45.4811189687673	-0.502250053386708	0.454142811178417	-1.10592976707803	0.268756919497601	0.83560675370853
NovelmiRNA-577	4.35691223975933	-0.500273208832144	0.455229352841013	-1.09894760895803	0.271790918674522	0.83560675370853
NovelmiRNA-632	46.2061565481092	-0.496249632589023	0.452216618118127	-1.09737150893334	0.272479022816799	0.83560675370853
mmu-miR-7683-5p	16.5059142672447	-0.633854072661452	0.579146598268413	-1.09446222175285	0.273752307500116	0.83560675370853
mmu-miR-1960	18.714200543947	0.688224176178425	0.631085640571886	1.09054006609113	0.275475314143154	0.83560675370853
mmu-miR-29c-5p	20.8381117684626	-0.477823870241172	0.446371040779349	-1.0704634185204	0.284410766542826	0.83560675370853
NovelmiRNA-222	3.92390670935826	-0.478033537901464	0.447990578646937	-1.06706158719959	0.28594402622847	0.83560675370853
mmu-miR-92a-1-5p	88490.1915642404	0.204983460644991	0.193772821990182	1.05785454605897	0.290121760517087	0.83560675370853
mmu-miR-708-5p	7.55559902460221	-0.52152719975707	0.497053090809347	-1.0492384202015	0.29406839994315	0.83560675370853
mmu-miR-741-5p	71487.7501111621	-0.176363241359661	0.169464473882492	-1.04070922547432	0.298010520272351	0.83560675370853
mmu-miR-3110-5p	3.68661817910212	-0.453324116338615	0.439482397984971	-1.03149550111019	0.302308516862738	0.83560675370853
mmu-miR-1949	89.82177464581	-0.445686821212179	0.43496510167727	-1.02464960865496	0.305528547906156	0.83560675370853
mmu-miR-8120	3.11275844773677	0.44325202129324	0.434599548237078	1.01990907052541	0.307771587312944	0.83560675370853
mmu-miR-129-5p	22.9200085445548	-0.638286697614737	0.632022188930915	-1.00991184928874	0.312537525121865	0.83560675370853
mmu-miR-7648-3p	2.88066446691359	0.434059783303758	0.431267583559205	1.00647440209048	0.314187419163202	0.83560675370853
NovelmiRNA-526	68.7025187375214	0.431088784240178	0.429611344047543	1.00343901578277	0.315649087322616	0.83560675370853
mmu-miR-1945	22.0800383436506	0.615037033943866	0.614223347190884	1.00132474084012	0.31666983550471	0.83560675370853
mmu-miR-127-5p	7.04015214936891	-0.493046901822917	0.49470966301818	-0.996638915065619	0.318939809688376	0.83560675370853
mmu-miR-10b-5p	42412.166504198	-0.358303686680163	0.360530640585067	-0.993823121659536	0.320308987367681	0.83560675370853
mmu-miR-1839-5p	3439.90300103489	0.24669971205389	0.252571935150472	0.976750294552387	0.328692789154699	0.83560675370853
mmu-miR-7652-5p	10.2111422502046	0.534473796724878	0.552504229082866	0.967365983084116	0.333361109018544	0.83560675370853
NovelmiRNA-414	23.772424773855	0.549887770156953	0.570448872502711	0.963956274897082	0.335067848165873	0.83560675370853
mmu-miR-1b-5p	2.26028131421689	0.404460946543328	0.420055670376607	0.96287462607207	0.335610444597883	0.83560675370853
mmu-miR-298-5p	2557.40033239403	-0.285533787435135	0.29785077437427	-0.958647121314321	0.337736545604737	0.83560675370853
mmu-miR-195a-5p	157.432250393769	-0.577975293085804	0.60688571042449	-0.952362665915359	0.340913086673816	0.83560675370853
mmu-miR-935	21.5161608201511	0.548801150414518	0.576724182990296	0.95158338526573	0.341308311022234	0.83560675370853
mmu-miR-194-5p	2240.9522295612	0.294148675914619	0.309212130452196	0.951284399756414	0.341460024014853	0.83560675370853
mmu-miR-1198-5p	627.205113975614	0.41789084252012	0.440036131268228	0.949673930901349	0.342277959893007	0.83560675370853
mmu-miR-7655-5p	2.08895315164943	0.389599611197879	0.414132060210455	0.940761772947234	0.346826954793961	0.83560675370853
NovelmiRNA-420	181.996685355483	-0.388696208071629	0.413230623067159	-0.940627790812244	0.346895635051168	0.83560675370853
mmu-miR-301a-5p	79.7824332753388	-0.38408784422353	0.411389901058966	-0.933634596364283	0.350492412950116	0.83560675370853
mmu-miR-7675-5p	1.95590919960717	0.382838612677649	0.411380281271281	0.930619745541936	0.352050296835597	0.83560675370853
mmu-miR-505-5p	31.4531801636483	-0.569617382335376	0.621309816384304	-0.916800873435816	0.359246994863015	0.83560675370853
mmu-miR-1955-5p	29.5527049434079	0.583135936891993	0.637465597314561	0.914772403951771	0.360311124896991	0.83560675370853
mmu-miR-574-5p	4.39533850145028	-0.425418484768208	0.465439761923066	-0.914014056320625	0.360709459773816	0.83560675370853
NovelmiRNA-52	86.0534045127578	-0.370959678997218	0.405920060349778	-0.91387372843206	0.360783199647032	0.83560675370853
mmu-miR-129b-5p	1190.67780444239	0.316031151978074	0.347758396795381	0.908766416254286	0.363473437468662	0.83560675370853
mmu-miR-1958	1.53345387572651	0.364934808111793	0.403912112855711	0.903500530181323	0.366260306992379	0.83560675370853
NovelmiRNA-624	3.91526682645484	0.361329968615673	0.401955734883993	0.898929750859147	0.368690079997595	0.83560675370853
NovelmiRNA-433	6.81752681304735	0.439448338864392	0.490156134986105	0.896547666136728	0.369960334460854	0.83560675370853
mmu-miR-7007-5p	1.56690508049998	-0.362315774377916	0.404971958682489	-0.894668795233753	0.370964164355939	0.83560675370853
NovelmiRNA-213	3.55933347859531	0.348273811612316	0.396208080751129	0.879017436878271	0.379391821553698	0.83560675370853
NovelmiRNA-216	3.55933347859531	0.348273811612316	0.396208080751129	0.879017436878271	0.379391821553698	0.83560675370853
NovelmiRNA-291	3.55933347859531	0.348273811612316	0.396208080751129	0.879017436878271	0.379391821553698	0.83560675370853
NovelmiRNA-469	3.55933347859531	0.348273811612316	0.396208080751129	0.879017436878271	0.379391821553698	0.83560675370853
NovelmiRNA-550	3.55933347859531	0.348273811612316	0.396208080751129	0.879017436878271	0.379391821553698	0.83560675370853
mmu-miR-140-5p	7182.53546185695	0.455624708309066	0.518439074866558	0.878839444010543	0.379488336176249	0.83560675370853
mmu-miR-542-5p	244.105108192957	-0.484243034369781	0.551445434160569	-0.878134089743464	0.379870955027002	0.83560675370853
mmu-miR-760-5p	7.81582844731644	0.467202372324182	0.533019738179234	0.876519833806003	0.380747498878268	0.83560675370853
mmu-miR-7091-5p	5.50498909378396	-0.450570789507081	0.515674175735688	-0.873750927830105	0.382253909716032	0.83560675370853
mmu-miR-7053-5p	1.30905282919453	-0.348527826534127	0.39923167020534	-0.872996439272631	0.382665018540244	0.83560675370853
mmu-miR-6988-5p	35.1739582849974	0.549678308420888	0.638716180858051	0.860598689831923	0.389459107783773	0.83560675370853
mmu-miR-296-5p	2309.83104531974	0.292460246385461	0.339858075967326	0.86053640347678	0.38949342553605	0.83560675370853
NovelmiRNA-69	3.20340013073578	0.335121563778703	0.390229268703887	0.858781210573415	0.390461235769189	0.83560675370853
NovelmiRNA-82	3.20340013073578	0.335121563778703	0.390229268703887	0.858781210573415	0.390461235769189	0.83560675370853
mmu-miR-6546-5p	340.789544393634	0.450081949064753	0.524739887758309	0.857723911531682	0.391044933209673	0.83560675370853
NovelmiRNA-259	82.0612046076964	0.54111419342267	0.634502051360939	0.852817090602053	0.393760744771681	0.83560675370853
mmu-miR-96-5p	3433.82447387537	-0.241838122941535	0.284323704569929	-0.850573198978756	0.395006482578357	0.83560675370853
NovelmiRNA-4	10.7469067687774	0.497177432701132	0.585179274763453	0.849615586440764	0.395538843479953	0.83560675370853
mmu-miR-344g-5p	15.0061895224451	0.475668739314019	0.561753974808403	0.846756339332099	0.397130948701887	0.83560675370853
mmu-miR-3061-5p	25.7652765972658	0.533307298338088	0.635028976237161	0.839815690770804	0.401011734423628	0.83560675370853
NovelmiRNA-279	36.6117322714342	0.429438807122666	0.511869607868267	0.838961330232337	0.401491009825294	0.83560675370853
NovelmiRNA-370	2.49153343501672	0.321876207724934	0.384033160439931	0.838146912511947	0.401948198214566	0.83560675370853
NovelmiRNA-337	2.31449473548321	0.321216203932897	0.383724929272664	0.837100171056777	0.402536264267507	0.83560675370853
NovelmiRNA-421	2.31449473548321	0.321216203932897	0.383724929272664	0.837100171056777	0.402536264267507	0.83560675370853
NovelmiRNA-214	2.10408612316655	0.319543545232768	0.382941067294802	0.834445747723296	0.404029847026509	0.83560675370853
NovelmiRNA-324	2.10408612316655	0.319543545232768	0.382941067294802	0.834445747723296	0.404029847026509	0.83560675370853
NovelmiRNA-3	2.65443702549831	-0.320496459967886	0.384577284261624	-0.833373350647138	0.404634199591529	0.83560675370853
NovelmiRNA-34	2.65443702549831	-0.320496459967886	0.384577284261624	-0.833373350647138	0.404634199591529	0.83560675370853
NovelmiRNA-104	1.8936775108499	0.317529875383435	0.381992492495609	0.831246376882878	0.405834460475286	0.83560675370853
NovelmiRNA-283	1.8936775108499	0.317529875383435	0.381992492495609	0.831246376882878	0.405834460475286	0.83560675370853
NovelmiRNA-12	2.41312456863483	-0.318769926687085	0.383868888229822	-0.830413551244189	0.406305006477258	0.83560675370853
NovelmiRNA-80	2.41312456863483	-0.318769926687085	0.383868888229822	-0.830413551244189	0.406305006477258	0.83560675370853
NovelmiRNA-54	2.19717407916351	-0.31714815601338	0.383198815084884	-0.827633446473803	0.407878120611864	0.83560675370853
NovelmiRNA-65	2.19717407916351	-0.31714815601338	0.383198815084884	-0.827633446473803	0.407878120611864	0.83560675370853
NovelmiRNA-140	2.19717407916351	-0.31714815601338	0.383198815084884	-0.827633446473803	0.407878120611864	0.83560675370853
NovelmiRNA-160	2.19717407916351	-0.31714815601338	0.383198815084884	-0.827633446473803	0.407878120611864	0.83560675370853
NovelmiRNA-318	2.19717407916351	-0.31714815601338	0.383198815084884	-0.827633446473803	0.407878120611864	0.83560675370853
NovelmiRNA-185	1.77966673929766	0.315255158485641	0.38091447636875	0.827627139537888	0.407881693494257	0.83560675370853
NovelmiRNA-236	1.77966673929766	0.315255158485641	0.38091447636875	0.827627139537888	0.407881693494257	0.83560675370853
NovelmiRNA-376	1.77966673929766	0.315255158485641	0.38091447636875	0.827627139537888	0.407881693494257	0.83560675370853
NovelmiRNA-429	1.77966673929766	0.315255158485641	0.38091447636875	0.827627139537888	0.407881693494257	0.83560675370853
NovelmiRNA-626	1.77966673929766	0.315255158485641	0.38091447636875	0.827627139537888	0.407881693494257	0.83560675370853
NovelmiRNA-554	1.68326889853324	0.315058668668186	0.380821016748836	0.827314288895923	0.408058946947767	0.83560675370853
NovelmiRNA-597	1.68326889853324	0.315058668668186	0.380821016748836	0.827314288895923	0.408058946947767	0.83560675370853
mmu-miR-326-5p	2.17181211177135	-0.316694009069238	0.383010359415234	-0.826854943434832	0.408319283891368	0.83560675370853
NovelmiRNA-210	2.17181211177135	-0.316694009069238	0.383010359415234	-0.826854943434832	0.408319283891368	0.83560675370853
NovelmiRNA-129	1.99743098105774	-0.315167283067041	0.382374195148732	-0.824237846239729	0.409804426639327	0.83560675370853
NovelmiRNA-109	1.93049965490786	-0.31415023177523	0.381948149211276	-0.822494447018399	0.410795545792902	0.83560675370853
NovelmiRNA-265	1.93049965490786	-0.31415023177523	0.381948149211276	-0.822494447018399	0.410795545792902	0.83560675370853
NovelmiRNA-303	1.93049965490786	-0.31415023177523	0.381948149211276	-0.822494447018399	0.410795545792902	0.83560675370853
NovelmiRNA-502	1.93049965490786	-0.31415023177523	0.381948149211276	-0.822494447018399	0.410795545792902	0.83560675370853
mmu-miR-3060-5p	1.79768788295196	-0.312796086140551	0.381378077324379	-0.820173221111775	0.412117365555153	0.83560675370853
mmu-miR-5116	1.79768788295196	-0.312796086140551	0.381378077324379	-0.820173221111775	0.412117365555153	0.83560675370853
NovelmiRNA-24	1.79768788295196	-0.312796086140551	0.381378077324379	-0.820173221111775	0.412117365555153	0.83560675370853
NovelmiRNA-68	1.79768788295196	-0.312796086140551	0.381378077324379	-0.820173221111775	0.412117365555153	0.83560675370853
NovelmiRNA-128	1.79768788295196	-0.312796086140551	0.381378077324379	-0.820173221111775	0.412117365555153	0.83560675370853
NovelmiRNA-276	1.79768788295196	-0.312796086140551	0.381378077324379	-0.820173221111775	0.412117365555153	0.83560675370853
NovelmiRNA-278	1.79768788295196	-0.312796086140551	0.381378077324379	-0.820173221111775	0.412117365555153	0.83560675370853
NovelmiRNA-509	1.79768788295196	-0.312796086140551	0.381378077324379	-0.820173221111775	0.412117365555153	0.83560675370853
NovelmiRNA-560	1.79768788295196	-0.312796086140551	0.381378077324379	-0.820173221111775	0.412117365555153	0.83560675370853
NovelmiRNA-10	1.42373339143812	0.309621860517479	0.378214812294252	0.818640228919942	0.412991707648433	0.83560675370853
NovelmiRNA-155	1.42373339143812	0.309621860517479	0.378214812294252	0.818640228919942	0.412991707648433	0.83560675370853
NovelmiRNA-161	1.42373339143812	0.309621860517479	0.378214812294252	0.818640228919942	0.412991707648433	0.83560675370853
NovelmiRNA-310	1.42373339143812	0.309621860517479	0.378214812294252	0.818640228919942	0.412991707648433	0.83560675370853
NovelmiRNA-361	1.42373339143812	0.309621860517479	0.378214812294252	0.818640228919942	0.412991707648433	0.83560675370853
NovelmiRNA-367	1.42373339143812	0.309621860517479	0.378214812294252	0.818640228919942	0.412991707648433	0.83560675370853
NovelmiRNA-393	1.42373339143812	0.309621860517479	0.378214812294252	0.818640228919942	0.412991707648433	0.83560675370853
NovelmiRNA-399	1.42373339143812	0.309621860517479	0.378214812294252	0.818640228919942	0.412991707648433	0.83560675370853
NovelmiRNA-404	1.42373339143812	0.309621860517479	0.378214812294252	0.818640228919942	0.412991707648433	0.83560675370853
NovelmiRNA-475	1.42373339143812	0.309621860517479	0.378214812294252	0.818640228919942	0.412991707648433	0.83560675370853
NovelmiRNA-574	1.42373339143812	0.309621860517479	0.378214812294252	0.818640228919942	0.412991707648433	0.83560675370853
NovelmiRNA-606	1.42373339143812	0.309621860517479	0.378214812294252	0.818640228919942	0.412991707648433	0.83560675370853
NovelmiRNA-608	1.42373339143812	0.309621860517479	0.378214812294252	0.818640228919942	0.412991707648433	0.83560675370853
NovelmiRNA-262	1.68918719804438	-0.31095942725124	0.380599704034655	-0.817024879301866	0.413914210310923	0.83560675370853
NovelmiRNA-499	1.68918719804438	-0.31095942725124	0.380599704034655	-0.817024879301866	0.413914210310923	0.83560675370853
NovelmiRNA-152	1.26245167389993	0.307931879338386	0.377396490119589	0.815937316324294	0.41453598799707	0.83560675370853
NovelmiRNA-331	1.59794478484619	-0.309905750679791	0.380150452021984	-0.815218682580626	0.414947145654081	0.83560675370853
NovelmiRNA-467	1.59794478484619	-0.309905750679791	0.380150452021984	-0.815218682580626	0.414947145654081	0.83560675370853
NovelmiRNA-369	1.4478747411809	-0.306836888715336	0.378830655990813	-0.809957916190332	0.417964363311377	0.83560675370853
NovelmiRNA-146	1.39820168674042	-0.306303271156805	0.378599432520337	-0.809043133313072	0.418490336284779	0.83560675370853
NovelmiRNA-56	1.05204306158328	0.302515698536458	0.374747392724574	0.80725231024835	0.419521133561368	NA
NovelmiRNA-164	1.05204306158328	0.302515698536458	0.374747392724574	0.80725231024835	0.419521133561368	NA
NovelmiRNA-220	1.05204306158328	0.302515698536458	0.374747392724574	0.80725231024835	0.419521133561368	NA
NovelmiRNA-258	1.05204306158328	0.302515698536458	0.374747392724574	0.80725231024835	0.419521133561368	NA
NovelmiRNA-297	1.05204306158328	0.302515698536458	0.374747392724574	0.80725231024835	0.419521133561368	NA
NovelmiRNA-473	1.05204306158328	0.302515698536458	0.374747392724574	0.80725231024835	0.419521133561368	NA
NovelmiRNA-598	1.05204306158328	0.302515698536458	0.374747392724574	0.80725231024835	0.419521133561368	NA
NovelmiRNA-602	1.05204306158328	0.302515698536458	0.374747392724574	0.80725231024835	0.419521133561368	NA
NovelmiRNA-6	1.06780004357859	0.300548832357948	0.373775284270408	0.804089636222484	0.421345209498595	0.83560675370853
NovelmiRNA-15	1.06780004357859	0.300548832357948	0.373775284270408	0.804089636222484	0.421345209498595	0.83560675370853
NovelmiRNA-21	1.06780004357859	0.300548832357948	0.373775284270408	0.804089636222484	0.421345209498595	0.83560675370853
NovelmiRNA-23	1.06780004357859	0.300548832357948	0.373775284270408	0.804089636222484	0.421345209498595	0.83560675370853
NovelmiRNA-47	1.06780004357859	0.300548832357948	0.373775284270408	0.804089636222484	0.421345209498595	0.83560675370853
NovelmiRNA-60	1.06780004357859	0.300548832357948	0.373775284270408	0.804089636222484	0.421345209498595	0.83560675370853
NovelmiRNA-130	1.06780004357859	0.300548832357948	0.373775284270408	0.804089636222484	0.421345209498595	0.83560675370853
NovelmiRNA-145	1.06780004357859	0.300548832357948	0.373775284270408	0.804089636222484	0.421345209498595	0.83560675370853
NovelmiRNA-150	1.06780004357859	0.300548832357948	0.373775284270408	0.804089636222484	0.421345209498595	0.83560675370853
NovelmiRNA-175	1.06780004357859	0.300548832357948	0.373775284270408	0.804089636222484	0.421345209498595	0.83560675370853
NovelmiRNA-195	1.06780004357859	0.300548832357948	0.373775284270408	0.804089636222484	0.421345209498595	0.83560675370853
NovelmiRNA-197	1.06780004357859	0.300548832357948	0.373775284270408	0.804089636222484	0.421345209498595	0.83560675370853
NovelmiRNA-203	1.06780004357859	0.300548832357948	0.373775284270408	0.804089636222484	0.421345209498595	0.83560675370853
NovelmiRNA-248	1.06780004357859	0.300548832357948	0.373775284270408	0.804089636222484	0.421345209498595	0.83560675370853
NovelmiRNA-275	1.06780004357859	0.300548832357948	0.373775284270408	0.804089636222484	0.421345209498595	0.83560675370853
NovelmiRNA-287	1.06780004357859	0.300548832357948	0.373775284270408	0.804089636222484	0.421345209498595	0.83560675370853
NovelmiRNA-307	1.06780004357859	0.300548832357948	0.373775284270408	0.804089636222484	0.421345209498595	0.83560675370853
NovelmiRNA-340	1.06780004357859	0.300548832357948	0.373775284270408	0.804089636222484	0.421345209498595	0.83560675370853
NovelmiRNA-343	1.06780004357859	0.300548832357948	0.373775284270408	0.804089636222484	0.421345209498595	0.83560675370853
NovelmiRNA-501	1.06780004357859	0.300548832357948	0.373775284270408	0.804089636222484	0.421345209498595	0.83560675370853
NovelmiRNA-531	1.06780004357859	0.300548832357948	0.373775284270408	0.804089636222484	0.421345209498595	0.83560675370853
NovelmiRNA-126	19.9812738030124	-0.457393002356357	0.569379234150181	-0.803318728402578	0.421790535784185	0.83560675370853
mmu-miR-669e-5p	1.19845858863464	-0.301685331441454	0.376576683114018	-0.801125892731151	0.423058767767666	0.83560675370853
NovelmiRNA-351	1.19845858863464	-0.301685331441454	0.376576683114018	-0.801125892731151	0.423058767767666	0.83560675370853
NovelmiRNA-92	1.20656228431741	-0.301300493128773	0.376406342874584	-0.800466035794632	0.42344083423867	0.83560675370853
NovelmiRNA-500	1.20656228431741	-0.301300493128773	0.376406342874584	-0.800466035794632	0.42344083423867	0.83560675370853
mmu-miR-1927	29.5321032887067	0.470666694447071	0.588736715349949	0.799451914880667	0.424028418037643	0.83560675370853
mmu-miR-7649-5p	20.2509118733398	-0.356893340767879	0.448354415020127	-0.796007196119296	0.426027852776593	0.83560675370853
mmu-miR-7649-3p	20.2509118733398	-0.356893340767879	0.448354415020127	-0.796007196119296	0.426027852776593	0.83560675370853
mmu-miR-7013-5p	0.841634449266622	0.294817240987923	0.370911171416034	0.794845946166555	0.426703120447061	NA
mmu-miR-7678-5p	0.841634449266622	0.294817240987923	0.370911171416034	0.794845946166555	0.426703120447061	NA
NovelmiRNA-7	0.841634449266622	0.294817240987923	0.370911171416034	0.794845946166555	0.426703120447061	NA
NovelmiRNA-45	0.841634449266622	0.294817240987923	0.370911171416034	0.794845946166555	0.426703120447061	NA
NovelmiRNA-154	0.841634449266622	0.294817240987923	0.370911171416034	0.794845946166555	0.426703120447061	NA
NovelmiRNA-199	0.841634449266622	0.294817240987923	0.370911171416034	0.794845946166555	0.426703120447061	NA
NovelmiRNA-256	0.841634449266622	0.294817240987923	0.370911171416034	0.794845946166555	0.426703120447061	NA
NovelmiRNA-277	0.841634449266622	0.294817240987923	0.370911171416034	0.794845946166555	0.426703120447061	NA
NovelmiRNA-312	0.841634449266622	0.294817240987923	0.370911171416034	0.794845946166555	0.426703120447061	NA
NovelmiRNA-327	0.841634449266622	0.294817240987923	0.370911171416034	0.794845946166555	0.426703120447061	NA
NovelmiRNA-372	0.841634449266622	0.294817240987923	0.370911171416034	0.794845946166555	0.426703120447061	NA
NovelmiRNA-373	0.841634449266622	0.294817240987923	0.370911171416034	0.794845946166555	0.426703120447061	NA
NovelmiRNA-406	0.841634449266622	0.294817240987923	0.370911171416034	0.794845946166555	0.426703120447061	NA
NovelmiRNA-569	0.841634449266622	0.294817240987923	0.370911171416034	0.794845946166555	0.426703120447061	NA
NovelmiRNA-642	0.841634449266622	0.294817240987923	0.370911171416034	0.794845946166555	0.426703120447061	NA
mmu-miR-7048-5p	0.731741736232433	0.293205662483777	0.370097336978298	0.792239319735961	0.428221145856061	NA
mmu-miR-1938	0.731741736232433	0.293205662483777	0.370097336978298	0.792239319735961	0.428221145856061	NA
mmu-miR-3474	0.731741736232433	0.293205662483777	0.370097336978298	0.792239319735961	0.428221145856061	NA
NovelmiRNA-59	0.731741736232433	0.293205662483777	0.370097336978298	0.792239319735961	0.428221145856061	NA
NovelmiRNA-359	0.731741736232433	0.293205662483777	0.370097336978298	0.792239319735961	0.428221145856061	NA
NovelmiRNA-411	0.731741736232433	0.293205662483777	0.370097336978298	0.792239319735961	0.428221145856061	NA
NovelmiRNA-486	0.731741736232433	0.293205662483777	0.370097336978298	0.792239319735961	0.428221145856061	NA
mmu-miR-7029-5p	0.94545825478664	-0.295810602855882	0.373946178315129	-0.791051279595105	0.428914068087753	NA
mmu-miR-434-5p	0.94545825478664	-0.295810602855882	0.373946178315129	-0.791051279595105	0.428914068087753	NA
NovelmiRNA-58	0.94545825478664	-0.295810602855882	0.373946178315129	-0.791051279595105	0.428914068087753	NA
NovelmiRNA-290	0.94545825478664	-0.295810602855882	0.373946178315129	-0.791051279595105	0.428914068087753	NA
NovelmiRNA-489	0.94545825478664	-0.295810602855882	0.373946178315129	-0.791051279595105	0.428914068087753	NA
NovelmiRNA-498	0.94545825478664	-0.295810602855882	0.373946178315129	-0.791051279595105	0.428914068087753	NA
NovelmiRNA-534	0.94545825478664	-0.295810602855882	0.373946178315129	-0.791051279595105	0.428914068087753	NA
mmu-miR-1258-5p	0.998715490528868	-0.295545177125748	0.373825759765713	-0.790596071578839	0.429179739989206	NA
NovelmiRNA-64	0.998715490528868	-0.295545177125748	0.373825759765713	-0.790596071578839	0.429179739989206	NA
NovelmiRNA-100	0.998715490528868	-0.295545177125748	0.373825759765713	-0.790596071578839	0.429179739989206	NA
NovelmiRNA-325	0.998715490528868	-0.295545177125748	0.373825759765713	-0.790596071578839	0.429179739989206	NA
NovelmiRNA-366	0.998715490528868	-0.295545177125748	0.373825759765713	-0.790596071578839	0.429179739989206	NA
NovelmiRNA-630	0.998715490528868	-0.295545177125748	0.373825759765713	-0.790596071578839	0.429179739989206	NA
NovelmiRNA-14	0.965249827453932	-0.293461336556476	0.372875907316142	-0.787021448150754	0.431269310718496	NA
NovelmiRNA-242	0.965249827453932	-0.293461336556476	0.372875907316142	-0.787021448150754	0.431269310718496	NA
NovelmiRNA-293	0.965249827453932	-0.293461336556476	0.372875907316142	-0.787021448150754	0.431269310718496	NA
NovelmiRNA-333	0.965249827453932	-0.293461336556476	0.372875907316142	-0.787021448150754	0.431269310718496	NA
NovelmiRNA-410	0.965249827453932	-0.293461336556476	0.372875907316142	-0.787021448150754	0.431269310718496	NA
NovelmiRNA-478	0.965249827453932	-0.293461336556476	0.372875907316142	-0.787021448150754	0.431269310718496	NA
NovelmiRNA-514	0.965249827453932	-0.293461336556476	0.372875907316142	-0.787021448150754	0.431269310718496	NA
NovelmiRNA-537	0.965249827453932	-0.293461336556476	0.372875907316142	-0.787021448150754	0.431269310718496	NA
NovelmiRNA-55	0.665219760211303	0.289753055646503	0.368341209662341	0.786643058245154	0.431490845877445	NA
NovelmiRNA-71	0.665219760211303	0.289753055646503	0.368341209662341	0.786643058245154	0.431490845877445	NA
NovelmiRNA-294	0.665219760211303	0.289753055646503	0.368341209662341	0.786643058245154	0.431490845877445	NA
NovelmiRNA-588	0.665219760211303	0.289753055646503	0.368341209662341	0.786643058245154	0.431490845877445	NA
mmu-miR-5107-5p	0.859507504351491	-0.292512610076079	0.372440722711826	-0.785393734461227	0.432222753182759	NA
NovelmiRNA-108	0.859507504351491	-0.292512610076079	0.372440722711826	-0.785393734461227	0.432222753182759	NA
NovelmiRNA-302	0.859507504351491	-0.292512610076079	0.372440722711826	-0.785393734461227	0.432222753182759	NA
mmu-miR-98-5p	8001.87711572452	-0.175203110782432	0.22400438092597	-0.78214144767255	0.434131450611941	0.844938780213905
mmu-miR-6912-5p	0.598697784190173	0.285723860814159	0.366269661581416	0.780091530323614	0.435337001425451	NA
mmu-miR-6921-5p	0.598697784190173	0.285723860814159	0.366269661581416	0.780091530323614	0.435337001425451	NA
mmu-miR-8105	0.598697784190173	0.285723860814159	0.366269661581416	0.780091530323614	0.435337001425451	NA
NovelmiRNA-170	0.598697784190173	0.285723860814159	0.366269661581416	0.780091530323614	0.435337001425451	NA
NovelmiRNA-244	0.598697784190173	0.285723860814159	0.366269661581416	0.780091530323614	0.435337001425451	NA
NovelmiRNA-348	0.598697784190173	0.285723860814159	0.366269661581416	0.780091530323614	0.435337001425451	NA
NovelmiRNA-360	0.598697784190173	0.285723860814159	0.366269661581416	0.780091530323614	0.435337001425451	NA
NovelmiRNA-424	0.598697784190173	0.285723860814159	0.366269661581416	0.780091530323614	0.435337001425451	NA
NovelmiRNA-470	0.598697784190173	0.285723860814159	0.366269661581416	0.780091530323614	0.435337001425451	NA
NovelmiRNA-495	0.598697784190173	0.285723860814159	0.366269661581416	0.780091530323614	0.435337001425451	NA
NovelmiRNA-559	0.598697784190173	0.285723860814159	0.366269661581416	0.780091530323614	0.435337001425451	NA
mmu-miR-1981-5p	247.504992013956	-0.434264200795902	0.55671556360418	-0.780046812387411	0.435363321432381	0.844938780213905
NovelmiRNA-53	13.9536531954804	0.439788005666789	0.564303417446899	0.779346699079974	0.435775512630006	0.844938780213905
mmu-miR-7666-3p	0.773556753916341	-0.288658690411855	0.370654814453126	-0.778780361554862	0.436109108031051	NA
mmu-miR-379-5p	0.773556753916341	-0.288658690411855	0.370654814453126	-0.778780361554862	0.436109108031051	NA
mmu-miR-8118	0.773556753916341	-0.288658690411855	0.370654814453126	-0.778780361554862	0.436109108031051	NA
NovelmiRNA-37	0.773556753916341	-0.288658690411855	0.370654814453126	-0.778780361554862	0.436109108031051	NA
NovelmiRNA-190	0.773556753916341	-0.288658690411855	0.370654814453126	-0.778780361554862	0.436109108031051	NA
NovelmiRNA-431	0.773556753916341	-0.288658690411855	0.370654814453126	-0.778780361554862	0.436109108031051	NA
NovelmiRNA-481	0.773556753916341	-0.288658690411855	0.370654814453126	-0.778780361554862	0.436109108031051	NA
NovelmiRNA-532	0.773556753916341	-0.288658690411855	0.370654814453126	-0.778780361554862	0.436109108031051	NA
NovelmiRNA-549	0.773556753916341	-0.288658690411855	0.370654814453126	-0.778780361554862	0.436109108031051	NA
NovelmiRNA-38	0.798972392423095	-0.286964028861805	0.369860260072684	-0.775871484017806	0.437824871226202	NA
NovelmiRNA-142	0.798972392423095	-0.286964028861805	0.369860260072684	-0.775871484017806	0.437824871226202	NA
NovelmiRNA-261	0.798972392423095	-0.286964028861805	0.369860260072684	-0.775871484017806	0.437824871226202	NA
NovelmiRNA-328	0.798972392423095	-0.286964028861805	0.369860260072684	-0.775871484017806	0.437824871226202	NA
NovelmiRNA-392	0.798972392423095	-0.286964028861805	0.369860260072684	-0.775871484017806	0.437824871226202	NA
NovelmiRNA-407	0.798972392423095	-0.286964028861805	0.369860260072684	-0.775871484017806	0.437824871226202	NA
NovelmiRNA-440	0.798972392423095	-0.286964028861805	0.369860260072684	-0.775871484017806	0.437824871226202	NA
NovelmiRNA-447	0.798972392423095	-0.286964028861805	0.369860260072684	-0.775871484017806	0.437824871226202	NA
NovelmiRNA-482	0.798972392423095	-0.286964028861805	0.369860260072684	-0.775871484017806	0.437824871226202	NA
NovelmiRNA-575	0.798972392423095	-0.286964028861805	0.369860260072684	-0.775871484017806	0.437824871226202	NA
NovelmiRNA-304	0.631225836949966	0.282978496468591	0.36484438692445	0.775614225160572	0.43797679865468	NA
mmu-miR-7673-5p	0.532175808169042	0.280954787002172	0.363786386535238	0.772307038968754	0.43993259738825	NA
mmu-miR-7662-5p	0.532175808169042	0.280954787002172	0.363786386535238	0.772307038968754	0.43993259738825	NA
mmu-miR-193b-5p	0.532175808169042	0.280954787002172	0.363786386535238	0.772307038968754	0.43993259738825	NA
mmu-miR-3473g	0.532175808169042	0.280954787002172	0.363786386535238	0.772307038968754	0.43993259738825	NA
NovelmiRNA-134	0.532175808169042	0.280954787002172	0.363786386535238	0.772307038968754	0.43993259738825	NA
NovelmiRNA-266	0.532175808169042	0.280954787002172	0.363786386535238	0.772307038968754	0.43993259738825	NA
NovelmiRNA-401	0.532175808169042	0.280954787002172	0.363786386535238	0.772307038968754	0.43993259738825	NA
NovelmiRNA-612	0.532175808169042	0.280954787002172	0.363786386535238	0.772307038968754	0.43993259738825	NA
NovelmiRNA-627	0.532175808169042	0.280954787002172	0.363786386535238	0.772307038968754	0.43993259738825	NA
NovelmiRNA-637	0.532175808169042	0.280954787002172	0.363786386535238	0.772307038968754	0.43993259738825	NA
NovelmiRNA-76	0.687606003481192	-0.284090387965885	0.368499934109105	-0.770937418625892	0.440744026511046	NA
NovelmiRNA-135	0.687606003481192	-0.284090387965885	0.368499934109105	-0.770937418625892	0.440744026511046	NA
NovelmiRNA-207	0.687606003481192	-0.284090387965885	0.368499934109105	-0.770937418625892	0.440744026511046	NA
NovelmiRNA-543	0.687606003481192	-0.284090387965885	0.368499934109105	-0.770937418625892	0.440744026511046	NA
mmu-miR-6961-5p	0.723937370590449	-0.281470621680437	0.367245293368425	-0.766437655602742	0.443415934370138	NA
NovelmiRNA-44	0.723937370590449	-0.281470621680437	0.367245293368425	-0.766437655602742	0.443415934370138	NA
NovelmiRNA-110	0.723937370590449	-0.281470621680437	0.367245293368425	-0.766437655602742	0.443415934370138	NA
NovelmiRNA-127	0.723937370590449	-0.281470621680437	0.367245293368425	-0.766437655602742	0.443415934370138	NA
NovelmiRNA-149	0.723937370590449	-0.281470621680437	0.367245293368425	-0.766437655602742	0.443415934370138	NA
NovelmiRNA-167	0.723937370590449	-0.281470621680437	0.367245293368425	-0.766437655602742	0.443415934370138	NA
NovelmiRNA-188	0.723937370590449	-0.281470621680437	0.367245293368425	-0.766437655602742	0.443415934370138	NA
NovelmiRNA-313	0.723937370590449	-0.281470621680437	0.367245293368425	-0.766437655602742	0.443415934370138	NA
NovelmiRNA-314	0.723937370590449	-0.281470621680437	0.367245293368425	-0.766437655602742	0.443415934370138	NA
NovelmiRNA-335	0.723937370590449	-0.281470621680437	0.367245293368425	-0.766437655602742	0.443415934370138	NA
NovelmiRNA-354	0.723937370590449	-0.281470621680437	0.367245293368425	-0.766437655602742	0.443415934370138	NA
NovelmiRNA-371	0.723937370590449	-0.281470621680437	0.367245293368425	-0.766437655602742	0.443415934370138	NA
NovelmiRNA-515	0.723937370590449	-0.281470621680437	0.367245293368425	-0.766437655602742	0.443415934370138	NA
NovelmiRNA-535	0.723937370590449	-0.281470621680437	0.367245293368425	-0.766437655602742	0.443415934370138	NA
NovelmiRNA-544	0.723937370590449	-0.281470621680437	0.367245293368425	-0.766437655602742	0.443415934370138	NA
NovelmiRNA-561	0.723937370590449	-0.281470621680437	0.367245293368425	-0.766437655602742	0.443415934370138	NA
NovelmiRNA-564	0.723937370590449	-0.281470621680437	0.367245293368425	-0.766437655602742	0.443415934370138	NA
NovelmiRNA-568	0.723937370590449	-0.281470621680437	0.367245293368425	-0.766437655602742	0.443415934370138	NA
mmu-miR-7085-5p	0.465653832147912	0.275211749129738	0.360749984163801	0.762887764964602	0.445530333548896	NA
NovelmiRNA-16	0.465653832147912	0.275211749129738	0.360749984163801	0.762887764964602	0.445530333548896	NA
NovelmiRNA-250	0.465653832147912	0.275211749129738	0.360749984163801	0.762887764964602	0.445530333548896	NA
NovelmiRNA-295	0.465653832147912	0.275211749129738	0.360749984163801	0.762887764964602	0.445530333548896	NA
NovelmiRNA-398	0.465653832147912	0.275211749129738	0.360749984163801	0.762887764964602	0.445530333548896	NA
mmu-miR-592-5p	6.05106983351762	-0.396113025005616	0.519637377112833	-0.76228739973723	0.445888492509901	0.859614949200747
mmu-miR-6902-5p	0.601655253046043	-0.278580274776702	0.365844868415457	-0.761471046411791	0.446375766181155	NA
NovelmiRNA-87	0.601655253046043	-0.278580274776702	0.365844868415457	-0.761471046411791	0.446375766181155	NA
NovelmiRNA-426	0.601655253046043	-0.278580274776702	0.365844868415457	-0.761471046411791	0.446375766181155	NA
NovelmiRNA-487	0.601655253046043	-0.278580274776702	0.365844868415457	-0.761471046411791	0.446375766181155	NA
NovelmiRNA-595	0.601655253046043	-0.278580274776702	0.365844868415457	-0.761471046411791	0.446375766181155	NA
mmu-miR-881-5p	441968.038829293	0.187065904876168	0.245854827958209	0.760879525652294	0.446729028718499	0.859614949200747
mmu-miR-7237-5p	0.399131856126782	0.270840260279288	0.358464140786817	0.755557472735773	0.449914561695934	NA
mmu-miR-7659-5p	0.399131856126782	0.270840260279288	0.358464140786817	0.755557472735773	0.449914561695934	NA
mmu-miR-3092-5p	0.399131856126782	0.270840260279288	0.358464140786817	0.755557472735773	0.449914561695934	NA
mmu-miR-6966-5p	0.399131856126782	0.270840260279288	0.358464140786817	0.755557472735773	0.449914561695934	NA
mmu-miR-7006-5p	0.399131856126782	0.270840260279288	0.358464140786817	0.755557472735773	0.449914561695934	NA
NovelmiRNA-182	0.399131856126782	0.270840260279288	0.358464140786817	0.755557472735773	0.449914561695934	NA
NovelmiRNA-545	0.399131856126782	0.270840260279288	0.358464140786817	0.755557472735773	0.449914561695934	NA
NovelmiRNA-586	0.399131856126782	0.270840260279288	0.358464140786817	0.755557472735773	0.449914561695934	NA
NovelmiRNA-620	0.399131856126782	0.270840260279288	0.358464140786817	0.755557472735773	0.449914561695934	NA
mmu-miR-6970-3p	0.599229294317321	-0.274071624912133	0.363625874423793	-0.75371870977672	0.451018144854704	NA
mmu-miR-688	0.599229294317321	-0.274071624912133	0.363625874423793	-0.75371870977672	0.451018144854704	NA
mmu-miR-6905-5p	0.599229294317321	-0.274071624912133	0.363625874423793	-0.75371870977672	0.451018144854704	NA
mmu-miR-7674-5p	0.599229294317321	-0.274071624912133	0.363625874423793	-0.75371870977672	0.451018144854704	NA
mmu-miR-6970-5p	0.599229294317321	-0.274071624912133	0.363625874423793	-0.75371870977672	0.451018144854704	NA
mmu-miR-6943-5p	0.599229294317321	-0.274071624912133	0.363625874423793	-0.75371870977672	0.451018144854704	NA
NovelmiRNA-8	0.599229294317321	-0.274071624912133	0.363625874423793	-0.75371870977672	0.451018144854704	NA
NovelmiRNA-43	0.599229294317321	-0.274071624912133	0.363625874423793	-0.75371870977672	0.451018144854704	NA
NovelmiRNA-57	0.599229294317321	-0.274071624912133	0.363625874423793	-0.75371870977672	0.451018144854704	NA
NovelmiRNA-70	0.599229294317321	-0.274071624912133	0.363625874423793	-0.75371870977672	0.451018144854704	NA
NovelmiRNA-148	0.599229294317321	-0.274071624912133	0.363625874423793	-0.75371870977672	0.451018144854704	NA
NovelmiRNA-198	0.599229294317321	-0.274071624912133	0.363625874423793	-0.75371870977672	0.451018144854704	NA
NovelmiRNA-253	0.599229294317321	-0.274071624912133	0.363625874423793	-0.75371870977672	0.451018144854704	NA
NovelmiRNA-257	0.599229294317321	-0.274071624912133	0.363625874423793	-0.75371870977672	0.451018144854704	NA
NovelmiRNA-317	0.599229294317321	-0.274071624912133	0.363625874423793	-0.75371870977672	0.451018144854704	NA
NovelmiRNA-330	0.599229294317321	-0.274071624912133	0.363625874423793	-0.75371870977672	0.451018144854704	NA
NovelmiRNA-336	0.599229294317321	-0.274071624912133	0.363625874423793	-0.75371870977672	0.451018144854704	NA
NovelmiRNA-379	0.599229294317321	-0.274071624912133	0.363625874423793	-0.75371870977672	0.451018144854704	NA
NovelmiRNA-405	0.599229294317321	-0.274071624912133	0.363625874423793	-0.75371870977672	0.451018144854704	NA
NovelmiRNA-418	0.599229294317321	-0.274071624912133	0.363625874423793	-0.75371870977672	0.451018144854704	NA
NovelmiRNA-432	0.599229294317321	-0.274071624912133	0.363625874423793	-0.75371870977672	0.451018144854704	NA
NovelmiRNA-459	0.599229294317321	-0.274071624912133	0.363625874423793	-0.75371870977672	0.451018144854704	NA
NovelmiRNA-468	0.599229294317321	-0.274071624912133	0.363625874423793	-0.75371870977672	0.451018144854704	NA
NovelmiRNA-504	0.599229294317321	-0.274071624912133	0.363625874423793	-0.75371870977672	0.451018144854704	NA
NovelmiRNA-578	0.599229294317321	-0.274071624912133	0.363625874423793	-0.75371870977672	0.451018144854704	NA
NovelmiRNA-622	0.599229294317321	-0.274071624912133	0.363625874423793	-0.75371870977672	0.451018144854704	NA
mmu-miR-293-5p	0.332609880105652	0.269953743435715	0.358190340337586	0.753660032208824	0.451053386987414	NA
NovelmiRNA-17	0.332609880105652	0.269953743435715	0.358190340337586	0.753660032208824	0.451053386987414	NA
NovelmiRNA-179	0.332609880105652	0.269953743435715	0.358190340337586	0.753660032208824	0.451053386987414	NA
NovelmiRNA-181	0.332609880105652	0.269953743435715	0.358190340337586	0.753660032208824	0.451053386987414	NA
NovelmiRNA-201	0.332609880105652	0.269953743435715	0.358190340337586	0.753660032208824	0.451053386987414	NA
NovelmiRNA-322	0.332609880105652	0.269953743435715	0.358190340337586	0.753660032208824	0.451053386987414	NA
NovelmiRNA-326	0.332609880105652	0.269953743435715	0.358190340337586	0.753660032208824	0.451053386987414	NA
NovelmiRNA-334	0.332609880105652	0.269953743435715	0.358190340337586	0.753660032208824	0.451053386987414	NA
NovelmiRNA-365	0.332609880105652	0.269953743435715	0.358190340337586	0.753660032208824	0.451053386987414	NA
NovelmiRNA-449	0.332609880105652	0.269953743435715	0.358190340337586	0.753660032208824	0.451053386987414	NA
NovelmiRNA-490	0.332609880105652	0.269953743435715	0.358190340337586	0.753660032208824	0.451053386987414	NA
NovelmiRNA-524	0.332609880105652	0.269953743435715	0.358190340337586	0.753660032208824	0.451053386987414	NA
NovelmiRNA-611	0.332609880105652	0.269953743435715	0.358190340337586	0.753660032208824	0.451053386987414	NA
NovelmiRNA-643	0.332609880105652	0.269953743435715	0.358190340337586	0.753660032208824	0.451053386987414	NA
mmu-miR-92b-5p	480.446923648222	0.365258817777864	0.484673400108357	0.753618452541865	0.451078360952016	0.864708707032544
mmu-miR-382-5p	0.515704502610894	-0.271788111430336	0.362485654245486	-0.749789979954001	0.453381204510058	NA
NovelmiRNA-13	0.515704502610894	-0.271788111430336	0.362485654245486	-0.749789979954001	0.453381204510058	NA
NovelmiRNA-31	0.515704502610894	-0.271788111430336	0.362485654245486	-0.749789979954001	0.453381204510058	NA
NovelmiRNA-62	0.515704502610894	-0.271788111430336	0.362485654245486	-0.749789979954001	0.453381204510058	NA
NovelmiRNA-151	0.515704502610894	-0.271788111430336	0.362485654245486	-0.749789979954001	0.453381204510058	NA
NovelmiRNA-157	0.515704502610894	-0.271788111430336	0.362485654245486	-0.749789979954001	0.453381204510058	NA
NovelmiRNA-169	0.515704502610894	-0.271788111430336	0.362485654245486	-0.749789979954001	0.453381204510058	NA
NovelmiRNA-251	0.515704502610894	-0.271788111430336	0.362485654245486	-0.749789979954001	0.453381204510058	NA
NovelmiRNA-358	0.515704502610894	-0.271788111430336	0.362485654245486	-0.749789979954001	0.453381204510058	NA
NovelmiRNA-512	0.515704502610894	-0.271788111430336	0.362485654245486	-0.749789979954001	0.453381204510058	NA
NovelmiRNA-528	0.515704502610894	-0.271788111430336	0.362485654245486	-0.749789979954001	0.453381204510058	NA
NovelmiRNA-576	0.515704502610894	-0.271788111430336	0.362485654245486	-0.749789979954001	0.453381204510058	NA
mmu-miR-6964-5p	0.266087904084521	0.267565443121782	0.357196333740005	0.749071078978477	0.453814365388015	NA
mmu-miR-3547-5p	0.266087904084521	0.267565443121782	0.357196333740005	0.749071078978477	0.453814365388015	NA
mmu-miR-5618-5p	0.266087904084521	0.267565443121782	0.357196333740005	0.749071078978477	0.453814365388015	NA
mmu-miR-6971-3p	0.266087904084521	0.267565443121782	0.357196333740005	0.749071078978477	0.453814365388015	NA
mmu-miR-6971-5p	0.266087904084521	0.267565443121782	0.357196333740005	0.749071078978477	0.453814365388015	NA
mmu-miR-6897-5p	0.266087904084521	0.267565443121782	0.357196333740005	0.749071078978477	0.453814365388015	NA
mmu-miR-7677-5p	0.266087904084521	0.267565443121782	0.357196333740005	0.749071078978477	0.453814365388015	NA
mmu-miR-6984-5p	0.266087904084521	0.267565443121782	0.357196333740005	0.749071078978477	0.453814365388015	NA
NovelmiRNA-238	0.266087904084521	0.267565443121782	0.357196333740005	0.749071078978477	0.453814365388015	NA
NovelmiRNA-455	0.266087904084521	0.267565443121782	0.357196333740005	0.749071078978477	0.453814365388015	NA
NovelmiRNA-463	0.266087904084521	0.267565443121782	0.357196333740005	0.749071078978477	0.453814365388015	NA
mmu-let-7b-5p	4748.12363126027	0.175543890517084	0.234435090587926	0.748795285197482	0.453980601910167	0.867000548008891
mmu-miR-203-5p	1529.36791185003	0.419683465558932	0.56608541012666	0.741378346891204	0.458464069626487	0.867231314073319
mmu-miR-547-5p	31.5072981267795	-0.470928407122808	0.63799723778746	-0.738135495313369	0.460432115990209	0.867231314073319
mmu-miR-411-5p	0.429753752175745	-0.263176931670712	0.358085116653049	-0.734956353759058	0.462366075989815	NA
NovelmiRNA-115	0.429753752175745	-0.263176931670712	0.358085116653049	-0.734956353759058	0.462366075989815	NA
NovelmiRNA-241	0.429753752175745	-0.263176931670712	0.358085116653049	-0.734956353759058	0.462366075989815	NA
NovelmiRNA-254	0.429753752175745	-0.263176931670712	0.358085116653049	-0.734956353759058	0.462366075989815	NA
NovelmiRNA-446	0.429753752175745	-0.263176931670712	0.358085116653049	-0.734956353759058	0.462366075989815	NA
NovelmiRNA-527	0.429753752175745	-0.263176931670712	0.358085116653049	-0.734956353759058	0.462366075989815	NA
mmu-miR-150-5p	24.4255355444357	-0.3200773045084	0.435791122080117	-0.734474128294785	0.46265982249645	0.867231314073319
mmu-miR-335-3p	0.199565928063391	0.258522248741709	0.352550786471119	0.733290801388944	0.463381084201432	NA
mmu-miR-6998-3p	0.199565928063391	0.258522248741709	0.352550786471119	0.733290801388944	0.463381084201432	NA
mmu-miR-6957-5p	0.199565928063391	0.258522248741709	0.352550786471119	0.733290801388944	0.463381084201432	NA
mmu-miR-219b-5p	0.199565928063391	0.258522248741709	0.352550786471119	0.733290801388944	0.463381084201432	NA
mmu-miR-1966-5p	0.199565928063391	0.258522248741709	0.352550786471119	0.733290801388944	0.463381084201432	NA
mmu-miR-6998-5p	0.199565928063391	0.258522248741709	0.352550786471119	0.733290801388944	0.463381084201432	NA
NovelmiRNA-27	0.199565928063391	0.258522248741709	0.352550786471119	0.733290801388944	0.463381084201432	NA
NovelmiRNA-48	0.199565928063391	0.258522248741709	0.352550786471119	0.733290801388944	0.463381084201432	NA
NovelmiRNA-74	0.199565928063391	0.258522248741709	0.352550786471119	0.733290801388944	0.463381084201432	NA
NovelmiRNA-84	0.199565928063391	0.258522248741709	0.352550786471119	0.733290801388944	0.463381084201432	NA
NovelmiRNA-103	0.199565928063391	0.258522248741709	0.352550786471119	0.733290801388944	0.463381084201432	NA
NovelmiRNA-224	0.199565928063391	0.258522248741709	0.352550786471119	0.733290801388944	0.463381084201432	NA
NovelmiRNA-245	0.199565928063391	0.258522248741709	0.352550786471119	0.733290801388944	0.463381084201432	NA
NovelmiRNA-311	0.199565928063391	0.258522248741709	0.352550786471119	0.733290801388944	0.463381084201432	NA
NovelmiRNA-408	0.199565928063391	0.258522248741709	0.352550786471119	0.733290801388944	0.463381084201432	NA
NovelmiRNA-450	0.199565928063391	0.258522248741709	0.352550786471119	0.733290801388944	0.463381084201432	NA
NovelmiRNA-570	0.199565928063391	0.258522248741709	0.352550786471119	0.733290801388944	0.463381084201432	NA
NovelmiRNA-551	147.010042944248	0.343459631223912	0.468711828244805	0.732773551949975	0.463696554894794	0.867231314073319
mmu-miR-883b-5p	2483.59964075934	-0.251271785143191	0.343402540766661	-0.731712073481507	0.464344325645556	0.867231314073319
mmu-miR-883b-3p	2483.59964075934	-0.251271785143191	0.343402540766661	-0.731712073481507	0.464344325645556	0.867231314073319
NovelmiRNA-2	0.343803001740596	-0.259558323203958	0.356684574600964	-0.727697079399454	0.466799038577291	NA
NovelmiRNA-121	0.343803001740596	-0.259558323203958	0.356684574600964	-0.727697079399454	0.466799038577291	NA
NovelmiRNA-193	0.343803001740596	-0.259558323203958	0.356684574600964	-0.727697079399454	0.466799038577291	NA
NovelmiRNA-510	0.343803001740596	-0.259558323203958	0.356684574600964	-0.727697079399454	0.466799038577291	NA
NovelmiRNA-519	0.343803001740596	-0.259558323203958	0.356684574600964	-0.727697079399454	0.466799038577291	NA
NovelmiRNA-540	0.343803001740596	-0.259558323203958	0.356684574600964	-0.727697079399454	0.466799038577291	NA
NovelmiRNA-628	0.343803001740596	-0.259558323203958	0.356684574600964	-0.727697079399454	0.466799038577291	NA
mmu-miR-18a-5p	1903.35345430427	-0.211623392678472	0.292637200277887	-0.723159572595402	0.469581853039242	0.867821207620632
mmu-miR-465b-5p	23081.570985785	0.141840302699551	0.196229470590993	0.722828748772364	0.469785102550539	0.867821207620632
mmu-miR-465a-5p	23081.570985785	0.141840302699551	0.196229470590993	0.722828748772364	0.469785102550539	0.867821207620632
NovelmiRNA-194	6.62328335009607	-0.343128877200509	0.482201659386207	-0.711587922856336	0.476719987848494	0.87454277814228
mmu-miR-200c-5p	225.76170711652	-0.399504474482387	0.563170623155601	-0.709384435295741	0.478085943919573	0.87454277814228
mmu-miR-7b-5p	3078.54421787508	-0.204225168240739	0.289322227886811	-0.705874449164814	0.480266218369807	0.87454277814228
mmu-miR-26b-5p	11053.7522517788	-0.161352227065463	0.228607633285919	-0.705804197113838	0.480309911617512	0.87454277814228
NovelmiRNA-269	0.133043952042261	0.236652983865158	0.341641983848605	0.692692921400517	0.488502282282577	NA
NovelmiRNA-484	0.133043952042261	0.236652983865158	0.341641983848605	0.692692921400517	0.488502282282577	NA
mmu-miR-15a-5p	460.021431198695	-0.319013646573361	0.463748617070455	-0.68790209788355	0.491514435391652	0.891747618496283
mmu-miR-351-5p	355.788105946746	-0.342260594204901	0.500703840302138	-0.683558955725949	0.49425370998633	0.893526279975286
mmu-miR-7043-5p	61.9479368314462	0.430354856534683	0.635524726658283	0.677164614503003	0.498301516238846	0.897649539891255
mmu-miR-429-5p	432.991366840689	0.322704725824161	0.479894921900618	0.672448719703249	0.501298075744239	0.899856616530294
mmu-miR-107-5p	1023.00455322307	0.265356009719613	0.39971217434727	0.663867719698404	0.506774978239688	0.903199485065299
mmu-miR-5624-5p	6.26447404796207	0.315088325782183	0.476473689063189	0.661292182579249	0.508424953837839	0.903199485065299
mmu-miR-7658-5p	6.93724347126941	-0.368908042261783	0.557950488266984	-0.661184191105605	0.508494198284795	0.903199485065299
NovelmiRNA-439	0.199743098105774	-0.2205542055	0.341221297361669	-0.646367056233976	0.518041670205963	NA
mmu-miR-322-5p	377.247662981501	-0.322956166695884	0.499818533345645	-0.646146841602903	0.518184262189607	0.916430824333671
NovelmiRNA-565	7.50504011994982	-0.314685265790835	0.488613518319617	-0.644037166374486	0.519551333480507	0.916430824333671
NovelmiRNA-636	5.62335596587959	-0.295700801526527	0.474917767305739	-0.622635794832588	0.533523883333205	0.93301612387544
mmu-miR-201-5p	6.30345325201764	-0.297610536428173	0.482795634052181	-0.616431706165774	0.537609632729484	0.93301612387544
mmu-miR-6539	7.52411532484321	0.301130065072775	0.489174582250905	0.615588127427115	0.538166389109432	0.93301612387544
mmu-miR-3057-5p	39.8031938893616	-0.386390247827097	0.628461350170186	-0.614819427992609	0.538673977481903	0.93301612387544
mmu-miR-1936	2.13272372178634	-0.262736749713179	0.427719748780478	-0.614273132026984	0.539034854043399	0.93301612387544
mmu-miR-500-5p	94.5886107936568	0.381957234761216	0.62324500332853	0.612852462067594	0.539973898463345	0.93301612387544
mmu-miR-374c-5p	46.5341615450055	0.384320813835062	0.638174914103476	0.602218616466561	0.547028625224012	0.938955289180567
NovelmiRNA-230	458.563972374111	0.277570109898405	0.463748079525886	0.598536408349507	0.549482073050493	0.938955289180567
NovelmiRNA-591	458.563972374111	0.277570109898405	0.463748079525886	0.598536408349507	0.549482073050493	0.938955289180567
mmu-miR-26a-5p	23549.2954432537	0.178115611071296	0.29857363054964	0.596555063296799	0.550804480661041	0.938955289180567
NovelmiRNA-296	31.5229642091408	-0.362375546367253	0.613369208240253	-0.590795138554319	0.55465769270869	0.939965259428557
mmu-miR-331-5p	120.644930474951	-0.376646855597014	0.638234347250966	-0.590138805940679	0.555097594150723	0.939965259428557
NovelmiRNA-229	1.64744066924429	-0.225618844865748	0.384634282365068	-0.586580175533096	0.557485700217348	0.940872876114328
mmu-miR-212-5p	32.3477129892795	-0.366485916004451	0.638382318183063	-0.574085317788137	0.565910068262556	0.948527481797371
mmu-miR-7a-5p	630821.310382603	-0.140997706465874	0.246404484476934	-0.572220537159391	0.567172575773946	0.948527481797371
NovelmiRNA-352	61.7689022253225	0.364226175773011	0.637253590593716	0.571556098151867	0.5676227450126	0.948527481797371
mmu-miR-486a-5p	3.44177891534192	0.251588450008239	0.444152497920348	0.56644609945064	0.571090564256557	0.951193464401086
mmu-miR-491-5p	15.2172192950452	-0.336731076275946	0.602785849043655	-0.558624720222255	0.576417865476889	0.952116369127214
NovelmiRNA-208	9.39269028343189	0.277669266388692	0.497582560594742	0.558036571974718	0.576819411084517	0.952116369127214
mmu-miR-92a-2-5p	33731.2537648223	0.169585517596669	0.305589991411857	0.554944606703797	0.578932549795843	0.952116369127214
mmu-miR-5126	17.1406211973103	0.229727063240682	0.414192093884224	0.55463893838808	0.579141649725018	0.952116369127214
NovelmiRNA-166	28.454402993808	-0.312107494965659	0.579061402215695	-0.53898860081405	0.589894720110038	0.966666186502901
mmu-miR-219c-5p	0.0665219760211303	0.174197565266548	0.325272998379124	0.535542655352877	0.592274669991176	NA
NovelmiRNA-217	0.0665219760211303	0.174197565266548	0.325272998379124	0.535542655352877	0.592274669991176	NA
mmu-miR-128-1-5p	3228.00367453244	-0.231794776759489	0.433354671218923	-0.534884684887568	0.592729599209584	0.968188541474176
mmu-miR-6979-5p	1.71396264526542	-0.202074480830434	0.384583408293641	-0.525437334197589	0.599279205750017	0.970151972839031
mmu-miR-6979-3p	1.71396264526542	-0.202074480830434	0.384583408293641	-0.525437334197589	0.599279205750017	0.970151972839031
NovelmiRNA-200	3.36109552630041	-0.232999096554414	0.444519673125714	-0.524159245677569	0.60016778414131	0.970151972839031
mmu-miR-532-5p	7110.34039280812	-0.114672361094876	0.219618594586086	-0.522143224306661	0.60157061307932	0.970151972839031
NovelmiRNA-174	19.0446844156432	0.291178259637749	0.561278824900967	0.51877649168241	0.603916613190113	0.970339168902981
NovelmiRNA-264	380.700165120179	0.232896870510162	0.450915697203944	0.516497589137655	0.605506922327254	0.970339168902981
mmu-miR-188-5p	48.431450480036	0.326964851239975	0.638362750310156	0.512192873223125	0.608516030410937	0.97036399026634
mmu-miR-301b-5p	39.1912159069564	0.317329984033755	0.620983581459936	0.511011874561498	0.609342741919217	0.97036399026634
mmu-miR-7030-5p	2.28509622525256	-0.232661755057383	0.460484051367157	-0.505254751747906	0.613379919096767	0.970972156284958
mmu-miR-6899-5p	3.24410507151905	-0.22228033116203	0.441456897864385	-0.503515365231227	0.614601980226936	0.970972156284958
mmu-miR-138-5p	20.4831488611948	-0.31801157436141	0.633114816919359	-0.502296843894455	0.615458728983773	0.970972156284958
mmu-miR-3066-5p	251.362947957529	0.273695310741418	0.551528797327726	0.49624844988608	0.619719131736487	0.971778904831798
mmu-miR-743a-5p	21500.8935265016	0.085190450480757	0.171706649049046	0.496139496941805	0.61979599442028	0.971778904831798
NovelmiRNA-183	67.5428493181634	0.239786542462453	0.486742663083878	0.492635145115956	0.622270410458658	0.972656518501533
mmu-miR-7669-5p	6.16525671354776	-0.230674434498194	0.474488319927169	-0.486154083905798	0.626857923407264	0.976228525572036
mmu-miR-7676-5p	29.0955374795016	0.198704239707863	0.410561728884292	0.483981398480187	0.628399070594598	0.976228525572036
mmu-miR-449a-5p	88.3107080072134	-0.294953265489926	0.622421111140871	-0.473880561263884	0.635585081761804	0.979091442722788
mmu-miR-6418-5p	1.47265018840194	-0.180317835550624	0.381499868817055	-0.472655039462397	0.636459308166202	0.979091442722788
mmu-miR-7015-5p	32.0734208893647	0.299959982387447	0.638373429141277	0.469881684754558	0.638439550319313	0.979091442722788
mmu-let-7c-5p	21082.0059162822	0.0972906705774002	0.207379029765502	0.469144207528668	0.638966561958467	0.979091442722788
mmu-miR-221-5p	81.0690370778012	-0.298484759102206	0.637967258807664	-0.467868460303217	0.639878659417255	0.979091442722788
mmu-miR-34b-5p	163.122394537201	-0.227354820047476	0.491273252852037	-0.462786888412082	0.643517130361928	0.980856865817718
mmu-miR-7065-5p	2.50940586643074	-0.196339152678551	0.430569920111819	-0.455998302500002	0.648391198882672	0.980856865817718
NovelmiRNA-98	2.74832138963469	0.196535011491957	0.434626387709804	0.452193003116003	0.651129948322588	0.980856865817718
NovelmiRNA-518	3.07834432884613	-0.180470411633091	0.399812984410434	-0.451387070130336	0.651710600608173	0.980856865817718
mmu-miR-361-5p	5584.41519661668	0.132530934747065	0.2953942098467	0.448657862372605	0.653678486191199	0.980856865817718
mmu-miR-674-5p	66.2988579917813	-0.276152369454857	0.631705386086002	-0.437153735803768	0.661999859017347	0.980856865817718
mmu-miR-219a-5p	136.542516431419	0.270030846733072	0.623099608939748	0.433367061796991	0.664748125708245	0.980856865817718
mmu-miR-122-5p	61.8586123233699	0.276151805990675	0.638290518636585	0.432642813777881	0.665274280732944	0.980856865817718
NovelmiRNA-355	3.20799616309604	0.187114377201143	0.440388234977329	0.424885049916866	0.670920473528523	0.980856865817718
mmu-miR-6989-5p	3.69938314336011	-0.203840433859409	0.481329393610654	-0.423494672391221	0.671934384775394	0.980856865817718
mmu-miR-1968-5p	5.33488181852518	-0.19645664569209	0.468884839981234	-0.418986985588941	0.675225643723991	0.980856865817718
mmu-miR-7682-3p	2.32986369112101	-0.162897162692041	0.390954804685307	-0.41666494627982	0.676923497561767	0.980856865817718
mmu-miR-7682-5p	2.32986369112101	-0.162897162692041	0.390954804685307	-0.41666494627982	0.676923497561767	0.980856865817718
mmu-miR-1249-5p	207.081287227372	-0.235280674251536	0.567787273828826	-0.414381732554414	0.678594565028809	0.980856865817718
mmu-miR-350-5p	373.961585540849	-0.209581662370485	0.506622764859593	-0.413683862841357	0.679105646738814	0.980856865817718
mmu-miR-8112	33.2650038222691	0.261608854917419	0.638665262741126	0.409618105413475	0.682086113333635	0.980856865817718
NovelmiRNA-33	334.391787235811	-0.18601447754465	0.454580874828386	-0.409199963845542	0.68239292092624	0.980856865817718
mmu-miR-511-5p	12.1140180992275	-0.223863801968541	0.55180711624182	-0.405692125707266	0.684968828718746	0.980856865817718
mmu-miR-450b-5p	355.049883195565	-0.201781516804486	0.501540766960466	-0.402323260833534	0.687446137986399	0.980856865817718
mmu-miR-450a-5p	429.521323214861	-0.18950516524538	0.471650849571117	-0.401791209361123	0.687837692153859	0.980856865817718
mmu-miR-3112-5p	10.8363514394922	0.231041701451076	0.583148694186776	0.396196894127102	0.691959782373727	0.980856865817718
mmu-miR-128-2-5p	3614.87555059002	-0.101735815019215	0.260917397630812	-0.389915796888205	0.696598812393368	0.980856865817718
NovelmiRNA-26	90.785223087912	0.240136834982394	0.62740991698688	0.382743129301566	0.701910232451443	0.980856865817718
mmu-miR-100-5p	861.080221532668	0.244069530100984	0.638513777461911	0.382246301827909	0.702278680737409	0.980856865817718
mmu-miR-338-5p	5.72678155231556	-0.189974419119542	0.502877846735309	-0.377774484107539	0.705598130250598	0.980856865817718
mmu-miR-6952-5p	11.9673854619984	-0.22112996044141	0.586481534056151	-0.377045051891162	0.706140124833953	0.980856865817718
mmu-miR-3473b	1243.23193127824	0.207873215375318	0.566361881682719	0.367032496533322	0.713594778308783	0.980856865817718
NovelmiRNA-320	5.33446852953248	0.156160043406256	0.426826483297728	0.365863060323107	0.714467261728678	0.980856865817718
mmu-miR-125b-5p	206.096458227563	0.228595443017599	0.62780987766533	0.364115715840103	0.715771601652819	0.980856865817718
mmu-miR-133b-5p	9.21228957955993	0.208260586378783	0.573385763426343	0.363211993849122	0.716446528762349	0.980856865817718
mmu-miR-146b-5p	4205.65211952197	0.0971378849223828	0.269554084929416	0.360365100561614	0.718574121568275	0.980856865817718
NovelmiRNA-513	15.0079460299868	-0.202604723893143	0.564823817284521	-0.358704285642906	0.719816321997035	0.980856865817718
mmu-let-7f-5p	185874.558289875	-0.0638942507775751	0.178338986466179	-0.358274161155963	0.720138152832016	0.980856865817718
mmu-miR-704	42.3892574448076	0.227848185879998	0.638709472647669	0.356732122565036	0.721292355314466	0.980856865817718
mmu-miR-501-5p	678.722577459161	0.154565641948029	0.441484709271638	0.350104179605749	0.726260514291501	0.980856865817718
mmu-miR-106a-5p	3461.95659577918	-0.0858533042230708	0.245355774121782	-0.349913526715934	0.726403595160982	0.980856865817718
mmu-miR-8106	3.81788706892115	0.154636766627613	0.448877820531938	0.344496340773447	0.730473047462808	0.980856865817718
mmu-miR-141-5p	82.8833995795139	-0.213307071733235	0.625153385818313	-0.341207576527832	0.73294731993424	0.980856865817718
mmu-miR-6537-5p	2.6622413911403	-0.134000967544352	0.393554689309701	-0.340488809266614	0.733488448822073	0.980856865817718
NovelmiRNA-638	841.553937421102	0.150156811257019	0.441422606368467	0.340165657786179	0.733731778816423	0.980856865817718
mmu-miR-32-5p	2959.47108440778	0.0868159302333646	0.259138844348453	0.335017046370041	0.737612227389661	0.980856865817718
NovelmiRNA-246	28.3265366064524	0.19124542508735	0.571054197206403	0.334898904557435	0.737701348472709	0.980856865817718
NovelmiRNA-137	22.0470677963419	0.1882080957224	0.566557878949888	0.332195708002937	0.73974148443907	0.980856865817718
mmu-miR-880-5p	20690.4465112613	0.0640560792735546	0.194481515771697	0.32936846989999	0.741877196812344	0.980856865817718
mmu-miR-190b-5p	164.245754430815	-0.194629536956769	0.591133278552213	-0.329248147614782	0.741968133226658	0.980856865817718
mmu-miR-1933-5p	20.1477783690478	0.205677864168811	0.630795560242928	0.326061052315589	0.744378163812362	0.980856865817718
mmu-miR-465d-5p	244.813116966393	0.179498622266757	0.553033438450717	0.324571011057866	0.745505770164673	0.980856865817718
mmu-miR-1191a	257.65936821686	0.196226419809515	0.605578306980902	0.324031454805239	0.745914220381647	0.980856865817718
mmu-miR-497a-5p	100.191588637704	-0.200741975248543	0.623507549482182	-0.321955965754155	0.747486053974337	0.980856865817718
mmu-miR-1930-5p	19.8416726092942	-0.203392506736223	0.632197905459764	-0.321722841818507	0.747662671861475	0.980856865817718
mmu-miR-471-5p	12473.3958489693	-0.130481580093179	0.405864623847772	-0.32149039957254	0.7478387864802	0.980856865817718
mmu-miR-34a-5p	370.319074878076	0.164841766682181	0.516660273687265	0.319052528474368	0.749686680600733	0.980856865817718
mmu-miR-107-3p	930.099257330632	0.186052902343069	0.584569818587873	0.318273192400715	0.750277717224656	0.980856865817718
NovelmiRNA-416	6.26084281001398	-0.151752395078878	0.477846905612379	-0.317575343266901	0.750807079828111	0.980856865817718
mmu-miR-1956	0.715270430674285	-0.119646672113122	0.377201330485353	-0.317195784964942	0.751095048028058	NA
NovelmiRNA-566	19.8809292745818	0.132228526294698	0.418897222221107	0.315658637203624	0.752261625314097	0.980856865817718
NovelmiRNA-517	441.039182190731	0.141791766868036	0.45021914222004	0.314939445197417	0.752807631471792	0.980856865817718
NovelmiRNA-562	16.3868444975555	0.194345677393399	0.625806249624135	0.310552471328186	0.756140864033707	0.980856865817718
mmu-miR-700-3p	42.2403277571407	-0.154455679335923	0.498002000623875	-0.310150720564231	0.756446343172527	0.980856865817718
mmu-miR-871-5p	56495.3504959665	0.100366428195322	0.327114640161306	0.306823406454171	0.758977791247788	0.980856865817718
mmu-miR-15b-5p	1054.92076523474	-0.119814415147108	0.391971491002848	-0.305671248795584	0.759854966297201	0.980856865817718
mmu-miR-499-5p	70.7016565285076	0.193368841911587	0.634673198540787	0.304674661473294	0.760613949850581	0.980856865817718
NovelmiRNA-391	1961.17906675349	0.125284859633879	0.411438011017371	0.304504825220414	0.760743317189332	0.980856865817718
NovelmiRNA-346	170.889088713174	0.116331655170928	0.391882621619101	0.296853314623373	0.76657849984651	0.98350210859067
mmu-miR-133a-5p	45.0331979544736	0.180054263828616	0.615309370706749	0.292623958614191	0.769809598670632	0.98350210859067
mmu-miR-1947-5p	34.0321983408502	0.185381105153441	0.63862313622966	0.290282475902619	0.771600144158987	0.98350210859067
mmu-miR-23b-5p	2217.817265124	-0.166888828172369	0.57672377403944	-0.289373935469073	0.772295238663558	0.98350210859067
NovelmiRNA-623	3.98978856979145	0.130335161291957	0.450770056655547	0.289138906561294	0.772475081353696	0.98350210859067
mmu-miR-7068-5p	5.47616142334651	-0.132366217175334	0.469022674432049	-0.282217096083082	0.777777050130797	0.986757568494019
mmu-miR-1a-1-5p	240.92852758826	0.175406785994627	0.630507539124143	0.278199347526105	0.780859335698023	0.986757568494019
mmu-miR-1a-2-5p	240.92852758826	0.175406785994627	0.630507539124143	0.278199347526105	0.780859335698023	0.986757568494019
NovelmiRNA-471	1.73063439680368	-0.105351686623	0.383669706951312	-0.274589535515164	0.783631606861017	0.987803613611406
mmu-miR-423-5p	22088.080625645	-0.0439993884238498	0.166311423155257	-0.264560230374404	0.791348260267932	0.99174050674584
mmu-miR-8103	17.4196926298035	0.165002013369579	0.629045083841705	0.262305544718478	0.793085887584774	0.99174050674584
mmu-miR-7227-5p	1.46436932267678	-0.0961505293468289	0.380765743871956	-0.25251885416237	0.800640042689511	0.99174050674584
NovelmiRNA-374	33.8709625266171	0.0985935285018676	0.391455485016987	0.25186395969797	0.801146217698653	0.99174050674584
NovelmiRNA-233	22.6516332803623	0.0974183617652232	0.391193291344321	0.249028712712451	0.80333857137169	0.99174050674584
mmu-miR-465c-5p	84518.6295509808	-0.0394743794311441	0.162037027833976	-0.243613326897045	0.807530305848095	0.99174050674584
mmu-miR-7650-5p	2.88874614989023	-0.0967364004430409	0.399184754207527	-0.242334907391653	0.808520667523429	0.99174050674584
mmu-miR-206-5p	126.600765317618	0.138800621587971	0.586649216707642	0.236599006075452	0.812967891349945	0.99174050674584
mmu-miR-1982-5p	1.79715637282481	-0.090423302950037	0.384210173532736	-0.235348538844281	0.813938224358704	0.99174050674584
NovelmiRNA-634	127.46538732835	0.144021414437252	0.636844431614776	0.226148502346284	0.82108592216544	0.99174050674584
mmu-miR-142a-5p	41261.6594985434	0.119042823846625	0.529517481109778	0.224813774980821	0.822124149481788	0.99174050674584
NovelmiRNA-529	24.7640750831842	-0.128287957949079	0.57961288354691	-0.221333861945973	0.824832485706506	0.99174050674584
NovelmiRNA-186	46.428304498442	0.134137245751876	0.616290988220348	0.21765245365541	0.82769991196484	0.99174050674584
NovelmiRNA-344	10.5955749654541	0.115202091317619	0.543582473467444	0.211931209964809	0.832160701566517	0.99174050674584
mmu-miR-143-5p	2416.42820004859	0.134775548349054	0.636349919678239	0.211794712596493	0.83226719368996	0.99174050674584
mmu-miR-7670-5p	1.53089129869791	-0.0792530970074149	0.381310997400791	-0.2078437221786	0.835350992632224	0.99174050674584
NovelmiRNA-136	36.6922981582254	-0.120322921951581	0.586617419925326	-0.205113107563184	0.837483755797567	0.99174050674584
mmu-miR-3074-5p	216.695483986441	0.114910470215987	0.562273222005446	0.20436767343488	0.838066189918911	0.99174050674584
mmu-miR-3068-5p	541.431444251255	0.0957665180368938	0.478186351478679	0.200270287390592	0.841269199019081	0.99174050674584
NovelmiRNA-292	107.876433027958	0.0772899736081732	0.391821825393417	0.19725795910059	0.843625676694886	0.99174050674584
mmu-miR-742-5p	202.27249599168	0.112857468847633	0.581198610871138	0.194180555040342	0.846034507912912	0.99174050674584
NovelmiRNA-321	2.03747429831782	0.0742064275545006	0.389132255699497	0.190697189625436	0.848762840641308	0.99174050674584
mmu-miR-6900-5p	5.53834990883783	0.0806557389586193	0.424418499563871	0.190038226518167	0.849279175883047	0.99174050674584
NovelmiRNA-460	1.49742563562297	-0.0721741986398761	0.380684592232801	-0.189590543227815	0.849629998219085	0.99174050674584
mmu-miR-9769-5p	1.78257951586824	-0.0723454820195548	0.386396655498767	-0.187231128918987	0.85147941903219	0.99174050674584
mmu-miR-214-5p	177.21566281607	0.10622959764745	0.582096999150386	0.182494666357154	0.85519453970862	0.99174050674584
mmu-miR-3089-5p	27.4808651634411	0.114978256536292	0.637357669975244	0.180398325701107	0.856839868660225	0.99174050674584
NovelmiRNA-548	12.679203986323	-0.076291432366755	0.424933644927276	-0.179537283708876	0.857515844737521	0.99174050674584
mmu-miR-7646-5p	8.10552659981874	0.0798253274334515	0.450404073365491	0.177230474042972	0.859327359718944	0.99174050674584
mmu-miR-330-5p	304.250134650279	0.0936670321513902	0.533119076986139	0.17569626785992	0.860532567511912	0.99174050674584
mmu-miR-693-5p	2.31266042945559	-0.0678945781047237	0.388854431772605	-0.174601528379718	0.861392747561237	0.99174050674584
mmu-miR-20b-5p	6556.8396776622	-0.0354860632797878	0.203454097061499	-0.174418032334149	0.861536943769786	0.99174050674584
mmu-miR-5615-5p	1.99636796080344	0.0655281501337343	0.386147502622173	0.169697200393008	0.865248275901636	0.99174050674584
NovelmiRNA-605	37.4254896823173	-0.100009516243059	0.590245452344627	-0.169437165243361	0.865452792460103	0.99174050674584
mmu-miR-7656-5p	1.53296291734187	0.0649719928987045	0.383911520027398	0.169236893162434	0.865610311758091	0.99174050674584
NovelmiRNA-356	25.8270584141525	-0.094878762901807	0.57650936050698	-0.164574540157286	0.869278871943939	0.99174050674584
mmu-miR-339-5p	311.034734609546	0.0956920890813123	0.581721702768306	0.164498055729968	0.869339077202866	0.99174050674584
NovelmiRNA-300	102.446327365792	0.103162528738128	0.630242556625664	0.163687024390202	0.869977532803817	0.99174050674584
mmu-miR-7065-3p	1.54415603897681	-0.0624590059449442	0.383932739357871	-0.162682156383452	0.870768696960203	0.99174050674584
NovelmiRNA-541	4.9225878324416	0.068406083079252	0.421177986805964	0.162416093010973	0.870978198703032	0.99174050674584
mmu-miR-6956-5p	0.748712817811487	-0.0601177160535708	0.373614875597003	-0.160908250661883	0.872165663898329	NA
NovelmiRNA-357	16.4315137726164	0.0659255404474587	0.411971377095739	0.160024565085594	0.872861723435135	0.99174050674584
NovelmiRNA-511	16.4315137726164	0.0659255404474587	0.411971377095739	0.160024565085594	0.872861723435135	0.99174050674584
mmu-miR-6399	0.695841656260267	-0.0600896635086593	0.376103920651475	-0.159768777216079	0.873063220262916	NA
NovelmiRNA-613	13.454339875787	-0.0642437568588368	0.41201732415643	-0.155924892212652	0.876092224134555	0.99174050674584
mmu-let-7j	10714.6907299071	-0.0365144830962106	0.236819708405634	-0.154186842564924	0.877462416244101	0.99174050674584
mmu-miR-488-5p	1.84910149188937	-0.0592147330045757	0.386983505054048	-0.153016167953478	0.878385525255448	0.99174050674584
mmu-miR-184-5p	48.072913559848	0.0910806161148205	0.61785981785691	0.147413075721189	0.882805985339719	0.99174050674584
NovelmiRNA-538	10.8452686228915	0.0799184932615279	0.547073368723107	0.146083684256211	0.883855326314641	0.99174050674584
mmu-miR-145a-5p	57.9378455289005	0.0889340924183788	0.621230495833424	0.143157963131008	0.886165428352199	0.99174050674584
mmu-miR-19a-5p	5408.99049812956	-0.0554153436390621	0.387676851844968	-0.142942100812413	0.886335908316804	0.99174050674584
mmu-miR-205-5p	973.604326035904	0.0760644690288555	0.555893704147702	0.136832758603514	0.891162989549698	0.99174050674584
mmu-miR-8114	13.0495098249361	-0.082831100001264	0.615416825733303	-0.134593492634145	0.892933286915865	0.99174050674584
mmu-miR-181d-5p	107.743128584435	0.0852837672255722	0.635419608970179	0.134216454798729	0.893231414590959	0.99174050674584
mmu-miR-7236-5p	1.66393525074017	-0.0497897428440197	0.38249689287968	-0.130170319735595	0.896431676174763	0.99174050674584
mmu-miR-466i-5p	5076.49054462287	0.0706723108179068	0.556615128685301	0.126968002082214	0.898965724181846	0.99174050674584
mmu-miR-29b-1-5p	637.569407074012	0.0517298896481878	0.418854130155087	0.12350335337277	0.901708519014614	0.99174050674584
NovelmiRNA-36	8.15297023880753	0.055043705283755	0.45059475673894	0.122157891232732	0.90277397455457	0.99174050674584
mmu-miR-1943-5p	133.715389848364	0.0722123430975536	0.60588124961235	0.11918563768685	0.905128285004469	0.99174050674584
NovelmiRNA-75	179.136163429375	0.0681226416625853	0.574676943155943	0.118540760115548	0.905639200848108	0.99174050674584
NovelmiRNA-520	179.136163429375	0.0681226416625853	0.574676943155943	0.118540760115548	0.905639200848108	0.99174050674584
mmu-let-7a-5p	27367.9468632048	0.019697590562519	0.168468497899345	0.116921506442633	0.90692225536583	0.99174050674584
mmu-miR-3076-5p	2.98293255310446	-0.0467548987866645	0.400008107852709	-0.11688487775323	0.906951281809522	0.99174050674584
mmu-miR-878-5p	23610.1858871445	-0.0346017087476254	0.299736836339043	-0.115440294794084	0.908096141809391	0.99174050674584
mmu-miR-5113	17.3888574978297	0.0645050452691937	0.570276187346361	0.113111938917443	0.90994180985286	0.99174050674584
mmu-miR-5627-5p	4.62882429619567	-0.052406914524378	0.486169601389091	-0.107795539611362	0.914157881148533	0.99174050674584
mmu-miR-29b-2-5p	639.487275954018	0.0445135875748964	0.418741696606786	0.106303212542735	0.915341782794613	0.99174050674584
NovelmiRNA-99	25.7763246985169	-0.0409025094467307	0.402648434861495	-0.101583679223292	0.919087134519318	0.99174050674584
mmu-miR-1929-5p	25.3375612005632	0.0598197547622488	0.636693662350262	0.0939537462041524	0.925145899319354	0.99174050674584
NovelmiRNA-609	1.37225453810651	-0.0335187046369541	0.382050334075352	-0.087733739896019	0.930088302450621	0.99174050674584
NovelmiRNA-299	851.539398953277	0.0425211077173291	0.562556582063142	0.0755854772179281	0.939748890909781	0.99174050674584
mmu-miR-222-5p	77.6878119473395	-0.0454116393998486	0.638618674854198	-0.0711091629292181	0.943310875670919	0.99174050674584
mmu-miR-99a-5p	1306.89211302637	0.036125692277131	0.532236736005872	0.0678752326422136	0.945884954761871	0.99174050674584
mmu-miR-3098-5p	13.0696452232449	0.0405110823314313	0.618567431109686	0.0654917803524767	0.947782450615779	0.99174050674584
mmu-miR-497b	23.276813202903	0.0412783683952049	0.633141999560009	0.0651960672706764	0.94801789233252	0.99174050674584
mmu-miR-132-5p	221.572439149066	0.0365047128085617	0.562759703264192	0.0648673183186755	0.948279641973463	0.99174050674584
NovelmiRNA-341	1.48586971573476	0.0241395691421503	0.383172034780739	0.0629992978374937	0.949767063456586	0.99174050674584
mmu-miR-218-5p	40.6784265034148	0.0358696653303905	0.613628414446409	0.0584550266674836	0.95338618472238	0.99174050674584
NovelmiRNA-102	36.4973417881574	0.0324363275925241	0.638706603581866	0.0507843936646674	0.959497326880907	0.99174050674584
mmu-miR-879-5p	3.42579794449757	0.0221161991316539	0.476148636324747	0.0464480992791712	0.962953100175588	0.99174050674584
mmu-miR-6933-5p	10.7460963786572	0.025599844406864	0.579686859381486	0.0441615054620672	0.964775666290966	0.99174050674584
mmu-miR-672-5p	346.945116816382	-0.0212151263464121	0.50049950714124	-0.0423879065687576	0.966189468845742	0.99174050674584
mmu-miR-3963	440.86044255922	-0.0162893968453469	0.391948112187449	-0.0415600849674625	0.966849393312714	0.99174050674584
NovelmiRNA-271	22.9167803548839	0.0161345425002522	0.391208568348267	0.0412428147174136	0.967102321483288	0.99174050674584
mmu-miR-324-5p	102.404033670707	0.0259315287356383	0.635416942612649	0.0408102570085957	0.967447162261997	0.99174050674584
NovelmiRNA-516	13.3390458127216	-0.0215753588400213	0.559284160637884	-0.0385767385498883	0.969227848432722	0.99174050674584
NovelmiRNA-228	4.75431894733775	-0.0160749940506901	0.423103471328621	-0.037993056403465	0.96969321822015	0.99174050674584
NovelmiRNA-364	4.75431894733775	-0.0160749940506901	0.423103471328621	-0.037993056403465	0.96969321822015	0.99174050674584
mmu-miR-5134-5p	1.13383106121509	-0.0139012232493075	0.379813703614676	-0.0366001097827962	0.97080385599631	0.99174050674584
NovelmiRNA-380	1.13383106121509	-0.0139012232493075	0.379813703614676	-0.0366001097827962	0.97080385599631	0.99174050674584
NovelmiRNA-20	1.79081516864731	0.014121395225192	0.386203397137981	0.0365646582340827	0.970832123318688	0.99174050674584
mmu-miR-147-5p	102.541794432123	-0.0223415327564802	0.626147147979853	-0.0356809622603264	0.97153675080048	0.99174050674584
NovelmiRNA-600	1.96271666951761	-0.0128434288955746	0.38797812076321	-0.0331034875634473	0.973592061602242	0.99174050674584
NovelmiRNA-614	102.11788907936	0.0115676890519124	0.391813228210035	0.0295234775629153	0.976447094713324	0.99174050674584
NovelmiRNA-388	12.8671308281259	-0.0149752045966438	0.554986953680913	-0.0269829849104052	0.978473305165257	0.99174050674584
mmu-miR-7119-5p	0.732096076317199	-0.00892884228548104	0.374072898815287	-0.0238692573393027	0.98095689638254	NA
NovelmiRNA-237	58.5815181122869	0.0138533977036947	0.621722527268416	0.0222822836492037	0.982222780974404	0.99174050674584
NovelmiRNA-22	1.57182046616991	0.00713983271925326	0.383999857607822	0.0185933212676999	0.985165530772717	0.99174050674584
NovelmiRNA-61	1.57182046616991	0.00713983271925326	0.383999857607822	0.0185933212676999	0.985165530772717	0.99174050674584
mmu-miR-3082-5p	3.01059698029755	-0.00708890937026258	0.400262293696191	-0.0177106599395127	0.985869676580307	0.99174050674584
mmu-miR-204-5p	5.17934037329818	-0.00730803937220621	0.420250996692465	-0.0173897014634665	0.986125724956286	0.99174050674584
NovelmiRNA-494	93.9519084897469	-0.0107456541234855	0.631889439083429	-0.0170055922109923	0.986432154478609	0.99174050674584
mmu-miR-503-5p	971.364955884187	-0.00622954732370358	0.373465946854004	-0.0166803623628337	0.986691613546976	0.99174050674584
mmu-miR-328-5p	645.52701965868	0.00660142703984748	0.413740314012185	0.0159554841920796	0.987269905637845	0.99174050674584
NovelmiRNA-79	4.72761930411804	-0.00557330807022692	0.415153947822388	-0.0134246780006806	0.989288978417392	0.99174050674584
NovelmiRNA-119	4.72761930411804	-0.00557330807022692	0.415153947822388	-0.0134246780006806	0.989288978417392	0.99174050674584
mmu-miR-23a-5p	836.820997066745	-0.00740962399868523	0.578928188755977	-0.0127988654596476	0.989788261653821	0.99174050674584
NovelmiRNA-558	1.20035303723622	0.00251366176664241	0.380393765938471	0.00660805194964472	0.994727575743677	0.994727575743677
mmu-miR-381-5p	2.32067026174902	-0.318738425591175	0.383855931948622	-0.830359515282515	NA	NA
mmu-miR-320-5p	924.980407301228	-0.0353761840545469	0.391969396825478	-0.090252413430883	NA	NA
mmu-miR-6932-5p	0.798263712253564	0.296199432678966	0.371606095425565	0.797079047747474	NA	NA
mmu-miR-344d-3-5p	3.65870868116217	0.366069438725591	0.404009923426577	0.906090215856094	NA	NA
mmu-miR-3968	501.350727288225	-0.339241143521852	0.391947884829232	-0.865526149400338	NA	NA
mmu-miR-344d-1-5p	3.59218670514104	0.36343930237859	0.402879319201587	0.90210463793188	NA	NA
mmu-miR-3058-5p	1.89091650957328	-0.314699653094075	0.382178547050694	-0.823436206774662	NA	NA
mmu-miR-146a-5p	11210.249292105	-0.599840787340895	0.20919826345265	-2.86733158029615	NA	NA
mmu-miR-669c-5p	34.9998057720504	-2.0173265067133	0.630387297491637	-3.20013825586335	NA	NA
mmu-miR-486b-5p	1.46348347246487	0.31307776922667	0.379875996097657	0.824157810556119	NA	NA
mmu-miR-615-5p	41.3686912664	-1.71743935720172	0.628778420130503	-2.7313904266073	NA	NA
mmu-miR-344f-5p	13.6172044653166	0.17798271935111	0.423571669601133	0.420195051096577	NA	NA
mmu-miR-191-5p	22253.6168128557	-0.691638657755474	0.188561874454851	-3.66796660117568	NA	NA
mmu-miR-344d-2-5p	3.65870868116217	0.366069438725591	0.404009923426577	0.906090215856094	NA	NA
mmu-miR-3970	58.9226783494238	-0.00188764272322531	0.391685067705919	-0.00481928691915969	NA	NA
mmu-miR-669o-5p	74.1943261179048	-2.88938704960854	0.638556097937558	-4.52487582366033	NA	NA
mmu-miR-20a-5p	76385.264262276	-0.324936024761544	0.17221660011369	-1.88678689828411	NA	NA
mmu-miR-1306-5p	12.240043587888	0.335728307955934	0.390373280037142	0.860018667066533	NA	NA
mmu-miR-5100	7.38393933834546	0.504017824001792	0.454880575549928	1.10802230539842	NA	NA
mmu-miR-877-5p	26.6950010894648	0.337657185898249	0.391236506083737	0.863051327388093	NA	NA
mmu-miR-31-5p	71.4129904660907	-0.828415370090149	0.558403873416683	-1.48354158974822	NA	NA
mmu-miR-6541	2.46131311278182	0.322742134385118	0.384436851862035	0.839519241773788	NA	NA
mmu-miR-743b-5p	21621.6744348509	0.0566309053399108	0.178009857932524	0.318133534837026	NA	NA
mmu-miR-181c-5p	1.92913730461278	0.318694473539493	0.382541671213844	0.833097404861131	NA	NA
mmu-miR-369-5p	0.798263712253564	0.296199432678966	0.371606095425565	0.797079047747474	NA	NA
mmu-miR-690	3917.48530495045	0.339340331644463	0.391983714397093	0.865700076765688	NA	NA
mmu-miR-6900-3p	3.36653779706649	0.345115439026391	0.394791231202248	0.874171997122173	NA	NA
mmu-miR-547-3p	2.94572057243318	0.330014950858837	0.387856856944593	0.850867903841085	NA	NA
mmu-miR-467d-5p	9.02482879569065	-0.33353318982882	0.389764928675876	-0.855729095385549	NA	NA
mmu-miR-883a-5p	41260.8952323449	-0.220464989679734	0.322900015896695	-0.682765496519106	NA	NA
mmu-miR-21c	38.0742218716333	-0.0118478167571536	0.391518711759817	-0.0302611762893769	NA	NA
mmu-miR-378d	976.010432182024	0.339303895422316	0.391968246748231	0.865641281499665	NA	NA
mmu-miR-5121	92.3970567177852	-0.338761431451183	0.391767004440321	-0.864701283190347	NA	NA
mmu-miR-7219-5p	0.997829640316955	0.303200865672611	0.375084709289061	0.808353041763021	NA	NA
mmu-miR-1191b-5p	2.39479113676069	0.322325409493975	0.384242740692552	0.838858813345495	NA	NA
mmu-miR-6538	1.46116275739753	-0.308671198658633	0.379621579391954	-0.813102350907019	NA	NA
mmu-miR-466c-5p	9.58766870907714	-0.333825822301034	0.389878168115365	-0.856231124493884	NA	NA
mmu-miR-455-5p	4.98514352523865	-0.410828407847808	0.423107795058281	-0.970978111597349	NA	NA
mmu-miR-872-5p	1484.60180117212	-0.000573158553055201	0.330227354987384	-0.00173564831743602	NA	NA
mmu-miR-101a-5p	624.315170750746	-0.848639896503868	0.480202259454614	-1.76725510926938	NA	NA
mmu-miR-29a-3p	1479.96929794374	-0.339314024522438	0.391974966618434	-0.865652282465124	NA	NA
mmu-miR-149-5p	1.11735975565694	-0.301165667107956	0.376346625771646	-0.800234800804865	NA	NA
mmu-miR-381-3p	2.32067026174902	-0.318738425591175	0.383855931948622	-0.830359515282515	NA	NA
mmu-miR-1306-3p	12.240043587888	0.335728307955934	0.390373280037142	0.860018667066533	NA	NA
mmu-let-7e-5p	159.338071412133	-0.307911957022386	0.500562562670838	-0.61513181365276	NA	NA
mmu-miR-30c-5p	29689.9350623397	-0.263255319196668	0.207963421823812	-1.26587318523591	NA	NA
mmu-miR-344-5p	307.480308670184	1.5244603620645	0.58014067668071	2.62774258613746	NA	NA
mmu-miR-344d-3p	3.65870868116217	0.366069438725591	0.404009923426577	0.906090215856094	NA	NA
mmu-miR-8090	2.14876876087873	-0.317293822833649	0.383259203216049	-0.827883114537462	NA	NA
mmu-miR-186-5p	10338.1731981808	-0.281480821843594	0.200775055156544	-1.40197108462565	NA	NA
mmu-miR-7033-5p	21.3772386117364	0.166238659143911	0.567616603623481	0.292871381990409	NA	NA
mmu-miR-190a-5p	157.104691717038	-0.392774951254073	0.508871746169098	-0.771854507959957	NA	NA
mmu-miR-30e-5p	57827.0875439914	0.237619456848692	0.39377518976688	0.603439381209786	NA	NA
NovelmiRNA-1	13.5254672186622	0.336024023715296	0.39050593550976	0.860483780551646	NA	NA
NovelmiRNA-5	628.07994048745	-0.204420470020177	0.444458682406154	-0.459931323455111	NA	NA
NovelmiRNA-9	14.3815030636157	-0.335633680347906	0.390574702171521	-0.859332871488723	NA	NA
NovelmiRNA-11	5.79149896472359	-0.428571548477881	0.429761692066954	-0.9972306894471	NA	NA
NovelmiRNA-18	1.06435161633808	0.30504924752442	0.375991575986074	0.811319367260819	NA	NA
NovelmiRNA-19	3.15612918474983	0.337434731252375	0.391296520369801	0.86235045211615	NA	NA
NovelmiRNA-25	366.553621975631	-0.339200939645921	0.391932815634058	-0.865456849019318	NA	NA
NovelmiRNA-28	6.75674879217752	-0.460542631759962	0.441195159299624	-1.04385241327455	NA	NA
NovelmiRNA-29	2.94572057243318	0.330014950858837	0.387856856944593	0.850867903841085	NA	NA
NovelmiRNA-30	1.20331050609209	-0.303371181575899	0.377319685991464	-0.8040163098799	NA	NA
NovelmiRNA-32	22.0929042932488	0.337314696987125	0.391083598212401	0.862513024143566	NA	NA
NovelmiRNA-35	19.7686726000843	-0.336641626123219	0.390960744941416	-0.861062473608863	NA	NA
NovelmiRNA-39	8.91394478683146	0.334414797799812	0.389784065232353	0.857948868690834	NA	NA
NovelmiRNA-40	2.39691717726928	-0.318828037601487	0.38389281438082	-0.830513168410627	NA	NA
NovelmiRNA-41	2.14876876087873	-0.317293822833649	0.383259203216049	-0.827883114537462	NA	NA
NovelmiRNA-42	1.33043952042261	0.31085881621759	0.378811202121347	0.820616746486844	NA	NA
NovelmiRNA-46	53.9770712732736	-0.338346188338533	0.391609729753883	-0.863988207216339	NA	NA
NovelmiRNA-49	1.33043952042261	0.31085881621759	0.378811202121347	0.820616746486844	NA	NA
NovelmiRNA-50	17.0430975976491	0.336719075883215	0.390817292981498	0.861576705867915	NA	NA
NovelmiRNA-51	5.59280674696166	-0.423787455113468	0.427987824033983	-0.99018577472386	NA	NA
NovelmiRNA-63	3.65110978217163	-0.0898056437827248	0.409363652330479	-0.219378646031389	NA	NA
NovelmiRNA-66	31.7807192161872	0.0497829490768385	0.391423856238088	0.127184248694738	NA	NA
NovelmiRNA-67	4.27120017431437	0.374486750293737	0.407568901362733	0.918830531577889	NA	NA
NovelmiRNA-72	13.2592122639846	0.01650383266492	0.390652072695875	0.0422468836553912	NA	NA
NovelmiRNA-73	3.36653779706649	0.345115439026391	0.394791231202248	0.874171997122173	NA	NA
NovelmiRNA-77	2.32826916073956	0.321887150593966	0.38403835361533	0.838164072842533	NA	NA
NovelmiRNA-78	8.50570976809056	-0.00645518175633239	0.452854450304116	-0.0142544293249131	NA	NA
NovelmiRNA-81	37.7251111478122	-0.0233992002618134	0.391513491114641	-0.0597660126479824	NA	NA
NovelmiRNA-83	1.13087359235922	0.306715594980376	0.376805069645296	0.813990096441911	NA	NA
NovelmiRNA-85	24.1363108581058	0.135585251901168	0.391234405093866	0.346557588330296	NA	NA
NovelmiRNA-86	3.61968685295225	-0.349751888951542	0.397879898920388	-0.879038850418337	NA	NA
NovelmiRNA-88	1.11735975565694	-0.301165667107956	0.376346625771646	-0.800234800804865	NA	NA
NovelmiRNA-89	274.447016797333	-0.339150938134642	0.391914026011279	-0.865370758955388	NA	NA
NovelmiRNA-90	12.4576671750836	0.33574150940192	0.390379199850569	0.86003944249703	NA	NA
NovelmiRNA-91	3.13706193922528	-0.331840106134588	0.389793924658886	-0.851321904067605	NA	NA
NovelmiRNA-93	3.69588226871141	-0.36118509924224	0.402906613085821	-0.896448674485533	NA	NA
NovelmiRNA-94	3.37837439608876	-0.340571811616292	0.393776190840756	-0.86488675429851	NA	NA
NovelmiRNA-95	2.23471951131388	-0.318040708270879	0.383568171528102	-0.829163449625742	NA	NA
NovelmiRNA-96	1.530005448486	0.314061552237488	0.380345949247933	0.825726034044768	NA	NA
NovelmiRNA-97	124.79522701564	0.338986010008815	0.391827964035136	0.865139911194337	NA	NA
NovelmiRNA-101	3.13706193922528	-0.331840106134588	0.389793924658886	-0.851321904067605	NA	NA
NovelmiRNA-105	2.52490334779986	0.322627846462995	0.384383609508817	0.839338198825033	NA	NA
NovelmiRNA-106	4.41858085864976	0.384817764055414	0.41185841262306	0.934344794864263	NA	NA
NovelmiRNA-107	260.086970816761	-0.339140018753194	0.391909917965563	-0.865351967905529	NA	NA
NovelmiRNA-111	478.37441952321	0.339254831735439	0.391946810111713	0.865563446322588	NA	NA
NovelmiRNA-113	1.46348347246487	0.31307776922667	0.379875996097657	0.824157810556119	NA	NA
NovelmiRNA-114	2.14876876087873	-0.317293822833649	0.383259203216049	-0.827883114537462	NA	NA
NovelmiRNA-116	64.7798693104346	0.338649582590988	0.391678567000844	0.86461096195304	NA	NA
NovelmiRNA-117	2.40662101218417	-0.319391695822341	0.384124603126901	-0.831479403356065	NA	NA
NovelmiRNA-118	3.31849990206598	-0.130841636450934	0.405398769909766	-0.322747985841341	NA	NA
NovelmiRNA-120	10.7923820019235	0.824366975646802	0.53206752291317	1.54936533455986	NA	NA
NovelmiRNA-123	16.5025440835486	-0.336116596556429	0.390759866531834	-0.860161509265555	NA	NA
NovelmiRNA-124	11.2595483070045	-0.334654740889205	0.390198194071809	-0.857653228470907	NA	NA
NovelmiRNA-125	4.6271335221739	0.38755098064556	0.412973747335623	0.938439751063881	NA	NA
NovelmiRNA-132	1.63306425826783	-0.311407732296557	0.380790267610038	-0.817793307195199	NA	NA
NovelmiRNA-133	1.28926125652724	-0.305332733362564	0.378177584977225	-0.807379245866599	NA	NA
NovelmiRNA-138	2.52490334779986	0.322627846462995	0.384383609508817	0.839338198825033	NA	NA
NovelmiRNA-139	2.59666027537506	-0.320270864429191	0.384485012134927	-0.832986603693145	NA	NA
NovelmiRNA-141	1.26391754440148	0.309601058650712	0.378204682080338	0.818607154590823	NA	NA
NovelmiRNA-143	51.0756801588885	0.19396509533062	0.391624688331625	0.49528311444546	NA	NA
NovelmiRNA-144	268.510144359406	-0.33914659426208	0.391912392003257	-0.865363283177995	NA	NA
NovelmiRNA-147	18.3397475706331	0.060499998613198	0.391011373458406	0.154726953536132	NA	NA
NovelmiRNA-153	5.6949335657525	0.425420191366066	0.427762050382487	0.994525323098843	NA	NA
NovelmiRNA-156	2.75042401392477	-0.325693987101582	0.386996826943563	-0.841593430297244	NA	NA
NovelmiRNA-158	1.03140900522179	-0.298666797245584	0.375233204344767	-0.79594980877856	NA	NA
NovelmiRNA-159	1.03140900522179	-0.298666797245584	0.375233204344767	-0.79594980877856	NA	NA
NovelmiRNA-162	3.37837439608876	-0.340571811616292	0.393776190840756	-0.86488675429851	NA	NA
NovelmiRNA-163	334.421593281766	0.0134608045080918	0.391935208212049	0.0343444636410646	NA	NA
NovelmiRNA-165	0.997829640316955	0.303200865672611	0.375084709289061	0.808353041763021	NA	NA
NovelmiRNA-168	1.20331050609209	-0.303371181575899	0.377319685991464	-0.8040163098799	NA	NA
NovelmiRNA-171	10.0996133911995	0.334945295655992	0.390021464995387	0.858786825130133	NA	NA
NovelmiRNA-172	3.43803001740596	-0.351183689918264	0.398552418653451	-0.881148058528343	NA	NA
NovelmiRNA-173	13.1695338708027	0.335934903660793	0.390465967518555	0.860343619178101	NA	NA
NovelmiRNA-176	4.2115867713223	-0.381143256224915	0.411301244823711	-0.926676641565426	NA	NA
NovelmiRNA-178	2.39691717726928	-0.318828037601487	0.38389281438082	-0.830513168410627	NA	NA
NovelmiRNA-180	6.59222731759218	0.00498719944385575	0.442480706040447	0.0112709986577355	NA	NA
NovelmiRNA-184	34.929277074006	0.215644922311557	0.391452702753907	0.550883723102369	NA	NA
NovelmiRNA-187	2.68094456904777	-0.194680086075144	0.398354112636857	-0.48871112384527	NA	NA
NovelmiRNA-191	4.79383435453857	-0.395047938059867	0.416895101004477	-0.947595539280814	NA	NA
NovelmiRNA-192	1.26391754440148	0.309601058650712	0.378204682080338	0.818607154590823	NA	NA
NovelmiRNA-196	1.33043952042261	0.31085881621759	0.378811202121347	0.820616746486844	NA	NA
NovelmiRNA-202	29.5260640394108	0.0261822306579086	0.391384371832852	0.0668964643000364	NA	NA
NovelmiRNA-204	2.62265824580571	-0.138067626174266	0.396388247721867	-0.348314126283441	NA	NA
NovelmiRNA-205	1.97686726000843	-0.315630043891471	0.382567467340355	-0.825031062065369	NA	NA
NovelmiRNA-206	1293.53630333299	-0.339308576609075	0.391972966425933	-0.865642801091464	NA	NA
NovelmiRNA-209	1.03140900522179	-0.298666797245584	0.375233204344767	-0.79594980877856	NA	NA
NovelmiRNA-211	2.99614647158661	-0.328312461522054	0.388169522385913	-0.845796598105016	NA	NA
NovelmiRNA-215	0.997829640316955	0.303200865672611	0.375084709289061	0.808353041763021	NA	NA
NovelmiRNA-218	196.732052516073	0.339118562356049	0.391886685118245	0.865348518421151	NA	NA
NovelmiRNA-219	4.62898947096642	0.392685139522702	0.415055637813844	0.946102410729871	NA	NA
NovelmiRNA-221	0.864785688274694	0.298821623982389	0.372917039635373	0.801308581325668	NA	NA
NovelmiRNA-223	1.13087359235922	0.306715594980376	0.376805069645296	0.813990096441911	NA	NA
NovelmiRNA-227	2624.40796859817	-0.339330706773316	0.391981019741776	-0.865681473549039	NA	NA
NovelmiRNA-231	64.4304259825499	-0.338506714244908	0.391670575336834	-0.864263836908846	NA	NA
NovelmiRNA-232	12.834925351316	0.335869882537486	0.390436801686556	0.860241352983736	NA	NA
NovelmiRNA-234	13.4083170678833	-0.335388858634778	0.390480688789374	-0.858912792011816	NA	NA
NovelmiRNA-235	126.47537247855	-0.0719745032478127	0.39184592530426	-0.183680621897308	NA	NA
NovelmiRNA-240	9.54053329830155	-0.333837127637188	0.389882543579175	-0.856250512199181	NA	NA
NovelmiRNA-243	8.24872502662016	0.531222856880783	0.463292641219349	1.14662485353242	NA	NA
NovelmiRNA-247	0.864785688274694	0.298821623982389	0.372917039635373	0.801308581325668	NA	NA
NovelmiRNA-249	12.834925351316	0.335869882537486	0.390436801686556	0.860241352983736	NA	NA
NovelmiRNA-252	22.77973426301	0.33736799702545	0.391107404537893	0.862596803617314	NA	NA
NovelmiRNA-255	0.931307664295824	0.301138389587986	0.374067170660257	0.805038274426631	NA	NA
NovelmiRNA-260	3.99486196211547	-0.365253825211742	0.404613999833995	-0.902721668952626	NA	NA
NovelmiRNA-263	17.877756090511	-0.336360623038153	0.390853288092742	-0.860580256800454	NA	NA
NovelmiRNA-267	4.59178804588182	0.0503384635381721	0.41827455654109	0.120347897692952	NA	NA
NovelmiRNA-268	0.798263712253564	0.296199432678966	0.371606095425565	0.797079047747474	NA	NA
NovelmiRNA-270	1274.56070901294	-0.339307934023614	0.391972730008106	-0.865641683840089	NA	NA
NovelmiRNA-272	6.40680026147156	0.449217076569463	0.436442918456216	1.02926879455034	NA	NA
NovelmiRNA-273	2.94572057243318	0.330014950858837	0.387856856944593	0.850867903841085	NA	NA
NovelmiRNA-274	0.798263712253564	0.296199432678966	0.371606095425565	0.797079047747474	NA	NA
NovelmiRNA-280	8.13233618244604	-0.0525670446915676	0.450432553446398	-0.116703476001814	NA	NA
NovelmiRNA-281	4.58493668040618	-0.385536553339434	0.413059688121132	-0.933367657088758	NA	NA
NovelmiRNA-282	13.9030929884162	0.33615285332071	0.390563698282924	0.860686374075661	NA	NA
NovelmiRNA-284	6.45263167404964	0.472452850757512	0.444527077979399	1.06282130867044	NA	NA
NovelmiRNA-286	3.7873550216998	0.361175699834702	0.401890802075829	0.89869113194224	NA	NA
NovelmiRNA-289	1.89091650957328	-0.314699653094075	0.382178547050694	-0.823436206774662	NA	NA
NovelmiRNA-298	134.871920494976	0.339012865075996	0.391839870342333	0.865182159181033	NA	NA
NovelmiRNA-301	2.52490334779986	0.322627846462995	0.384383609508817	0.839338198825033	NA	NA
NovelmiRNA-305	1.20331050609209	-0.303371181575899	0.377319685991464	-0.8040163098799	NA	NA
NovelmiRNA-306	1.33043952042261	0.31085881621759	0.378811202121347	0.820616746486844	NA	NA
NovelmiRNA-308	1.39696149644374	0.312013642270265	0.379366192620658	0.822460325509972	NA	NA
NovelmiRNA-309	2.06218125665504	0.319881638879791	0.38309972247552	0.834982695400493	NA	NA
NovelmiRNA-315	4.46943902262775	-0.391112400644081	0.415354052793734	-0.941636172834717	NA	NA
NovelmiRNA-316	268.596095109841	-0.339146659242097	0.391912416449415	-0.865363395001984	NA	NA
NovelmiRNA-319	2.23471951131388	-0.318040708270879	0.383568171528102	-0.829163449625742	NA	NA
NovelmiRNA-323	2.06218125665504	0.319881638879791	0.38309972247552	0.834982695400493	NA	NA
NovelmiRNA-329	270.057257867238	-0.339147757599924	0.391912829655191	-0.86536528517913	NA	NA
NovelmiRNA-332	2.66447326348962	-0.322670694664737	0.385582195153637	-0.836840234638342	NA	NA
NovelmiRNA-338	1.54711350783268	-0.310103953778094	0.380235132344289	-0.815558393739657	NA	NA
NovelmiRNA-339	9.96613374006687	0.334849246393918	0.389978254615548	0.858635686556479	NA	NA
NovelmiRNA-342	15.6991863409868	0.336512048005847	0.390724621757	0.861251196539979	NA	NA
NovelmiRNA-345	19.7784095577656	0.337079098892904	0.390978318284354	0.862142689579402	NA	NA
NovelmiRNA-347	5.30887405099663	-0.411725989646694	0.42341276347619	-0.972398626499711	NA	NA
NovelmiRNA-349	64.3172775900591	-0.338505563824707	0.391670139598145	-0.864261861197831	NA	NA
NovelmiRNA-350	15.5702373114325	0.336473450922985	0.390707334945312	0.861190514813554	NA	NA
NovelmiRNA-353	0.798263712253564	0.296199432678966	0.371606095425565	0.797079047747474	NA	NA
NovelmiRNA-363	2.32826916073956	0.321887150593966	0.38403835361533	0.838164072842533	NA	NA
NovelmiRNA-368	4.8991927748035	-0.407573152288775	0.421850887331263	-0.966154545429992	NA	NA
NovelmiRNA-375	4.34362422354269	-0.376614905016783	0.409390871732192	-0.919939673845855	NA	NA
NovelmiRNA-377	12.6245167389993	0.335812778774348	0.39041118190973	0.860151538518163	NA	NA
NovelmiRNA-378	1.03140900522179	-0.298666797245584	0.375233204344767	-0.79594980877856	NA	NA
NovelmiRNA-382	10.1126138627889	0.0559339195302226	0.39023932528272	0.143332349936029	NA	NA
NovelmiRNA-383	1.26391754440148	0.309601058650712	0.378204682080338	0.818607154590823	NA	NA
NovelmiRNA-384	7.72199861963146	-0.490105148648099	0.451105669942613	-1.08645308916301	NA	NA
NovelmiRNA-386	5.26021530791638	0.415853802898428	0.424146277698037	0.98044902139749	NA	NA
NovelmiRNA-387	10.3313095835902	0.00472685543415552	0.390271886267748	0.0121116985375489	NA	NA
NovelmiRNA-389	77.5810499945696	-0.242701132889854	0.628008431266549	-0.386461583645273	NA	NA
NovelmiRNA-390	8.18220305059903	0.529201251156334	0.462683058579584	1.14376621608096	NA	NA
NovelmiRNA-394	2.92232551479507	-0.331849392333183	0.389848104459734	-0.851227410206527	NA	NA
NovelmiRNA-395	50.9188841806306	0.338461319713386	0.391594837518171	0.864315070797328	NA	NA
NovelmiRNA-396	1.20331050609209	-0.303371181575899	0.377319685991464	-0.8040163098799	NA	NA
NovelmiRNA-397	4.27120017431437	0.374486750293737	0.407568901362733	0.918830531577889	NA	NA
NovelmiRNA-400	2.99348892095086	0.340281005422781	0.392609546769109	0.866716075100686	NA	NA
NovelmiRNA-402	1.72957137654939	0.316613048236759	0.381558745094139	0.8297884724373	NA	NA
NovelmiRNA-409	4.13323491987769	0.0454199114392944	0.41543755167577	0.109330298274872	NA	NA
NovelmiRNA-412	1.72957137654939	0.316613048236759	0.381558745094139	0.8297884724373	NA	NA
NovelmiRNA-413	11.389867131505	0.335406490885411	0.390228776973566	0.859512446741291	NA	NA
NovelmiRNA-415	33.9505464218839	-0.337761029714317	0.391387508799591	-0.862983672499539	NA	NA
NovelmiRNA-417	18.9587631660221	0.33699254906217	0.390939625854938	0.862006629093195	NA	NA
NovelmiRNA-419	3.00827626523022	-0.334865419945162	0.391229710280463	-0.855930444814903	NA	NA
NovelmiRNA-422	6.76273360933109	0.460633172926656	0.440453067236426	1.04581669919306	NA	NA
NovelmiRNA-423	3.86099930981573	-0.358817065937097	0.401845515336139	-0.89292290754309	NA	NA
NovelmiRNA-425	9.38792561097136	-0.333711489358505	0.389833940024143	-0.856034980786532	NA	NA
NovelmiRNA-427	3.86778376958171	-0.36790092921226	0.405774759979654	-0.906662921150411	NA	NA
NovelmiRNA-428	53.9770712732736	-0.338346188338533	0.391609729753883	-0.863988207216339	NA	NA
NovelmiRNA-430	2.26174718471843	0.321425637910426	0.38382284962398	0.837432263934568	NA	NA
NovelmiRNA-434	2.26174718471843	0.321425637910426	0.38382284962398	0.837432263934568	NA	NA
NovelmiRNA-435	2.49257176261932	-0.320004651973437	0.384376029744318	-0.832530197541976	NA	NA
NovelmiRNA-436	15.3598286991158	0.336434562746337	0.390689918725327	0.861129367873111	NA	NA
NovelmiRNA-437	3.99776363401645	0.368973260416347	0.405239757418612	0.910506073655546	NA	NA
NovelmiRNA-438	53.2035145193573	-0.33833171150225	0.391604239811345	-0.863963351533786	NA	NA
NovelmiRNA-441	9.8892047788828	0.334853377461596	0.389980113977972	0.858642185741066	NA	NA
NovelmiRNA-442	13.1504648165778	-0.335313127747634	0.390451587254224	-0.858782852198551	NA	NA
NovelmiRNA-443	3.15612918474983	0.337434731252375	0.391296520369801	0.86235045211615	NA	NA
NovelmiRNA-444	1.72957137654939	0.316613048236759	0.381558745094139	0.8297884724373	NA	NA
NovelmiRNA-445	5.79149896472359	-0.428571548477881	0.429761692066954	-0.9972306894471	NA	NA
NovelmiRNA-448	5.33900021789297	0.413062606623169	0.423073328558061	0.976338092573667	NA	NA
NovelmiRNA-452	115.431857834405	-0.338878307356438	0.391811191142742	-0.864902062567633	NA	NA
NovelmiRNA-454	2.73531196011652	0.323835229710209	0.384944912352045	0.841250836987425	NA	NA
NovelmiRNA-456	160.556001812858	-0.339010357702725	0.391861054148662	-0.865128989251666	NA	NA
NovelmiRNA-457	2.92232551479507	-0.331849392333183	0.389848104459734	-0.851227410206527	NA	NA
NovelmiRNA-458	6.59152223749053	-0.457610108128131	0.440184817566539	-1.03958630526587	NA	NA
NovelmiRNA-461	12.6245167389993	0.335812778774348	0.39041118190973	0.860151538518163	NA	NA
NovelmiRNA-462	284.03468550641	-0.339157649709557	0.391916550324537	-0.865382310159415	NA	NA
NovelmiRNA-464	12.1017338272241	0.335636351076592	0.390331999513943	0.85987403414155	NA	NA
NovelmiRNA-465	2.12870323267617	0.320425259267808	0.383354641139019	0.835845519740583	NA	NA
NovelmiRNA-466	0.931307664295824	0.301138389587986	0.374067170660257	0.805038274426631	NA	NA
NovelmiRNA-472	0.864785688274694	0.298821623982389	0.372917039635373	0.801308581325668	NA	NA
NovelmiRNA-474	279.240851151872	-0.339154351305184	0.391915309824288	-0.865376633174247	NA	NA
NovelmiRNA-476	15.0077426935454	0.0875826334871299	0.390794677012604	0.224114192538772	NA	NA
NovelmiRNA-479	253.039009281079	-0.339134181808404	0.391907721391413	-0.865341924380455	NA	NA
NovelmiRNA-480	20.0265248513897	-0.336675899586019	0.390973842405663	-0.861121290146807	NA	NA
NovelmiRNA-483	4.8991927748035	-0.407573152288775	0.421850887331263	-0.966154545429992	NA	NA
NovelmiRNA-488	122.878629592927	0.338980103254968	0.391825344376702	0.865130620364035	NA	NA
NovelmiRNA-491	0.931307664295824	0.301138389587986	0.374067170660257	0.805038274426631	NA	NA
NovelmiRNA-492	44.7193596610057	0.0829879219792592	0.391585920546683	0.211927747206544	NA	NA
NovelmiRNA-493	1.28926125652724	-0.305332733362564	0.378177584977225	-0.807379245866599	NA	NA
NovelmiRNA-496	7.57471004339959	0.492819274705863	0.451263932738152	1.09208655722952	NA	NA
NovelmiRNA-497	74.4053801532129	0.0207933664262281	0.391748047573148	0.0530784175059495	NA	NA
NovelmiRNA-503	14.6975783244105	-0.335728515033448	0.390611096137855	-0.859495591274657	NA	NA
NovelmiRNA-506	6.27412387845056	-0.444853619931882	0.435681786261131	-1.02105168028588	NA	NA
NovelmiRNA-507	5.89144114486635	0.438182513866799	0.432476402045353	1.01319404202047	NA	NA
NovelmiRNA-508	1.63306425826783	-0.311407732296557	0.380790267610038	-0.817793307195199	NA	NA
NovelmiRNA-521	7.39176453742282	-0.49491816423449	0.45271335866079	-1.09322633133369	NA	NA
NovelmiRNA-522	1.79609335257052	0.317352214414146	0.381908466186782	0.830964072576849	NA	NA
NovelmiRNA-523	1.37521200696238	-0.30708910536586	0.378939788196702	-0.810390238584434	NA	NA
NovelmiRNA-525	13.3043952042261	0.336012000462395	0.390500548531777	0.860464861639118	NA	NA
NovelmiRNA-530	0.864785688274694	0.298821623982389	0.372917039635373	0.801308581325668	NA	NA
NovelmiRNA-533	3.35207926697081	-0.347707068314002	0.397013644452971	-0.875806343615956	NA	NA
NovelmiRNA-536	33.6067434201433	-0.337744956664328	0.391381396131239	-0.862956083255101	NA	NA
NovelmiRNA-539	5.6949335657525	0.425420191366066	0.427762050382487	0.994525323098843	NA	NA
NovelmiRNA-542	2.94572057243318	0.330014950858837	0.387856856944593	0.850867903841085	NA	NA
NovelmiRNA-546	3.39262077707765	0.355427578643326	0.399390991890175	0.889923873748917	NA	NA
NovelmiRNA-547	5.79149896472359	-0.428571548477881	0.429761692066954	-0.9972306894471	NA	NA
NovelmiRNA-552	1.79609335257052	0.317352214414146	0.381908466186782	0.830964072576849	NA	NA
NovelmiRNA-553	7.39049462991363	-0.482817768213787	0.448725584657953	-1.07597557331575	NA	NA
NovelmiRNA-555	2.14876876087873	-0.317293822833649	0.383259203216049	-0.827883114537462	NA	NA
NovelmiRNA-557	2.39691717726928	-0.318828037601487	0.38389281438082	-0.830513168410627	NA	NA
NovelmiRNA-563	3980.04669576528	0.339340531842561	0.391983795085506	0.865700409295079	NA	NA
NovelmiRNA-567	17.5618016695784	0.33680812634025	0.390857140706901	0.861716702248554	NA	NA
NovelmiRNA-571	71.5389281876628	0.33871627319312	0.391708209300157	0.864715788822209	NA	NA
NovelmiRNA-572	4.7272912739332	-0.401023248491366	0.41929424620564	-0.956424401528007	NA	NA
NovelmiRNA-573	349.17912508146	-0.339193515610969	0.391930028558357	-0.865444061172426	NA	NA
NovelmiRNA-579	1.37521200696238	-0.30708910536586	0.378939788196702	-0.810390238584434	NA	NA
NovelmiRNA-580	6.53225703307133	-0.46658727240502	0.443317374522433	-1.05249038097741	NA	NA
NovelmiRNA-582	23.0831256793322	0.337408330726029	0.391125420346554	0.862660193313619	NA	NA
NovelmiRNA-583	12.876328908743	0.150584427237124	0.390570371000446	0.385550052994041	NA	NA
NovelmiRNA-584	6.27412387845056	-0.444853619931882	0.435681786261131	-1.02105168028588	NA	NA
NovelmiRNA-585	0.798263712253564	0.296199432678966	0.371606095425565	0.797079047747474	NA	NA
NovelmiRNA-587	220.033921113982	-0.339101894066234	0.391895564394052	-0.865286379524485	NA	NA
NovelmiRNA-589	74.4053801532129	0.0207933664262281	0.391748047573148	0.0530784175059495	NA	NA
NovelmiRNA-590	4.7272912739332	-0.401023248491366	0.41929424620564	-0.956424401528007	NA	NA
NovelmiRNA-592	5.99229294317321	-0.437616474355475	0.433081785560397	-1.01047074466364	NA	NA
NovelmiRNA-593	2.23471951131388	-0.318040708270879	0.383568171528102	-0.829163449625742	NA	NA
NovelmiRNA-594	8161.96921207219	-0.339346089096701	0.391986330921941	-0.86570898607247	NA	NA
NovelmiRNA-596	18.1526007408361	0.336866329585108	0.390883174206098	0.86180821231126	NA	NA
NovelmiRNA-599	3.78183301914656	-0.364539997286571	0.404344922425093	-0.901557005094096	NA	NA
NovelmiRNA-601	1.71901500870298	-0.312599328690214	0.381294997615525	-0.81983590302808	NA	NA
NovelmiRNA-603	1.54711350783268	-0.310103953778094	0.380235132344289	-0.815558393739657	NA	NA
NovelmiRNA-604	82.4968159185917	0.20186954226643	0.391762670234714	0.515285292867453	NA	NA
NovelmiRNA-607	12.7895602137646	-0.33517277258376	0.390397624786018	-0.858542038434461	NA	NA
NovelmiRNA-610	26.2096585523253	0.337637234677296	0.391227605581528	0.863019965514515	NA	NA
NovelmiRNA-616	3.7873550216998	0.361175699834702	0.401890802075829	0.89869113194224	NA	NA
NovelmiRNA-617	26.5288487235004	0.0991319093660154	0.391308979532658	0.253334103102896	NA	NA
NovelmiRNA-618	5.92311341651634	-0.000272670592148206	0.432820773834904	-0.000629984992938933	NA	NA
NovelmiRNA-619	1.89091650957328	-0.314699653094075	0.382178547050694	-0.823436206774662	NA	NA
NovelmiRNA-621	5.6949335657525	0.425420191366066	0.427762050382487	0.994525323098843	NA	NA
NovelmiRNA-625	5.79149896472359	-0.428571548477881	0.429761692066954	-0.9972306894471	NA	NA
NovelmiRNA-629	60.5976803471968	0.338602516071516	0.391657641647497	0.864536983491996	NA	NA
NovelmiRNA-631	27.7628011330434	0.337721954430648	0.391265404237854	0.863153120037527	NA	NA
NovelmiRNA-633	2.06281801044358	-0.31649235120404	0.382926581351018	-0.826509222962301	NA	NA
NovelmiRNA-635	1.72957137654939	0.316613048236759	0.381558745094139	0.8297884724373	NA	NA
NovelmiRNA-639	2.39691717726928	-0.318828037601487	0.38389281438082	-0.830513168410627	NA	NA
NovelmiRNA-640	223.901704883563	-0.339106168182195	0.391897174258437	-0.865293731254543	NA	NA
NovelmiRNA-641	348.213875254006	-0.339193081540851	0.391929865568733	-0.865443313559801	NA	NA
