# Supplementary material for: MicroRNA and circRNA Expression Analysis in a Zbtb1 Gene Knockout Monoclonal EL4 Cell Line
Source: Front Cell Infect Microbiol. 2021 Jul 5;11:706919. doi: 10.3389/fcimb.2021.706919 (PMC8287301; doi:10.3389/fcimb.2021.706919)
Supplement: Supplementary Table 4 — Differentially expressed miRNAs and their target genes. [file Table_4.xls]

NovelmiRNA-505	ENSMUST00000181821
NovelmiRNA-505	ENSMUST00000181358
NovelmiRNA-505	ENSMUST00000191287
NovelmiRNA-505	ENSMUST00000189431
NovelmiRNA-505	ENSMUST00000027312
NovelmiRNA-505	ENSMUST00000189552
NovelmiRNA-505	ENSMUST00000040783
NovelmiRNA-505	ENSMUST00000187758
NovelmiRNA-505	ENSMUST00000188332
NovelmiRNA-505	ENSMUST00000185443
NovelmiRNA-505	ENSMUST00000192097
NovelmiRNA-505	ENSMUST00000194555
NovelmiRNA-505	ENSMUST00000195324
NovelmiRNA-505	ENSMUST00000192227
NovelmiRNA-505	ENSMUST00000027812
NovelmiRNA-505	ENSMUST00000128302
NovelmiRNA-505	ENSMUST00000068437
NovelmiRNA-505	ENSMUST00000131684
NovelmiRNA-505	ENSMUST00000192561
NovelmiRNA-505	ENSMUST00000085803
NovelmiRNA-505	ENSMUST00000192725
NovelmiRNA-505	ENSMUST00000085804
NovelmiRNA-505	ENSMUST00000193892
NovelmiRNA-505	ENSMUST00000193162
NovelmiRNA-505	ENSMUST00000078470
NovelmiRNA-505	ENSMUST00000110844
NovelmiRNA-505	ENSMUST00000195354
NovelmiRNA-505	ENSMUST00000195530
NovelmiRNA-505	ENSMUST00000016344
NovelmiRNA-505	ENSMUST00000191907
NovelmiRNA-505	ENSMUST00000044009
NovelmiRNA-505	ENSMUST00000114987
NovelmiRNA-505	ENSMUST00000130470
NovelmiRNA-505	ENSMUST00000155927
NovelmiRNA-505	ENSMUST00000091418
NovelmiRNA-505	ENSMUST00000166495
NovelmiRNA-505	ENSMUST00000163130
NovelmiRNA-505	ENSMUST00000028072
NovelmiRNA-505	ENSMUST00000168723
NovelmiRNA-505	ENSMUST00000153055
NovelmiRNA-505	ENSMUST00000165793
NovelmiRNA-505	ENSMUST00000114318
NovelmiRNA-505	ENSMUST00000114310
NovelmiRNA-505	ENSMUST00000114308
NovelmiRNA-505	ENSMUST00000114317
NovelmiRNA-505	ENSMUST00000028335
NovelmiRNA-505	ENSMUST00000114314
NovelmiRNA-505	ENSMUST00000114307
NovelmiRNA-505	ENSMUST00000114312
NovelmiRNA-505	ENSMUST00000155627
NovelmiRNA-505	ENSMUST00000114115
NovelmiRNA-505	ENSMUST00000035427
NovelmiRNA-505	ENSMUST00000149850
NovelmiRNA-505	ENSMUST00000150121
NovelmiRNA-505	ENSMUST00000124843
NovelmiRNA-505	ENSMUST00000102787
NovelmiRNA-505	ENSMUST00000140552
NovelmiRNA-505	ENSMUST00000150896
NovelmiRNA-505	ENSMUST00000130472
NovelmiRNA-505	ENSMUST00000141536
NovelmiRNA-505	ENSMUST00000169687
NovelmiRNA-505	ENSMUST00000112618
NovelmiRNA-505	ENSMUST00000028167
NovelmiRNA-505	ENSMUST00000148991
NovelmiRNA-505	ENSMUST00000002808
NovelmiRNA-505	ENSMUST00000140493
NovelmiRNA-505	ENSMUST00000124074
NovelmiRNA-505	ENSMUST00000111495
NovelmiRNA-505	ENSMUST00000111493
NovelmiRNA-505	ENSMUST00000168621
NovelmiRNA-505	ENSMUST00000111338
NovelmiRNA-505	ENSMUST00000123253
NovelmiRNA-505	ENSMUST00000028595
NovelmiRNA-505	ENSMUST00000189100
NovelmiRNA-505	ENSMUST00000039160
NovelmiRNA-505	ENSMUST00000110067
NovelmiRNA-505	ENSMUST00000110064
NovelmiRNA-505	ENSMUST00000078027
NovelmiRNA-505	ENSMUST00000138786
NovelmiRNA-505	ENSMUST00000029131
NovelmiRNA-505	ENSMUST00000148296
NovelmiRNA-505	ENSMUST00000176117
NovelmiRNA-505	ENSMUST00000149905
NovelmiRNA-505	ENSMUST00000109619
NovelmiRNA-505	ENSMUST00000094421
NovelmiRNA-505	ENSMUST00000039994
NovelmiRNA-505	ENSMUST00000151569
NovelmiRNA-505	ENSMUST00000109618
NovelmiRNA-505	ENSMUST00000029170
NovelmiRNA-505	ENSMUST00000154721
NovelmiRNA-505	ENSMUST00000124518
NovelmiRNA-505	ENSMUST00000127006
NovelmiRNA-505	ENSMUST00000154524
NovelmiRNA-505	ENSMUST00000108831
NovelmiRNA-505	ENSMUST00000094203
NovelmiRNA-505	ENSMUST00000121484
NovelmiRNA-505	ENSMUST00000149417
NovelmiRNA-505	ENSMUST00000121440
NovelmiRNA-505	ENSMUST00000107812
NovelmiRNA-505	ENSMUST00000136448
NovelmiRNA-505	ENSMUST00000029347
NovelmiRNA-505	ENSMUST00000169064
NovelmiRNA-505	ENSMUST00000152502
NovelmiRNA-505	ENSMUST00000191758
NovelmiRNA-505	ENSMUST00000192095
NovelmiRNA-505	ENSMUST00000052342
NovelmiRNA-505	ENSMUST00000107692
NovelmiRNA-505	ENSMUST00000122849
NovelmiRNA-505	ENSMUST00000132283
NovelmiRNA-505	ENSMUST00000000811
NovelmiRNA-505	ENSMUST00000029783
NovelmiRNA-505	ENSMUST00000107283
NovelmiRNA-505	ENSMUST00000106427
NovelmiRNA-505	ENSMUST00000106426
NovelmiRNA-505	ENSMUST00000051443
NovelmiRNA-505	ENSMUST00000182704
NovelmiRNA-505	ENSMUST00000182588
NovelmiRNA-505	ENSMUST00000182112
NovelmiRNA-505	ENSMUST00000182594
NovelmiRNA-505	ENSMUST00000182959
NovelmiRNA-505	ENSMUST00000182711
NovelmiRNA-505	ENSMUST00000182008
NovelmiRNA-505	ENSMUST00000182547
NovelmiRNA-505	ENSMUST00000182610
NovelmiRNA-505	ENSMUST00000182452
NovelmiRNA-505	ENSMUST00000183095
NovelmiRNA-505	ENSMUST00000185122
NovelmiRNA-505	ENSMUST00000127619
NovelmiRNA-505	ENSMUST00000178925
NovelmiRNA-505	ENSMUST00000029950
NovelmiRNA-505	ENSMUST00000108178
NovelmiRNA-505	ENSMUST00000143235
NovelmiRNA-505	ENSMUST00000107825
NovelmiRNA-505	ENSMUST00000102932
NovelmiRNA-505	ENSMUST00000107827
NovelmiRNA-505	ENSMUST00000107826
NovelmiRNA-505	ENSMUST00000014174
NovelmiRNA-505	ENSMUST00000134968
NovelmiRNA-505	ENSMUST00000173821
NovelmiRNA-505	ENSMUST00000174319
NovelmiRNA-505	ENSMUST00000173733
NovelmiRNA-505	ENSMUST00000172866
NovelmiRNA-505	ENSMUST00000174242
NovelmiRNA-505	ENSMUST00000165417
NovelmiRNA-505	ENSMUST00000146335
NovelmiRNA-505	ENSMUST00000187197
NovelmiRNA-505	ENSMUST00000186542
NovelmiRNA-505	ENSMUST00000174761
NovelmiRNA-505	ENSMUST00000191036
NovelmiRNA-505	ENSMUST00000107777
NovelmiRNA-505	ENSMUST00000102929
NovelmiRNA-505	ENSMUST00000155936
NovelmiRNA-505	ENSMUST00000107554
NovelmiRNA-505	ENSMUST00000030069
NovelmiRNA-505	ENSMUST00000065870
NovelmiRNA-505	ENSMUST00000145411
NovelmiRNA-505	ENSMUST00000097959
NovelmiRNA-505	ENSMUST00000030578
NovelmiRNA-505	ENSMUST00000165853
NovelmiRNA-505	ENSMUST00000141754
NovelmiRNA-505	ENSMUST00000105858
NovelmiRNA-505	ENSMUST00000105859
NovelmiRNA-505	ENSMUST00000105860
NovelmiRNA-505	ENSMUST00000064481
NovelmiRNA-505	ENSMUST00000105857
NovelmiRNA-505	ENSMUST00000123632
NovelmiRNA-505	ENSMUST00000154518
NovelmiRNA-505	ENSMUST00000069623
NovelmiRNA-505	ENSMUST00000097820
NovelmiRNA-505	ENSMUST00000105799
NovelmiRNA-505	ENSMUST00000105798
NovelmiRNA-505	ENSMUST00000105797
NovelmiRNA-505	ENSMUST00000138493
NovelmiRNA-505	ENSMUST00000039204
NovelmiRNA-505	ENSMUST00000030317
NovelmiRNA-505	ENSMUST00000119654
NovelmiRNA-505	ENSMUST00000155389
NovelmiRNA-505	ENSMUST00000066715
NovelmiRNA-505	ENSMUST00000123696
NovelmiRNA-505	ENSMUST00000156748
NovelmiRNA-505	ENSMUST00000155441
NovelmiRNA-505	ENSMUST00000159786
NovelmiRNA-505	ENSMUST00000160870
NovelmiRNA-505	ENSMUST00000162349
NovelmiRNA-505	ENSMUST00000159512
NovelmiRNA-505	ENSMUST00000162366
NovelmiRNA-505	ENSMUST00000087256
NovelmiRNA-505	ENSMUST00000162401
NovelmiRNA-505	ENSMUST00000160185
NovelmiRNA-505	ENSMUST00000162382
NovelmiRNA-505	ENSMUST00000160103
NovelmiRNA-505	ENSMUST00000162994
NovelmiRNA-505	ENSMUST00000161936
NovelmiRNA-505	ENSMUST00000159847
NovelmiRNA-505	ENSMUST00000117196
NovelmiRNA-505	ENSMUST00000031221
NovelmiRNA-505	ENSMUST00000076467
NovelmiRNA-505	ENSMUST00000140378
NovelmiRNA-505	ENSMUST00000118261
NovelmiRNA-505	ENSMUST00000129938
NovelmiRNA-505	ENSMUST00000031390
NovelmiRNA-505	ENSMUST00000177802
NovelmiRNA-505	ENSMUST00000086029
NovelmiRNA-505	ENSMUST00000111287
NovelmiRNA-505	ENSMUST00000111288
NovelmiRNA-505	ENSMUST00000086023
NovelmiRNA-505	ENSMUST00000160609
NovelmiRNA-505	ENSMUST00000148082
NovelmiRNA-505	ENSMUST00000044642
NovelmiRNA-505	ENSMUST00000170773
NovelmiRNA-505	ENSMUST00000031534
NovelmiRNA-505	ENSMUST00000110829
NovelmiRNA-505	ENSMUST00000129747
NovelmiRNA-505	ENSMUST00000085774
NovelmiRNA-505	ENSMUST00000129831
NovelmiRNA-505	ENSMUST00000145908
NovelmiRNA-505	ENSMUST00000052266
NovelmiRNA-505	ENSMUST00000132842
NovelmiRNA-505	ENSMUST00000180741
NovelmiRNA-505	ENSMUST00000032078
NovelmiRNA-505	ENSMUST00000032179
NovelmiRNA-505	ENSMUST00000142951
NovelmiRNA-505	ENSMUST00000113509
NovelmiRNA-505	ENSMUST00000141952
NovelmiRNA-505	ENSMUST00000148397
NovelmiRNA-505	ENSMUST00000061118
NovelmiRNA-505	ENSMUST00000032457
NovelmiRNA-505	ENSMUST00000169310
NovelmiRNA-505	ENSMUST00000183127
NovelmiRNA-505	ENSMUST00000182169
NovelmiRNA-505	ENSMUST00000183165
NovelmiRNA-505	ENSMUST00000182098
NovelmiRNA-505	ENSMUST00000182793
NovelmiRNA-505	ENSMUST00000182902
NovelmiRNA-505	ENSMUST00000182428
NovelmiRNA-505	ENSMUST00000182035
NovelmiRNA-505	ENSMUST00000182510
NovelmiRNA-505	ENSMUST00000182034
NovelmiRNA-505	ENSMUST00000171644
NovelmiRNA-505	ENSMUST00000000450
NovelmiRNA-505	ENSMUST00000100857
NovelmiRNA-505	ENSMUST00000129433
NovelmiRNA-505	ENSMUST00000148926
NovelmiRNA-505	ENSMUST00000149776
NovelmiRNA-505	ENSMUST00000111634
NovelmiRNA-505	ENSMUST00000032433
NovelmiRNA-505	ENSMUST00000094753
NovelmiRNA-505	ENSMUST00000040531
NovelmiRNA-505	ENSMUST00000108283
NovelmiRNA-505	ENSMUST00000135923
NovelmiRNA-505	ENSMUST00000150454
NovelmiRNA-505	ENSMUST00000161522
NovelmiRNA-505	ENSMUST00000162946
NovelmiRNA-505	ENSMUST00000159975
NovelmiRNA-505	ENSMUST00000032811
NovelmiRNA-505	ENSMUST00000094617
NovelmiRNA-505	ENSMUST00000159898
NovelmiRNA-505	ENSMUST00000160194
NovelmiRNA-505	ENSMUST00000159351
NovelmiRNA-505	ENSMUST00000039775
NovelmiRNA-505	ENSMUST00000038537
NovelmiRNA-505	ENSMUST00000085585
NovelmiRNA-505	ENSMUST00000058476
NovelmiRNA-505	ENSMUST00000176734
NovelmiRNA-505	ENSMUST00000119118
NovelmiRNA-505	ENSMUST00000148459
NovelmiRNA-505	ENSMUST00000033163
NovelmiRNA-505	ENSMUST00000019999
NovelmiRNA-505	ENSMUST00000168952
NovelmiRNA-505	ENSMUST00000105441
NovelmiRNA-505	ENSMUST00000105440
NovelmiRNA-505	ENSMUST00000075099
NovelmiRNA-505	ENSMUST00000038411
NovelmiRNA-505	ENSMUST00000079883
NovelmiRNA-505	ENSMUST00000180350
NovelmiRNA-505	ENSMUST00000020102
NovelmiRNA-505	ENSMUST00000105295
NovelmiRNA-505	ENSMUST00000063470
NovelmiRNA-505	ENSMUST00000072777
NovelmiRNA-505	ENSMUST00000159699
NovelmiRNA-505	ENSMUST00000091291
NovelmiRNA-505	ENSMUST00000139504
NovelmiRNA-505	ENSMUST00000110688
NovelmiRNA-505	ENSMUST00000121802
NovelmiRNA-505	ENSMUST00000117270
NovelmiRNA-505	ENSMUST00000155861
NovelmiRNA-505	ENSMUST00000136107
NovelmiRNA-505	ENSMUST00000146919
NovelmiRNA-505	ENSMUST00000142395
NovelmiRNA-505	ENSMUST00000139966
NovelmiRNA-505	ENSMUST00000143445
NovelmiRNA-505	ENSMUST00000084026
NovelmiRNA-505	ENSMUST00000037182
NovelmiRNA-505	ENSMUST00000077447
NovelmiRNA-505	ENSMUST00000146513
NovelmiRNA-505	ENSMUST00000161386
NovelmiRNA-505	ENSMUST00000093427
NovelmiRNA-505	ENSMUST00000161557
NovelmiRNA-505	ENSMUST00000161254
NovelmiRNA-505	ENSMUST00000109655
NovelmiRNA-505	ENSMUST00000052250
NovelmiRNA-505	ENSMUST00000174764
NovelmiRNA-505	ENSMUST00000173725
NovelmiRNA-505	ENSMUST00000173092
NovelmiRNA-505	ENSMUST00000043531
NovelmiRNA-505	ENSMUST00000076846
NovelmiRNA-505	ENSMUST00000150680
NovelmiRNA-505	ENSMUST00000109102
NovelmiRNA-505	ENSMUST00000127664
NovelmiRNA-505	ENSMUST00000146055
NovelmiRNA-505	ENSMUST00000143504
NovelmiRNA-505	ENSMUST00000151172
NovelmiRNA-505	ENSMUST00000138656
NovelmiRNA-505	ENSMUST00000034313
NovelmiRNA-505	ENSMUST00000065135
NovelmiRNA-505	ENSMUST00000152189
NovelmiRNA-505	ENSMUST00000037473
NovelmiRNA-505	ENSMUST00000080368
NovelmiRNA-505	ENSMUST00000176841
NovelmiRNA-505	ENSMUST00000022678
NovelmiRNA-505	ENSMUST00000022589
NovelmiRNA-505	ENSMUST00000180419
NovelmiRNA-505	ENSMUST00000115243
NovelmiRNA-505	ENSMUST00000073822
NovelmiRNA-505	ENSMUST00000161703
NovelmiRNA-505	ENSMUST00000161381
NovelmiRNA-505	ENSMUST00000034654
NovelmiRNA-505	ENSMUST00000093852
NovelmiRNA-505	ENSMUST00000131351
NovelmiRNA-505	ENSMUST00000171462
NovelmiRNA-505	ENSMUST00000065496
NovelmiRNA-505	ENSMUST00000130405
NovelmiRNA-505	ENSMUST00000149754
NovelmiRNA-505	ENSMUST00000034756
NovelmiRNA-505	ENSMUST00000123470
NovelmiRNA-505	ENSMUST00000134907
NovelmiRNA-505	ENSMUST00000034745
NovelmiRNA-505	ENSMUST00000187008
NovelmiRNA-505	ENSMUST00000124310
NovelmiRNA-505	ENSMUST00000044532
NovelmiRNA-505	ENSMUST00000167053
NovelmiRNA-505	ENSMUST00000169164
NovelmiRNA-505	ENSMUST00000165182
NovelmiRNA-505	ENSMUST00000195563
NovelmiRNA-505	ENSMUST00000195513
NovelmiRNA-505	ENSMUST00000193258
NovelmiRNA-505	ENSMUST00000112155
NovelmiRNA-505	ENSMUST00000006851
NovelmiRNA-505	ENSMUST00000192932
NovelmiRNA-505	ENSMUST00000193348
NovelmiRNA-505	ENSMUST00000194385
NovelmiRNA-505	ENSMUST00000194743
NovelmiRNA-505	ENSMUST00000192819
NovelmiRNA-505	ENSMUST00000117537
NovelmiRNA-505	ENSMUST00000035090
NovelmiRNA-505	ENSMUST00000143180
NovelmiRNA-505	ENSMUST00000127352
NovelmiRNA-505	ENSMUST00000070552
NovelmiRNA-505	ENSMUST00000135250
NovelmiRNA-505	ENSMUST00000062821
NovelmiRNA-505	ENSMUST00000132328
NovelmiRNA-505	ENSMUST00000163299
NovelmiRNA-505	ENSMUST00000151906
NovelmiRNA-505	ENSMUST00000132196
NovelmiRNA-505	ENSMUST00000153308
NovelmiRNA-505	ENSMUST00000003461
NovelmiRNA-505	ENSMUST00000101554
NovelmiRNA-505	ENSMUST00000093350
NovelmiRNA-505	ENSMUST00000081894
NovelmiRNA-505	ENSMUST00000102909
NovelmiRNA-505	ENSMUST00000043377
NovelmiRNA-505	ENSMUST00000180443
NovelmiRNA-505	ENSMUST00000181262
NovelmiRNA-505	ENSMUST00000156037
NovelmiRNA-505	ENSMUST00000018382
NovelmiRNA-505	ENSMUST00000149076
NovelmiRNA-505	ENSMUST00000154699
NovelmiRNA-505	ENSMUST00000102695
NovelmiRNA-505	ENSMUST00000137695
NovelmiRNA-505	ENSMUST00000010267
NovelmiRNA-505	ENSMUST00000131723
NovelmiRNA-505	ENSMUST00000147583
NovelmiRNA-505	ENSMUST00000148671
NovelmiRNA-505	ENSMUST00000049836
NovelmiRNA-505	ENSMUST00000136971
NovelmiRNA-505	ENSMUST00000102635
NovelmiRNA-505	ENSMUST00000108695
NovelmiRNA-505	ENSMUST00000101042
NovelmiRNA-505	ENSMUST00000021283
NovelmiRNA-505	ENSMUST00000126876
NovelmiRNA-505	ENSMUST00000155887
NovelmiRNA-505	ENSMUST00000172220
NovelmiRNA-505	ENSMUST00000069395
NovelmiRNA-505	ENSMUST00000152481
NovelmiRNA-505	ENSMUST00000108486
NovelmiRNA-505	ENSMUST00000108484
NovelmiRNA-505	ENSMUST00000163326
NovelmiRNA-505	ENSMUST00000108485
NovelmiRNA-505	ENSMUST00000021142
NovelmiRNA-505	ENSMUST00000149493
NovelmiRNA-505	ENSMUST00000180695
NovelmiRNA-505	ENSMUST00000156243
NovelmiRNA-505	ENSMUST00000073705
NovelmiRNA-505	ENSMUST00000100782
NovelmiRNA-505	ENSMUST00000108061
NovelmiRNA-505	ENSMUST00000108062
NovelmiRNA-505	ENSMUST00000092821
NovelmiRNA-505	ENSMUST00000074875
NovelmiRNA-505	ENSMUST00000154396
NovelmiRNA-505	ENSMUST00000142596
NovelmiRNA-505	ENSMUST00000092822
NovelmiRNA-505	ENSMUST00000130343
NovelmiRNA-505	ENSMUST00000067692
NovelmiRNA-505	ENSMUST00000153073
NovelmiRNA-505	ENSMUST00000007790
NovelmiRNA-505	ENSMUST00000129400
NovelmiRNA-505	ENSMUST00000126480
NovelmiRNA-505	ENSMUST00000107539
NovelmiRNA-505	ENSMUST00000003203
NovelmiRNA-505	ENSMUST00000107538
NovelmiRNA-505	ENSMUST00000149428
NovelmiRNA-505	ENSMUST00000021134
NovelmiRNA-505	ENSMUST00000106481
NovelmiRNA-505	ENSMUST00000136343
NovelmiRNA-505	ENSMUST00000154304
NovelmiRNA-505	ENSMUST00000157061
NovelmiRNA-505	ENSMUST00000187510
NovelmiRNA-505	ENSMUST00000040336
NovelmiRNA-505	ENSMUST00000148390
NovelmiRNA-505	ENSMUST00000145038
NovelmiRNA-505	ENSMUST00000143353
NovelmiRNA-505	ENSMUST00000075220
NovelmiRNA-505	ENSMUST00000163595
NovelmiRNA-505	ENSMUST00000021824
NovelmiRNA-505	ENSMUST00000127195
NovelmiRNA-505	ENSMUST00000026997
NovelmiRNA-505	ENSMUST00000148702
NovelmiRNA-505	ENSMUST00000099496
NovelmiRNA-505	ENSMUST00000133187
NovelmiRNA-505	ENSMUST00000109552
NovelmiRNA-505	ENSMUST00000065766
NovelmiRNA-505	ENSMUST00000069686
NovelmiRNA-505	ENSMUST00000109267
NovelmiRNA-505	ENSMUST00000145055
NovelmiRNA-505	ENSMUST00000020958
NovelmiRNA-505	ENSMUST00000020856
NovelmiRNA-505	ENSMUST00000147469
NovelmiRNA-505	ENSMUST00000178756
NovelmiRNA-505	ENSMUST00000140327
NovelmiRNA-505	ENSMUST00000144237
NovelmiRNA-505	ENSMUST00000133282
NovelmiRNA-505	ENSMUST00000177959
NovelmiRNA-505	ENSMUST00000177801
NovelmiRNA-505	ENSMUST00000137170
NovelmiRNA-505	ENSMUST00000180686
NovelmiRNA-505	ENSMUST00000162735
NovelmiRNA-505	ENSMUST00000110047
NovelmiRNA-505	ENSMUST00000160715
NovelmiRNA-505	ENSMUST00000160830
NovelmiRNA-505	ENSMUST00000021689
NovelmiRNA-505	ENSMUST00000077735
NovelmiRNA-505	ENSMUST00000109854
NovelmiRNA-505	ENSMUST00000172409
NovelmiRNA-505	ENSMUST00000081728
NovelmiRNA-505	ENSMUST00000067458
NovelmiRNA-505	ENSMUST00000171591
NovelmiRNA-505	ENSMUST00000162054
NovelmiRNA-505	ENSMUST00000162173
NovelmiRNA-505	ENSMUST00000160248
NovelmiRNA-505	ENSMUST00000161785
NovelmiRNA-505	ENSMUST00000054555
NovelmiRNA-505	ENSMUST00000161555
NovelmiRNA-505	ENSMUST00000040881
NovelmiRNA-505	ENSMUST00000023491
NovelmiRNA-505	ENSMUST00000170899
NovelmiRNA-505	ENSMUST00000171118
NovelmiRNA-505	ENSMUST00000170201
NovelmiRNA-505	ENSMUST00000165616
NovelmiRNA-505	ENSMUST00000135193
NovelmiRNA-505	ENSMUST00000163428
NovelmiRNA-505	ENSMUST00000165826
NovelmiRNA-505	ENSMUST00000142290
NovelmiRNA-505	ENSMUST00000169838
NovelmiRNA-505	ENSMUST00000072156
NovelmiRNA-505	ENSMUST00000163578
NovelmiRNA-505	ENSMUST00000169635
NovelmiRNA-505	ENSMUST00000167662
NovelmiRNA-505	ENSMUST00000001619
NovelmiRNA-505	ENSMUST00000025046
NovelmiRNA-505	ENSMUST00000180077
NovelmiRNA-505	ENSMUST00000063817
NovelmiRNA-505	ENSMUST00000112389
NovelmiRNA-505	ENSMUST00000025089
NovelmiRNA-505	ENSMUST00000024957
NovelmiRNA-505	ENSMUST00000115869
NovelmiRNA-505	ENSMUST00000074352
NovelmiRNA-505	ENSMUST00000132594
NovelmiRNA-505	ENSMUST00000122175
NovelmiRNA-505	ENSMUST00000147197
NovelmiRNA-505	ENSMUST00000060710
NovelmiRNA-505	ENSMUST00000148850
NovelmiRNA-505	ENSMUST00000063775
NovelmiRNA-505	ENSMUST00000077962
NovelmiRNA-505	ENSMUST00000184574
NovelmiRNA-505	ENSMUST00000184366
NovelmiRNA-505	ENSMUST00000162004
NovelmiRNA-505	ENSMUST00000159974
NovelmiRNA-505	ENSMUST00000026194
NovelmiRNA-505	ENSMUST00000160455
NovelmiRNA-505	ENSMUST00000069298
NovelmiRNA-505	ENSMUST00000162061
NovelmiRNA-505	ENSMUST00000099428
NovelmiRNA-505	ENSMUST00000111741
NovelmiRNA-505	ENSMUST00000050096
NovelmiRNA-505	ENSMUST00000025999
NovelmiRNA-505	ENSMUST00000186931
NovelmiRNA-505	ENSMUST00000033372
NovelmiRNA-505	ENSMUST00000115391
NovelmiRNA-505	ENSMUST00000115387
NovelmiRNA-505	ENSMUST00000134349
NovelmiRNA-505	ENSMUST00000133619
NovelmiRNA-505	ENSMUST00000047037
NovelmiRNA-505	ENSMUST00000127338
NovelmiRNA-505	ENSMUST00000129915
NovelmiRNA-505	ENSMUST00000152921
NovelmiRNA-505	ENSMUST00000148522
NovelmiRNA-505	ENSMUST00000113916
NovelmiRNA-505	ENSMUST00000142691
NovelmiRNA-505	ENSMUST00000170594
NovelmiRNA-505	ENSMUST00000113915
NovelmiRNA-505	ENSMUST00000052839
NovelmiRNA-505	ENSMUST00000151750
NovelmiRNA-505	ENSMUST00000096363
mmu-miR-9-5p	ENSMUST00000175135
mmu-miR-10a-5p	ENSMUST00000086535
mmu-miR-10a-5p	ENSMUST00000189594
mmu-miR-10a-5p	ENSMUST00000145495
mmu-miR-10a-5p	ENSMUST00000112599
mmu-miR-10a-5p	ENSMUST00000090935
mmu-miR-10a-5p	ENSMUST00000112601
mmu-miR-10a-5p	ENSMUST00000056376
mmu-miR-10a-5p	ENSMUST00000126407
mmu-miR-10a-5p	ENSMUST00000040312
mmu-miR-10a-5p	ENSMUST00000049074
mmu-miR-10a-5p	ENSMUST00000122010
mmu-miR-10a-5p	ENSMUST00000031422
mmu-miR-10a-5p	ENSMUST00000119792
mmu-miR-10a-5p	ENSMUST00000140667
mmu-miR-10a-5p	ENSMUST00000100652
mmu-miR-10a-5p	ENSMUST00000100650
mmu-miR-10a-5p	ENSMUST00000074114
mmu-miR-10a-5p	ENSMUST00000073161
mmu-miR-10a-5p	ENSMUST00000171794
mmu-miR-10a-5p	ENSMUST00000111245
mmu-miR-10a-5p	ENSMUST00000100654
mmu-miR-10a-5p	ENSMUST00000167084
mmu-miR-10a-5p	ENSMUST00000111244
mmu-miR-10a-5p	ENSMUST00000085786
mmu-miR-10a-5p	ENSMUST00000191234
mmu-miR-10a-5p	ENSMUST00000048670
mmu-miR-10a-5p	ENSMUST00000123128
mmu-miR-10a-5p	ENSMUST00000155282
mmu-miR-10a-5p	ENSMUST00000136731
mmu-miR-10a-5p	ENSMUST00000136604
mmu-miR-10a-5p	ENSMUST00000148144
mmu-miR-10a-5p	ENSMUST00000035083
mmu-miR-10a-5p	ENSMUST00000161995
mmu-miR-10a-5p	ENSMUST00000162345
mmu-miR-10a-5p	ENSMUST00000048121
mmu-miR-10a-5p	ENSMUST00000059026
mmu-miR-10a-5p	ENSMUST00000131049
mmu-miR-10a-5p	ENSMUST00000143492
mmu-miR-10a-5p	ENSMUST00000166429
mmu-miR-10a-5p	ENSMUST00000053969
mmu-miR-10a-5p	ENSMUST00000081728
mmu-miR-10a-5p	ENSMUST00000115137
mmu-miR-10a-5p	ENSMUST00000079791
mmu-miR-10a-5p	ENSMUST00000141421
mmu-miR-10a-5p	ENSMUST00000141772
mmu-miR-10a-5p	ENSMUST00000123199
mmu-miR-10a-5p	ENSMUST00000104893
mmu-miR-10a-5p	ENSMUST00000115140
mmu-miR-10a-5p	ENSMUST00000041110
mmu-miR-10a-5p	ENSMUST00000125875
mmu-miR-10a-5p	ENSMUST00000144204
mmu-miR-10a-5p	ENSMUST00000154255
mmu-miR-10a-5p	ENSMUST00000127970
mmu-miR-196b-5p	ENSMUST00000006912
mmu-miR-196b-5p	ENSMUST00000174267
mmu-miR-196b-5p	ENSMUST00000079083
mmu-miR-196b-5p	ENSMUST00000029714
mmu-miR-196b-5p	ENSMUST00000090981
mmu-miR-196b-5p	ENSMUST00000172631
mmu-miR-196b-5p	ENSMUST00000172621
mmu-miR-196b-5p	ENSMUST00000174713
mmu-miR-196b-5p	ENSMUST00000173490
mmu-miR-196b-5p	ENSMUST00000029429
mmu-miR-196b-5p	ENSMUST00000064460
mmu-miR-196b-5p	ENSMUST00000068952
mmu-miR-196b-5p	ENSMUST00000086617
mmu-miR-196b-5p	ENSMUST00000183029
mmu-miR-196b-5p	ENSMUST00000183273
mmu-miR-196b-5p	ENSMUST00000162739
mmu-miR-196b-5p	ENSMUST00000160878
mmu-miR-196b-5p	ENSMUST00000078155
mmu-miR-196b-5p	ENSMUST00000159124
mmu-miR-196b-5p	ENSMUST00000162099
mmu-miR-196b-5p	ENSMUST00000162215
mmu-miR-196b-5p	ENSMUST00000160749
mmu-miR-196b-5p	ENSMUST00000147663
mmu-miR-196b-5p	ENSMUST00000133918
mmu-miR-196b-5p	ENSMUST00000126399
mmu-miR-196b-5p	ENSMUST00000000641
mmu-miR-196b-5p	ENSMUST00000113982
mmu-miR-196b-5p	ENSMUST00000060336
mmu-miR-196b-5p	ENSMUST00000019929
mmu-miR-196b-5p	ENSMUST00000165806
mmu-miR-196b-5p	ENSMUST00000173400
mmu-miR-196b-5p	ENSMUST00000127664
mmu-miR-196b-5p	ENSMUST00000034458
mmu-miR-196b-5p	ENSMUST00000142578
mmu-miR-196b-5p	ENSMUST00000190957
mmu-miR-196b-5p	ENSMUST00000185919
mmu-miR-196b-5p	ENSMUST00000034987
mmu-miR-196b-5p	ENSMUST00000187348
mmu-miR-196b-5p	ENSMUST00000189564
mmu-miR-152-5p	ENSMUST00000188712
mmu-miR-152-5p	ENSMUST00000187752
mmu-miR-152-5p	ENSMUST00000187369
mmu-miR-152-5p	ENSMUST00000186331
mmu-miR-152-5p	ENSMUST00000027337
mmu-miR-152-5p	ENSMUST00000186999
mmu-miR-152-5p	ENSMUST00000114077
mmu-miR-152-5p	ENSMUST00000187170
mmu-miR-152-5p	ENSMUST00000094898
mmu-miR-152-5p	ENSMUST00000160548
mmu-miR-152-5p	ENSMUST00000112998
mmu-miR-152-5p	ENSMUST00000102787
mmu-miR-152-5p	ENSMUST00000140552
mmu-miR-152-5p	ENSMUST00000130991
mmu-miR-152-5p	ENSMUST00000129240
mmu-miR-152-5p	ENSMUST00000148279
mmu-miR-152-5p	ENSMUST00000100127
mmu-miR-152-5p	ENSMUST00000143766
mmu-miR-152-5p	ENSMUST00000133442
mmu-miR-152-5p	ENSMUST00000029311
mmu-miR-152-5p	ENSMUST00000037370
mmu-miR-152-5p	ENSMUST00000137040
mmu-miR-152-5p	ENSMUST00000135324
mmu-miR-152-5p	ENSMUST00000070720
mmu-miR-152-5p	ENSMUST00000141508
mmu-miR-152-5p	ENSMUST00000129609
mmu-miR-152-5p	ENSMUST00000131845
mmu-miR-152-5p	ENSMUST00000125010
mmu-miR-152-5p	ENSMUST00000191101
mmu-miR-152-5p	ENSMUST00000024044
mmu-miR-152-5p	ENSMUST00000151594
mmu-miR-152-5p	ENSMUST00000130378
mmu-miR-152-5p	ENSMUST00000130454
mmu-miR-152-5p	ENSMUST00000006311
mmu-miR-152-5p	ENSMUST00000112157
mmu-miR-152-5p	ENSMUST00000180820
mmu-miR-152-5p	ENSMUST00000182488
mmu-miR-152-5p	ENSMUST00000182686
mmu-miR-152-5p	ENSMUST00000082104
mmu-miR-152-5p	ENSMUST00000131778
mmu-miR-152-5p	ENSMUST00000138348
mmu-miR-152-5p	ENSMUST00000137947
mmu-miR-152-5p	ENSMUST00000176555
mmu-miR-152-5p	ENSMUST00000150727
mmu-miR-152-5p	ENSMUST00000175643
mmu-miR-152-5p	ENSMUST00000076133
mmu-miR-152-5p	ENSMUST00000176843
mmu-miR-152-5p	ENSMUST00000151926
mmu-miR-152-5p	ENSMUST00000176931
mmu-miR-152-5p	ENSMUST00000177259
mmu-miR-152-5p	ENSMUST00000124353
mmu-miR-152-5p	ENSMUST00000177398
mmu-miR-152-5p	ENSMUST00000176062
mmu-miR-152-5p	ENSMUST00000049206
mmu-miR-152-5p	ENSMUST00000146150
mmu-miR-152-5p	ENSMUST00000076236
mmu-miR-152-5p	ENSMUST00000110567
mmu-miR-152-5p	ENSMUST00000153712
mmu-miR-152-5p	ENSMUST00000110570
mmu-miR-152-5p	ENSMUST00000171211
mmu-miR-152-5p	ENSMUST00000049239
mmu-miR-152-5p	ENSMUST00000124715
mmu-miR-152-5p	ENSMUST00000133688
mmu-miR-152-5p	ENSMUST00000088788
mmu-miR-152-5p	ENSMUST00000163832
mmu-miR-152-5p	ENSMUST00000164300
mmu-miR-152-5p	ENSMUST00000171132
mmu-miR-152-5p	ENSMUST00000023393
mmu-miR-152-5p	ENSMUST00000170464
mmu-miR-152-5p	ENSMUST00000113337
mmu-miR-152-5p	ENSMUST00000113335
mmu-miR-152-5p	ENSMUST00000119292
mmu-miR-152-5p	ENSMUST00000025751
mmu-miR-152-5p	ENSMUST00000066439
mmu-miR-152-5p	ENSMUST00000180848
mmu-miR-152-5p	ENSMUST00000115438
mmu-miR-152-5p	ENSMUST00000115436
mmu-miR-152-5p	ENSMUST00000033321
mmu-miR-152-5p	ENSMUST00000152358
mmu-miR-152-5p	ENSMUST00000124710
mmu-miR-152-5p	ENSMUST00000132240
mmu-miR-152-5p	ENSMUST00000033560
mmu-miR-152-5p	ENSMUST00000113826
mmu-miR-152-5p	ENSMUST00000125150
mmu-miR-152-5p	ENSMUST00000147805
mmu-miR-152-5p	ENSMUST00000142267
mmu-miR-152-5p	ENSMUST00000156917
mmu-miR-375-5p	ENSMUST00000056176
mmu-miR-375-5p	ENSMUST00000155737
mmu-miR-375-5p	ENSMUST00000108234
mmu-miR-375-5p	ENSMUST00000152901
mmu-miR-375-5p	ENSMUST00000184130
mmu-miR-375-5p	ENSMUST00000192116
mmu-miR-375-5p	ENSMUST00000193050
mmu-miR-375-5p	ENSMUST00000144292
mmu-miR-375-5p	ENSMUST00000048391
mmu-miR-375-5p	ENSMUST00000128202
mmu-miR-375-5p	ENSMUST00000161480
mmu-miR-375-5p	ENSMUST00000162148
mmu-miR-375-5p	ENSMUST00000178696
mmu-miR-375-5p	ENSMUST00000119369
mmu-miR-375-5p	ENSMUST00000034096
mmu-miR-375-5p	ENSMUST00000154593
mmu-miR-375-5p	ENSMUST00000067491
mmu-miR-375-5p	ENSMUST00000112657
mmu-miR-375-5p	ENSMUST00000112658
mmu-miR-375-5p	ENSMUST00000177814
mmu-miR-375-5p	ENSMUST00000101347
mmu-miR-375-5p	ENSMUST00000135617
mmu-miR-375-5p	ENSMUST00000113718
mmu-miR-375-5p	ENSMUST00000009814
mmu-miR-375-5p	ENSMUST00000113716
mmu-miR-467e-5p	ENSMUST00000085786
NovelmiRNA-226	ENSMUST00000188454
NovelmiRNA-226	ENSMUST00000115403
NovelmiRNA-226	ENSMUST00000115402
NovelmiRNA-226	ENSMUST00000136197
NovelmiRNA-226	ENSMUST00000146763
NovelmiRNA-226	ENSMUST00000147606
NovelmiRNA-226	ENSMUST00000081713
NovelmiRNA-226	ENSMUST00000068304
NovelmiRNA-226	ENSMUST00000006037
NovelmiRNA-226	ENSMUST00000147927
NovelmiRNA-226	ENSMUST00000143603
NovelmiRNA-226	ENSMUST00000139970
NovelmiRNA-226	ENSMUST00000124088
NovelmiRNA-226	ENSMUST00000145280
NovelmiRNA-226	ENSMUST00000186267
NovelmiRNA-226	ENSMUST00000144297
NovelmiRNA-226	ENSMUST00000115244
NovelmiRNA-226	ENSMUST00000051344
NovelmiRNA-226	ENSMUST00000194011
NovelmiRNA-226	ENSMUST00000097786
NovelmiRNA-226	ENSMUST00000097785
NovelmiRNA-226	ENSMUST00000115104
NovelmiRNA-226	ENSMUST00000185269
NovelmiRNA-226	ENSMUST00000182018
NovelmiRNA-226	ENSMUST00000183100
NovelmiRNA-226	ENSMUST00000182507
NovelmiRNA-226	ENSMUST00000183034
NovelmiRNA-226	ENSMUST00000117069
NovelmiRNA-226	ENSMUST00000114348
NovelmiRNA-226	ENSMUST00000081677
NovelmiRNA-226	ENSMUST00000114345
NovelmiRNA-226	ENSMUST00000102822
NovelmiRNA-226	ENSMUST00000075144
NovelmiRNA-226	ENSMUST00000027112
NovelmiRNA-226	ENSMUST00000114155
NovelmiRNA-226	ENSMUST00000063594
NovelmiRNA-226	ENSMUST00000114157
NovelmiRNA-226	ENSMUST00000027083
NovelmiRNA-226	ENSMUST00000118687
NovelmiRNA-226	ENSMUST00000027472
NovelmiRNA-226	ENSMUST00000068681
NovelmiRNA-226	ENSMUST00000186155
NovelmiRNA-226	ENSMUST00000112701
NovelmiRNA-226	ENSMUST00000131464
NovelmiRNA-226	ENSMUST00000172005
NovelmiRNA-226	ENSMUST00000027542
NovelmiRNA-226	ENSMUST00000112606
NovelmiRNA-226	ENSMUST00000112603
NovelmiRNA-226	ENSMUST00000187286
NovelmiRNA-226	ENSMUST00000112583
NovelmiRNA-226	ENSMUST00000094609
NovelmiRNA-226	ENSMUST00000162646
NovelmiRNA-226	ENSMUST00000160693
NovelmiRNA-226	ENSMUST00000162664
NovelmiRNA-226	ENSMUST00000162647
NovelmiRNA-226	ENSMUST00000143266
NovelmiRNA-226	ENSMUST00000094569
NovelmiRNA-226	ENSMUST00000043189
NovelmiRNA-226	ENSMUST00000187861
NovelmiRNA-226	ENSMUST00000163770
NovelmiRNA-226	ENSMUST00000186389
NovelmiRNA-226	ENSMUST00000188307
NovelmiRNA-226	ENSMUST00000064771
NovelmiRNA-226	ENSMUST00000111883
NovelmiRNA-226	ENSMUST00000177351
NovelmiRNA-226	ENSMUST00000194555
NovelmiRNA-226	ENSMUST00000195324
NovelmiRNA-226	ENSMUST00000192227
NovelmiRNA-226	ENSMUST00000027812
NovelmiRNA-226	ENSMUST00000027775
NovelmiRNA-226	ENSMUST00000192905
NovelmiRNA-226	ENSMUST00000193931
NovelmiRNA-226	ENSMUST00000161017
NovelmiRNA-226	ENSMUST00000127489
NovelmiRNA-226	ENSMUST00000110939
NovelmiRNA-226	ENSMUST00000060479
NovelmiRNA-226	ENSMUST00000002176
NovelmiRNA-226	ENSMUST00000170438
NovelmiRNA-226	ENSMUST00000114924
NovelmiRNA-226	ENSMUST00000114934
NovelmiRNA-226	ENSMUST00000183209
NovelmiRNA-226	ENSMUST00000182851
NovelmiRNA-226	ENSMUST00000182706
NovelmiRNA-226	ENSMUST00000183091
NovelmiRNA-226	ENSMUST00000183984
NovelmiRNA-226	ENSMUST00000182404
NovelmiRNA-226	ENSMUST00000138347
NovelmiRNA-226	ENSMUST00000137733
NovelmiRNA-226	ENSMUST00000182560
NovelmiRNA-226	ENSMUST00000123142
NovelmiRNA-226	ENSMUST00000182523
NovelmiRNA-226	ENSMUST00000114923
NovelmiRNA-226	ENSMUST00000114791
NovelmiRNA-226	ENSMUST00000028059
NovelmiRNA-226	ENSMUST00000191959
NovelmiRNA-226	ENSMUST00000028045
NovelmiRNA-226	ENSMUST00000102919
NovelmiRNA-226	ENSMUST00000150550
NovelmiRNA-226	ENSMUST00000028288
NovelmiRNA-226	ENSMUST00000132820
NovelmiRNA-226	ENSMUST00000185188
NovelmiRNA-226	ENSMUST00000056176
NovelmiRNA-226	ENSMUST00000040324
NovelmiRNA-226	ENSMUST00000189694
NovelmiRNA-226	ENSMUST00000113334
NovelmiRNA-226	ENSMUST00000136079
NovelmiRNA-226	ENSMUST00000048964
NovelmiRNA-226	ENSMUST00000113332
NovelmiRNA-226	ENSMUST00000192758
NovelmiRNA-226	ENSMUST00000131152
NovelmiRNA-226	ENSMUST00000113331
NovelmiRNA-226	ENSMUST00000113338
NovelmiRNA-226	ENSMUST00000139637
NovelmiRNA-226	ENSMUST00000151806
NovelmiRNA-226	ENSMUST00000009695
NovelmiRNA-226	ENSMUST00000072186
NovelmiRNA-226	ENSMUST00000135488
NovelmiRNA-226	ENSMUST00000145808
NovelmiRNA-226	ENSMUST00000155237
NovelmiRNA-226	ENSMUST00000144206
NovelmiRNA-226	ENSMUST00000102787
NovelmiRNA-226	ENSMUST00000136460
NovelmiRNA-226	ENSMUST00000112824
NovelmiRNA-226	ENSMUST00000112822
NovelmiRNA-226	ENSMUST00000055776
NovelmiRNA-226	ENSMUST00000130991
NovelmiRNA-226	ENSMUST00000129240
NovelmiRNA-226	ENSMUST00000148279
NovelmiRNA-226	ENSMUST00000100127
NovelmiRNA-226	ENSMUST00000143766
NovelmiRNA-226	ENSMUST00000133442
NovelmiRNA-226	ENSMUST00000090952
NovelmiRNA-226	ENSMUST00000049483
NovelmiRNA-226	ENSMUST00000050719
NovelmiRNA-226	ENSMUST00000112533
NovelmiRNA-226	ENSMUST00000028362
NovelmiRNA-226	ENSMUST00000094942
NovelmiRNA-226	ENSMUST00000186411
NovelmiRNA-226	ENSMUST00000049544
NovelmiRNA-226	ENSMUST00000164114
NovelmiRNA-226	ENSMUST00000028406
NovelmiRNA-226	ENSMUST00000131660
NovelmiRNA-226	ENSMUST00000133503
NovelmiRNA-226	ENSMUST00000099930
NovelmiRNA-226	ENSMUST00000116469
NovelmiRNA-226	ENSMUST00000124074
NovelmiRNA-226	ENSMUST00000076803
NovelmiRNA-226	ENSMUST00000028678
NovelmiRNA-226	ENSMUST00000136412
NovelmiRNA-226	ENSMUST00000135431
NovelmiRNA-226	ENSMUST00000162807
NovelmiRNA-226	ENSMUST00000080210
NovelmiRNA-226	ENSMUST00000125085
NovelmiRNA-226	ENSMUST00000145921
NovelmiRNA-226	ENSMUST00000136221
NovelmiRNA-226	ENSMUST00000111213
NovelmiRNA-226	ENSMUST00000137466
NovelmiRNA-226	ENSMUST00000139065
NovelmiRNA-226	ENSMUST00000076212
NovelmiRNA-226	ENSMUST00000143065
NovelmiRNA-226	ENSMUST00000135433
NovelmiRNA-226	ENSMUST00000151427
NovelmiRNA-226	ENSMUST00000154173
NovelmiRNA-226	ENSMUST00000077988
NovelmiRNA-226	ENSMUST00000166774
NovelmiRNA-226	ENSMUST00000143964
NovelmiRNA-226	ENSMUST00000153028
NovelmiRNA-226	ENSMUST00000144931
NovelmiRNA-226	ENSMUST00000139480
NovelmiRNA-226	ENSMUST00000146018
NovelmiRNA-226	ENSMUST00000134310
NovelmiRNA-226	ENSMUST00000134801
NovelmiRNA-226	ENSMUST00000109986
NovelmiRNA-226	ENSMUST00000149499
NovelmiRNA-226	ENSMUST00000131824
NovelmiRNA-226	ENSMUST00000146307
NovelmiRNA-226	ENSMUST00000109961
NovelmiRNA-226	ENSMUST00000047177
NovelmiRNA-226	ENSMUST00000045441
NovelmiRNA-226	ENSMUST00000129610
NovelmiRNA-226	ENSMUST00000127020
NovelmiRNA-226	ENSMUST00000109847
NovelmiRNA-226	ENSMUST00000028964
NovelmiRNA-226	ENSMUST00000130165
NovelmiRNA-226	ENSMUST00000000896
NovelmiRNA-226	ENSMUST00000109611
NovelmiRNA-226	ENSMUST00000138297
NovelmiRNA-226	ENSMUST00000150538
NovelmiRNA-226	ENSMUST00000081202
NovelmiRNA-226	ENSMUST00000029178
NovelmiRNA-226	ENSMUST00000109159
NovelmiRNA-226	ENSMUST00000109157
NovelmiRNA-226	ENSMUST00000047005
NovelmiRNA-226	ENSMUST00000108305
NovelmiRNA-226	ENSMUST00000173495
NovelmiRNA-226	ENSMUST00000173059
NovelmiRNA-226	ENSMUST00000173899
NovelmiRNA-226	ENSMUST00000172697
NovelmiRNA-226	ENSMUST00000172754
NovelmiRNA-226	ENSMUST00000173411
NovelmiRNA-226	ENSMUST00000043966
NovelmiRNA-226	ENSMUST00000153564
NovelmiRNA-226	ENSMUST00000029222
NovelmiRNA-226	ENSMUST00000029374
NovelmiRNA-226	ENSMUST00000192642
NovelmiRNA-226	ENSMUST00000192351
NovelmiRNA-226	ENSMUST00000194077
NovelmiRNA-226	ENSMUST00000090986
NovelmiRNA-226	ENSMUST00000168438
NovelmiRNA-226	ENSMUST00000090750
NovelmiRNA-226	ENSMUST00000045243
NovelmiRNA-226	ENSMUST00000175751
NovelmiRNA-226	ENSMUST00000107038
NovelmiRNA-226	ENSMUST00000029639
NovelmiRNA-226	ENSMUST00000169812
NovelmiRNA-226	ENSMUST00000167877
NovelmiRNA-226	ENSMUST00000039197
NovelmiRNA-226	ENSMUST00000161596
NovelmiRNA-226	ENSMUST00000044278
NovelmiRNA-226	ENSMUST00000126564
NovelmiRNA-226	ENSMUST00000072866
NovelmiRNA-226	ENSMUST00000108060
NovelmiRNA-226	ENSMUST00000136705
NovelmiRNA-226	ENSMUST00000075637
NovelmiRNA-226	ENSMUST00000055018
NovelmiRNA-226	ENSMUST00000107571
NovelmiRNA-226	ENSMUST00000107575
NovelmiRNA-226	ENSMUST00000107574
NovelmiRNA-226	ENSMUST00000107570
NovelmiRNA-226	ENSMUST00000155170
NovelmiRNA-226	ENSMUST00000147354
NovelmiRNA-226	ENSMUST00000145361
NovelmiRNA-226	ENSMUST00000065870
NovelmiRNA-226	ENSMUST00000098031
NovelmiRNA-226	ENSMUST00000084521
NovelmiRNA-226	ENSMUST00000107424
NovelmiRNA-226	ENSMUST00000142684
NovelmiRNA-226	ENSMUST00000144489
NovelmiRNA-226	ENSMUST00000107287
NovelmiRNA-226	ENSMUST00000156656
NovelmiRNA-226	ENSMUST00000138955
NovelmiRNA-226	ENSMUST00000049507
NovelmiRNA-226	ENSMUST00000143064
NovelmiRNA-226	ENSMUST00000106713
NovelmiRNA-226	ENSMUST00000084366
NovelmiRNA-226	ENSMUST00000194478
NovelmiRNA-226	ENSMUST00000160271
NovelmiRNA-226	ENSMUST00000160774
NovelmiRNA-226	ENSMUST00000159545
NovelmiRNA-226	ENSMUST00000030288
NovelmiRNA-226	ENSMUST00000159198
NovelmiRNA-226	ENSMUST00000162787
NovelmiRNA-226	ENSMUST00000161363
NovelmiRNA-226	ENSMUST00000126288
NovelmiRNA-226	ENSMUST00000106589
NovelmiRNA-226	ENSMUST00000106591
NovelmiRNA-226	ENSMUST00000106592
NovelmiRNA-226	ENSMUST00000097920
NovelmiRNA-226	ENSMUST00000080744
NovelmiRNA-226	ENSMUST00000037127
NovelmiRNA-226	ENSMUST00000144373
NovelmiRNA-226	ENSMUST00000146384
NovelmiRNA-226	ENSMUST00000106307
NovelmiRNA-226	ENSMUST00000035497
NovelmiRNA-226	ENSMUST00000143712
NovelmiRNA-226	ENSMUST00000097888
NovelmiRNA-226	ENSMUST00000129619
NovelmiRNA-226	ENSMUST00000144298
NovelmiRNA-226	ENSMUST00000184063
NovelmiRNA-226	ENSMUST00000030538
NovelmiRNA-226	ENSMUST00000143971
NovelmiRNA-226	ENSMUST00000154642
NovelmiRNA-226	ENSMUST00000069623
NovelmiRNA-226	ENSMUST00000097820
NovelmiRNA-226	ENSMUST00000105799
NovelmiRNA-226	ENSMUST00000105798
NovelmiRNA-226	ENSMUST00000105797
NovelmiRNA-226	ENSMUST00000138493
NovelmiRNA-226	ENSMUST00000039204
NovelmiRNA-226	ENSMUST00000155023
NovelmiRNA-226	ENSMUST00000036476
NovelmiRNA-226	ENSMUST00000129032
NovelmiRNA-226	ENSMUST00000172864
NovelmiRNA-226	ENSMUST00000174432
NovelmiRNA-226	ENSMUST00000030336
NovelmiRNA-226	ENSMUST00000105716
NovelmiRNA-226	ENSMUST00000030884
NovelmiRNA-226	ENSMUST00000105715
NovelmiRNA-226	ENSMUST00000105714
NovelmiRNA-226	ENSMUST00000150881
NovelmiRNA-226	ENSMUST00000103217
NovelmiRNA-226	ENSMUST00000128067
NovelmiRNA-226	ENSMUST00000154860
NovelmiRNA-226	ENSMUST00000134747
NovelmiRNA-226	ENSMUST00000148203
NovelmiRNA-226	ENSMUST00000169423
NovelmiRNA-226	ENSMUST00000097774
NovelmiRNA-226	ENSMUST00000049790
NovelmiRNA-226	ENSMUST00000030902
NovelmiRNA-226	ENSMUST00000105637
NovelmiRNA-226	ENSMUST00000070313
NovelmiRNA-226	ENSMUST00000105636
NovelmiRNA-226	ENSMUST00000141164
NovelmiRNA-226	ENSMUST00000105638
NovelmiRNA-226	ENSMUST00000097759
NovelmiRNA-226	ENSMUST00000124771
NovelmiRNA-226	ENSMUST00000088761
NovelmiRNA-226	ENSMUST00000115386
NovelmiRNA-226	ENSMUST00000050166
NovelmiRNA-226	ENSMUST00000088744
NovelmiRNA-226	ENSMUST00000115388
NovelmiRNA-226	ENSMUST00000046838
NovelmiRNA-226	ENSMUST00000115385
NovelmiRNA-226	ENSMUST00000138652
NovelmiRNA-226	ENSMUST00000045291
NovelmiRNA-226	ENSMUST00000173073
NovelmiRNA-226	ENSMUST00000173174
NovelmiRNA-226	ENSMUST00000172626
NovelmiRNA-226	ENSMUST00000074171
NovelmiRNA-226	ENSMUST00000114747
NovelmiRNA-226	ENSMUST00000144125
NovelmiRNA-226	ENSMUST00000150734
NovelmiRNA-226	ENSMUST00000133509
NovelmiRNA-226	ENSMUST00000142394
NovelmiRNA-226	ENSMUST00000138996
NovelmiRNA-226	ENSMUST00000152261
NovelmiRNA-226	ENSMUST00000011178
NovelmiRNA-226	ENSMUST00000125817
NovelmiRNA-226	ENSMUST00000067638
NovelmiRNA-226	ENSMUST00000174019
NovelmiRNA-226	ENSMUST00000191837
NovelmiRNA-226	ENSMUST00000094783
NovelmiRNA-226	ENSMUST00000192287
NovelmiRNA-226	ENSMUST00000195156
NovelmiRNA-226	ENSMUST00000192048
NovelmiRNA-226	ENSMUST00000094715
NovelmiRNA-226	ENSMUST00000172955
NovelmiRNA-226	ENSMUST00000072857
NovelmiRNA-226	ENSMUST00000113542
NovelmiRNA-226	ENSMUST00000121330
NovelmiRNA-226	ENSMUST00000148830
NovelmiRNA-226	ENSMUST00000031364
NovelmiRNA-226	ENSMUST00000031287
NovelmiRNA-226	ENSMUST00000134071
NovelmiRNA-226	ENSMUST00000071455
NovelmiRNA-226	ENSMUST00000151947
NovelmiRNA-226	ENSMUST00000112359
NovelmiRNA-226	ENSMUST00000035279
NovelmiRNA-226	ENSMUST00000133708
NovelmiRNA-226	ENSMUST00000086617
NovelmiRNA-226	ENSMUST00000183029
NovelmiRNA-226	ENSMUST00000162506
NovelmiRNA-226	ENSMUST00000031588
NovelmiRNA-226	ENSMUST00000138579
NovelmiRNA-226	ENSMUST00000124194
NovelmiRNA-226	ENSMUST00000142742
NovelmiRNA-226	ENSMUST00000086451
NovelmiRNA-226	ENSMUST00000129108
NovelmiRNA-226	ENSMUST00000100770
NovelmiRNA-226	ENSMUST00000054547
NovelmiRNA-226	ENSMUST00000148407
NovelmiRNA-226	ENSMUST00000125946
NovelmiRNA-226	ENSMUST00000031410
NovelmiRNA-226	ENSMUST00000111783
NovelmiRNA-226	ENSMUST00000111781
NovelmiRNA-226	ENSMUST00000111782
NovelmiRNA-226	ENSMUST00000111786
NovelmiRNA-226	ENSMUST00000153763
NovelmiRNA-226	ENSMUST00000154628
NovelmiRNA-226	ENSMUST00000046073
NovelmiRNA-226	ENSMUST00000118027
NovelmiRNA-226	ENSMUST00000086200
NovelmiRNA-226	ENSMUST00000127403
NovelmiRNA-226	ENSMUST00000121739
NovelmiRNA-226	ENSMUST00000123479
NovelmiRNA-226	ENSMUST00000162812
NovelmiRNA-226	ENSMUST00000161273
NovelmiRNA-226	ENSMUST00000058440
NovelmiRNA-226	ENSMUST00000141137
NovelmiRNA-226	ENSMUST00000086023
NovelmiRNA-226	ENSMUST00000160609
NovelmiRNA-226	ENSMUST00000160807
NovelmiRNA-226	ENSMUST00000161226
NovelmiRNA-226	ENSMUST00000182575
NovelmiRNA-226	ENSMUST00000160071
NovelmiRNA-226	ENSMUST00000182974
NovelmiRNA-226	ENSMUST00000161108
NovelmiRNA-226	ENSMUST00000181045
NovelmiRNA-226	ENSMUST00000181190
NovelmiRNA-226	ENSMUST00000031534
NovelmiRNA-226	ENSMUST00000110829
NovelmiRNA-226	ENSMUST00000132832
NovelmiRNA-226	ENSMUST00000100404
NovelmiRNA-226	ENSMUST00000161388
NovelmiRNA-226	ENSMUST00000143989
NovelmiRNA-226	ENSMUST00000065745
NovelmiRNA-226	ENSMUST00000110496
NovelmiRNA-226	ENSMUST00000177482
NovelmiRNA-226	ENSMUST00000177161
NovelmiRNA-226	ENSMUST00000115323
NovelmiRNA-226	ENSMUST00000115324
NovelmiRNA-226	ENSMUST00000090512
NovelmiRNA-226	ENSMUST00000164915
NovelmiRNA-226	ENSMUST00000001460
NovelmiRNA-226	ENSMUST00000167201
NovelmiRNA-226	ENSMUST00000171195
NovelmiRNA-226	ENSMUST00000169579
NovelmiRNA-226	ENSMUST00000166136
NovelmiRNA-226	ENSMUST00000079391
NovelmiRNA-226	ENSMUST00000142512
NovelmiRNA-226	ENSMUST00000155714
NovelmiRNA-226	ENSMUST00000154182
NovelmiRNA-226	ENSMUST00000115027
NovelmiRNA-226	ENSMUST00000115026
NovelmiRNA-226	ENSMUST00000127055
NovelmiRNA-226	ENSMUST00000115016
NovelmiRNA-226	ENSMUST00000115017
NovelmiRNA-226	ENSMUST00000135304
NovelmiRNA-226	ENSMUST00000143474
NovelmiRNA-226	ENSMUST00000148834
NovelmiRNA-226	ENSMUST00000155726
NovelmiRNA-226	ENSMUST00000155890
NovelmiRNA-226	ENSMUST00000031876
NovelmiRNA-226	ENSMUST00000114999
NovelmiRNA-226	ENSMUST00000185102
NovelmiRNA-226	ENSMUST00000114997
NovelmiRNA-226	ENSMUST00000096040
NovelmiRNA-226	ENSMUST00000172585
NovelmiRNA-226	ENSMUST00000173428
NovelmiRNA-226	ENSMUST00000040486
NovelmiRNA-226	ENSMUST00000031894
NovelmiRNA-226	ENSMUST00000164091
NovelmiRNA-226	ENSMUST00000170028
NovelmiRNA-226	ENSMUST00000163936
NovelmiRNA-226	ENSMUST00000165780
NovelmiRNA-226	ENSMUST00000169024
NovelmiRNA-226	ENSMUST00000168660
NovelmiRNA-226	ENSMUST00000161723
NovelmiRNA-226	ENSMUST00000060655
NovelmiRNA-226	ENSMUST00000168172
NovelmiRNA-226	ENSMUST00000159561
NovelmiRNA-226	ENSMUST00000095852
NovelmiRNA-226	ENSMUST00000161105
NovelmiRNA-226	ENSMUST00000183018
NovelmiRNA-226	ENSMUST00000182014
NovelmiRNA-226	ENSMUST00000183278
NovelmiRNA-226	ENSMUST00000070437
NovelmiRNA-226	ENSMUST00000182765
NovelmiRNA-226	ENSMUST00000113900
NovelmiRNA-226	ENSMUST00000113899
NovelmiRNA-226	ENSMUST00000039212
NovelmiRNA-226	ENSMUST00000061866
NovelmiRNA-226	ENSMUST00000130418
NovelmiRNA-226	ENSMUST00000032175
NovelmiRNA-226	ENSMUST00000032185
NovelmiRNA-226	ENSMUST00000079847
NovelmiRNA-226	ENSMUST00000164491
NovelmiRNA-226	ENSMUST00000176565
NovelmiRNA-226	ENSMUST00000177227
NovelmiRNA-226	ENSMUST00000177235
NovelmiRNA-226	ENSMUST00000175838
NovelmiRNA-226	ENSMUST00000155466
NovelmiRNA-226	ENSMUST00000176255
NovelmiRNA-226	ENSMUST00000113261
NovelmiRNA-226	ENSMUST00000113264
NovelmiRNA-226	ENSMUST00000089208
NovelmiRNA-226	ENSMUST00000113260
NovelmiRNA-226	ENSMUST00000113258
NovelmiRNA-226	ENSMUST00000125904
NovelmiRNA-226	ENSMUST00000079416
NovelmiRNA-226	ENSMUST00000130040
NovelmiRNA-226	ENSMUST00000152831
NovelmiRNA-226	ENSMUST00000101045
NovelmiRNA-226	ENSMUST00000101044
NovelmiRNA-226	ENSMUST00000144507
NovelmiRNA-226	ENSMUST00000154738
NovelmiRNA-226	ENSMUST00000153786
NovelmiRNA-226	ENSMUST00000032443
NovelmiRNA-226	ENSMUST00000111607
NovelmiRNA-226	ENSMUST00000182222
NovelmiRNA-226	ENSMUST00000092351
NovelmiRNA-226	ENSMUST00000039507
NovelmiRNA-226	ENSMUST00000108645
NovelmiRNA-226	ENSMUST00000148012
NovelmiRNA-226	ENSMUST00000148645
NovelmiRNA-226	ENSMUST00000049113
NovelmiRNA-226	ENSMUST00000166650
NovelmiRNA-226	ENSMUST00000121123
NovelmiRNA-226	ENSMUST00000118795
NovelmiRNA-226	ENSMUST00000119102
NovelmiRNA-226	ENSMUST00000163968
NovelmiRNA-226	ENSMUST00000094816
NovelmiRNA-226	ENSMUST00000133518
NovelmiRNA-226	ENSMUST00000040531
NovelmiRNA-226	ENSMUST00000108283
NovelmiRNA-226	ENSMUST00000135923
NovelmiRNA-226	ENSMUST00000150454
NovelmiRNA-226	ENSMUST00000118564
NovelmiRNA-226	ENSMUST00000133428
NovelmiRNA-226	ENSMUST00000072580
NovelmiRNA-226	ENSMUST00000081872
NovelmiRNA-226	ENSMUST00000151721
NovelmiRNA-226	ENSMUST00000107603
NovelmiRNA-226	ENSMUST00000032736
NovelmiRNA-226	ENSMUST00000174210
NovelmiRNA-226	ENSMUST00000005671
NovelmiRNA-226	ENSMUST00000032839
NovelmiRNA-226	ENSMUST00000001884
NovelmiRNA-226	ENSMUST00000137214
NovelmiRNA-226	ENSMUST00000106998
NovelmiRNA-226	ENSMUST00000123870
NovelmiRNA-226	ENSMUST00000150355
NovelmiRNA-226	ENSMUST00000147439
NovelmiRNA-226	ENSMUST00000153473
NovelmiRNA-226	ENSMUST00000070165
NovelmiRNA-226	ENSMUST00000049430
NovelmiRNA-226	ENSMUST00000106663
NovelmiRNA-226	ENSMUST00000106643
NovelmiRNA-226	ENSMUST00000033030
NovelmiRNA-226	ENSMUST00000139720
NovelmiRNA-226	ENSMUST00000123185
NovelmiRNA-226	ENSMUST00000106557
NovelmiRNA-226	ENSMUST00000038650
NovelmiRNA-226	ENSMUST00000123178
NovelmiRNA-226	ENSMUST00000047045
NovelmiRNA-226	ENSMUST00000032978
NovelmiRNA-226	ENSMUST00000165096
NovelmiRNA-226	ENSMUST00000124096
NovelmiRNA-226	ENSMUST00000165457
NovelmiRNA-226	ENSMUST00000169570
NovelmiRNA-226	ENSMUST00000166439
NovelmiRNA-226	ENSMUST00000033269
NovelmiRNA-226	ENSMUST00000168958
NovelmiRNA-226	ENSMUST00000172341
NovelmiRNA-226	ENSMUST00000106111
NovelmiRNA-226	ENSMUST00000166163
NovelmiRNA-226	ENSMUST00000151120
NovelmiRNA-226	ENSMUST00000066401
NovelmiRNA-226	ENSMUST00000153679
NovelmiRNA-226	ENSMUST00000009689
NovelmiRNA-226	ENSMUST00000185383
NovelmiRNA-226	ENSMUST00000105902
NovelmiRNA-226	ENSMUST00000105900
NovelmiRNA-226	ENSMUST00000045730
NovelmiRNA-226	ENSMUST00000149195
NovelmiRNA-226	ENSMUST00000105590
NovelmiRNA-226	ENSMUST00000133985
NovelmiRNA-226	ENSMUST00000138828
NovelmiRNA-226	ENSMUST00000067086
NovelmiRNA-226	ENSMUST00000015449
NovelmiRNA-226	ENSMUST00000162610
NovelmiRNA-226	ENSMUST00000105534
NovelmiRNA-226	ENSMUST00000019942
NovelmiRNA-226	ENSMUST00000162174
NovelmiRNA-226	ENSMUST00000162798
NovelmiRNA-226	ENSMUST00000161729
NovelmiRNA-226	ENSMUST00000162869
NovelmiRNA-226	ENSMUST00000047885
NovelmiRNA-226	ENSMUST00000105512
NovelmiRNA-226	ENSMUST00000130290
NovelmiRNA-226	ENSMUST00000167191
NovelmiRNA-226	ENSMUST00000058738
NovelmiRNA-226	ENSMUST00000172357
NovelmiRNA-226	ENSMUST00000168572
NovelmiRNA-226	ENSMUST00000171521
NovelmiRNA-226	ENSMUST00000044672
NovelmiRNA-226	ENSMUST00000095743
NovelmiRNA-226	ENSMUST00000116238
NovelmiRNA-226	ENSMUST00000123398
NovelmiRNA-226	ENSMUST00000193174
NovelmiRNA-226	ENSMUST00000064562
NovelmiRNA-226	ENSMUST00000105426
NovelmiRNA-226	ENSMUST00000129404
NovelmiRNA-226	ENSMUST00000131321
NovelmiRNA-226	ENSMUST00000126920
NovelmiRNA-226	ENSMUST00000147189
NovelmiRNA-226	ENSMUST00000105424
NovelmiRNA-226	ENSMUST00000092420
NovelmiRNA-226	ENSMUST00000136096
NovelmiRNA-226	ENSMUST00000105429
NovelmiRNA-226	ENSMUST00000125055
NovelmiRNA-226	ENSMUST00000193361
NovelmiRNA-226	ENSMUST00000131724
NovelmiRNA-226	ENSMUST00000152655
NovelmiRNA-226	ENSMUST00000144302
NovelmiRNA-226	ENSMUST00000151116
NovelmiRNA-226	ENSMUST00000155701
NovelmiRNA-226	ENSMUST00000152819
NovelmiRNA-226	ENSMUST00000125517
NovelmiRNA-226	ENSMUST00000124046
NovelmiRNA-226	ENSMUST00000146682
NovelmiRNA-226	ENSMUST00000177107
NovelmiRNA-226	ENSMUST00000149977
NovelmiRNA-226	ENSMUST00000191854
NovelmiRNA-226	ENSMUST00000134009
NovelmiRNA-226	ENSMUST00000177420
NovelmiRNA-226	ENSMUST00000125006
NovelmiRNA-226	ENSMUST00000191709
NovelmiRNA-226	ENSMUST00000193739
NovelmiRNA-226	ENSMUST00000195531
NovelmiRNA-226	ENSMUST00000001712
NovelmiRNA-226	ENSMUST00000180790
NovelmiRNA-226	ENSMUST00000105397
NovelmiRNA-226	ENSMUST00000149074
NovelmiRNA-226	ENSMUST00000123999
NovelmiRNA-226	ENSMUST00000105398
NovelmiRNA-226	ENSMUST00000136275
NovelmiRNA-226	ENSMUST00000116237
NovelmiRNA-226	ENSMUST00000020522
NovelmiRNA-226	ENSMUST00000145716
NovelmiRNA-226	ENSMUST00000182682
NovelmiRNA-226	ENSMUST00000057910
NovelmiRNA-226	ENSMUST00000182260
NovelmiRNA-226	ENSMUST00000183233
NovelmiRNA-226	ENSMUST00000182604
NovelmiRNA-226	ENSMUST00000183160
NovelmiRNA-226	ENSMUST00000005057
NovelmiRNA-226	ENSMUST00000171484
NovelmiRNA-226	ENSMUST00000166015
NovelmiRNA-226	ENSMUST00000105307
NovelmiRNA-226	ENSMUST00000020231
NovelmiRNA-226	ENSMUST00000105306
NovelmiRNA-226	ENSMUST00000183156
NovelmiRNA-226	ENSMUST00000182907
NovelmiRNA-226	ENSMUST00000182356
NovelmiRNA-226	ENSMUST00000182053
NovelmiRNA-226	ENSMUST00000182113
NovelmiRNA-226	ENSMUST00000182786
NovelmiRNA-226	ENSMUST00000182600
NovelmiRNA-226	ENSMUST00000182284
NovelmiRNA-226	ENSMUST00000182430
NovelmiRNA-226	ENSMUST00000182960
NovelmiRNA-226	ENSMUST00000183136
NovelmiRNA-226	ENSMUST00000182595
NovelmiRNA-226	ENSMUST00000182550
NovelmiRNA-226	ENSMUST00000099364
NovelmiRNA-226	ENSMUST00000182966
NovelmiRNA-226	ENSMUST00000179694
NovelmiRNA-226	ENSMUST00000179337
NovelmiRNA-226	ENSMUST00000099366
NovelmiRNA-226	ENSMUST00000183024
NovelmiRNA-226	ENSMUST00000179929
NovelmiRNA-226	ENSMUST00000134930
NovelmiRNA-226	ENSMUST00000127504
NovelmiRNA-226	ENSMUST00000156751
NovelmiRNA-226	ENSMUST00000038217
NovelmiRNA-226	ENSMUST00000130855
NovelmiRNA-226	ENSMUST00000116229
NovelmiRNA-226	ENSMUST00000137151
NovelmiRNA-226	ENSMUST00000095266
NovelmiRNA-226	ENSMUST00000055539
NovelmiRNA-226	ENSMUST00000145710
NovelmiRNA-226	ENSMUST00000105244
NovelmiRNA-226	ENSMUST00000105242
NovelmiRNA-226	ENSMUST00000105245
NovelmiRNA-226	ENSMUST00000105240
NovelmiRNA-226	ENSMUST00000071559
NovelmiRNA-226	ENSMUST00000033899
NovelmiRNA-226	ENSMUST00000145372
NovelmiRNA-226	ENSMUST00000039412
NovelmiRNA-226	ENSMUST00000135764
NovelmiRNA-226	ENSMUST00000118896
NovelmiRNA-226	ENSMUST00000143216
NovelmiRNA-226	ENSMUST00000034004
NovelmiRNA-226	ENSMUST00000059115
NovelmiRNA-226	ENSMUST00000118835
NovelmiRNA-226	ENSMUST00000093534
NovelmiRNA-226	ENSMUST00000051379
NovelmiRNA-226	ENSMUST00000155626
NovelmiRNA-226	ENSMUST00000117735
NovelmiRNA-226	ENSMUST00000131965
NovelmiRNA-226	ENSMUST00000034046
NovelmiRNA-226	ENSMUST00000128746
NovelmiRNA-226	ENSMUST00000135955
NovelmiRNA-226	ENSMUST00000110372
NovelmiRNA-226	ENSMUST00000130563
NovelmiRNA-226	ENSMUST00000110371
NovelmiRNA-226	ENSMUST00000034017
NovelmiRNA-226	ENSMUST00000152320
NovelmiRNA-226	ENSMUST00000110258
NovelmiRNA-226	ENSMUST00000110256
NovelmiRNA-226	ENSMUST00000110255
NovelmiRNA-226	ENSMUST00000110259
NovelmiRNA-226	ENSMUST00000072482
NovelmiRNA-226	ENSMUST00000098708
NovelmiRNA-226	ENSMUST00000178982
NovelmiRNA-226	ENSMUST00000079038
NovelmiRNA-226	ENSMUST00000078525
NovelmiRNA-226	ENSMUST00000183344
NovelmiRNA-226	ENSMUST00000109614
NovelmiRNA-226	ENSMUST00000048665
NovelmiRNA-226	ENSMUST00000109102
NovelmiRNA-226	ENSMUST00000166750
NovelmiRNA-226	ENSMUST00000095172
NovelmiRNA-226	ENSMUST00000127664
NovelmiRNA-226	ENSMUST00000132583
NovelmiRNA-226	ENSMUST00000034282
NovelmiRNA-226	ENSMUST00000108972
NovelmiRNA-226	ENSMUST00000034280
NovelmiRNA-226	ENSMUST00000123186
NovelmiRNA-226	ENSMUST00000067252
NovelmiRNA-226	ENSMUST00000156333
NovelmiRNA-226	ENSMUST00000128383
NovelmiRNA-226	ENSMUST00000148497
NovelmiRNA-226	ENSMUST00000098334
NovelmiRNA-226	ENSMUST00000172906
NovelmiRNA-226	ENSMUST00000174833
NovelmiRNA-226	ENSMUST00000117643
NovelmiRNA-226	ENSMUST00000149490
NovelmiRNA-226	ENSMUST00000122363
NovelmiRNA-226	ENSMUST00000155869
NovelmiRNA-226	ENSMUST00000146136
NovelmiRNA-226	ENSMUST00000118279
NovelmiRNA-226	ENSMUST00000130275
NovelmiRNA-226	ENSMUST00000137569
NovelmiRNA-226	ENSMUST00000146055
NovelmiRNA-226	ENSMUST00000143504
NovelmiRNA-226	ENSMUST00000151172
NovelmiRNA-226	ENSMUST00000138656
NovelmiRNA-226	ENSMUST00000034313
NovelmiRNA-226	ENSMUST00000065135
NovelmiRNA-226	ENSMUST00000152189
NovelmiRNA-226	ENSMUST00000026917
NovelmiRNA-226	ENSMUST00000161302
NovelmiRNA-226	ENSMUST00000160340
NovelmiRNA-226	ENSMUST00000162278
NovelmiRNA-226	ENSMUST00000179394
NovelmiRNA-226	ENSMUST00000161895
NovelmiRNA-226	ENSMUST00000161179
NovelmiRNA-226	ENSMUST00000162817
NovelmiRNA-226	ENSMUST00000160956
NovelmiRNA-226	ENSMUST00000022344
NovelmiRNA-226	ENSMUST00000022369
NovelmiRNA-226	ENSMUST00000075639
NovelmiRNA-226	ENSMUST00000161249
NovelmiRNA-226	ENSMUST00000162540
NovelmiRNA-226	ENSMUST00000172099
NovelmiRNA-226	ENSMUST00000179836
NovelmiRNA-226	ENSMUST00000065788
NovelmiRNA-226	ENSMUST00000177634
NovelmiRNA-226	ENSMUST00000179097
NovelmiRNA-226	ENSMUST00000188285
NovelmiRNA-226	ENSMUST00000188210
NovelmiRNA-226	ENSMUST00000074983
NovelmiRNA-226	ENSMUST00000112423
NovelmiRNA-226	ENSMUST00000190985
NovelmiRNA-226	ENSMUST00000190044
NovelmiRNA-226	ENSMUST00000188991
NovelmiRNA-226	ENSMUST00000100831
NovelmiRNA-226	ENSMUST00000163322
NovelmiRNA-226	ENSMUST00000069180
NovelmiRNA-226	ENSMUST00000163305
NovelmiRNA-226	ENSMUST00000022567
NovelmiRNA-226	ENSMUST00000022337
NovelmiRNA-226	ENSMUST00000022377
NovelmiRNA-226	ENSMUST00000139526
NovelmiRNA-226	ENSMUST00000123879
NovelmiRNA-226	ENSMUST00000147853
NovelmiRNA-226	ENSMUST00000128484
NovelmiRNA-226	ENSMUST00000131006
NovelmiRNA-226	ENSMUST00000058229
NovelmiRNA-226	ENSMUST00000022678
NovelmiRNA-226	ENSMUST00000164848
NovelmiRNA-226	ENSMUST00000022589
NovelmiRNA-226	ENSMUST00000022599
NovelmiRNA-226	ENSMUST00000168889
NovelmiRNA-226	ENSMUST00000071533
NovelmiRNA-226	ENSMUST00000069334
NovelmiRNA-226	ENSMUST00000156684
NovelmiRNA-226	ENSMUST00000159855
NovelmiRNA-226	ENSMUST00000161008
NovelmiRNA-226	ENSMUST00000160758
NovelmiRNA-226	ENSMUST00000180942
NovelmiRNA-226	ENSMUST00000186060
NovelmiRNA-226	ENSMUST00000065904
NovelmiRNA-226	ENSMUST00000115733
NovelmiRNA-226	ENSMUST00000027020
NovelmiRNA-226	ENSMUST00000063508
NovelmiRNA-226	ENSMUST00000163309
NovelmiRNA-226	ENSMUST00000168039
NovelmiRNA-226	ENSMUST00000058692
NovelmiRNA-226	ENSMUST00000164273
NovelmiRNA-226	ENSMUST00000056755
NovelmiRNA-226	ENSMUST00000166933
NovelmiRNA-226	ENSMUST00000115351
NovelmiRNA-226	ENSMUST00000122211
NovelmiRNA-226	ENSMUST00000119055
NovelmiRNA-226	ENSMUST00000034630
NovelmiRNA-226	ENSMUST00000163816
NovelmiRNA-226	ENSMUST00000160041
NovelmiRNA-226	ENSMUST00000060989
NovelmiRNA-226	ENSMUST00000118163
NovelmiRNA-226	ENSMUST00000123709
NovelmiRNA-226	ENSMUST00000118600
NovelmiRNA-226	ENSMUST00000093829
NovelmiRNA-226	ENSMUST00000118485
NovelmiRNA-226	ENSMUST00000164113
NovelmiRNA-226	ENSMUST00000148449
NovelmiRNA-226	ENSMUST00000068967
NovelmiRNA-226	ENSMUST00000034944
NovelmiRNA-226	ENSMUST00000129442
NovelmiRNA-226	ENSMUST00000132987
NovelmiRNA-226	ENSMUST00000034740
NovelmiRNA-226	ENSMUST00000184450
NovelmiRNA-226	ENSMUST00000184333
NovelmiRNA-226	ENSMUST00000184666
NovelmiRNA-226	ENSMUST00000075245
NovelmiRNA-226	ENSMUST00000035889
NovelmiRNA-226	ENSMUST00000113268
NovelmiRNA-226	ENSMUST00000184480
NovelmiRNA-226	ENSMUST00000127779
NovelmiRNA-226	ENSMUST00000113266
NovelmiRNA-226	ENSMUST00000076140
NovelmiRNA-226	ENSMUST00000057067
NovelmiRNA-226	ENSMUST00000189832
NovelmiRNA-226	ENSMUST00000189391
NovelmiRNA-226	ENSMUST00000034912
NovelmiRNA-226	ENSMUST00000093800
NovelmiRNA-226	ENSMUST00000135816
NovelmiRNA-226	ENSMUST00000035027
NovelmiRNA-226	ENSMUST00000162295
NovelmiRNA-226	ENSMUST00000035129
NovelmiRNA-226	ENSMUST00000085169
NovelmiRNA-226	ENSMUST00000175883
NovelmiRNA-226	ENSMUST00000035142
NovelmiRNA-226	ENSMUST00000176198
NovelmiRNA-226	ENSMUST00000175788
NovelmiRNA-226	ENSMUST00000124310
NovelmiRNA-226	ENSMUST00000136636
NovelmiRNA-226	ENSMUST00000169068
NovelmiRNA-226	ENSMUST00000163441
NovelmiRNA-226	ENSMUST00000046735
NovelmiRNA-226	ENSMUST00000185257
NovelmiRNA-226	ENSMUST00000188892
NovelmiRNA-226	ENSMUST00000188120
NovelmiRNA-226	ENSMUST00000190948
NovelmiRNA-226	ENSMUST00000006853
NovelmiRNA-226	ENSMUST00000195181
NovelmiRNA-226	ENSMUST00000192080
NovelmiRNA-226	ENSMUST00000193621
NovelmiRNA-226	ENSMUST00000102922
NovelmiRNA-226	ENSMUST00000153995
NovelmiRNA-226	ENSMUST00000136714
NovelmiRNA-226	ENSMUST00000134957
NovelmiRNA-226	ENSMUST00000066237
NovelmiRNA-226	ENSMUST00000178704
NovelmiRNA-226	ENSMUST00000109659
NovelmiRNA-226	ENSMUST00000155690
NovelmiRNA-226	ENSMUST00000146359
NovelmiRNA-226	ENSMUST00000020551
NovelmiRNA-226	ENSMUST00000137306
NovelmiRNA-226	ENSMUST00000117883
NovelmiRNA-226	ENSMUST00000148163
NovelmiRNA-226	ENSMUST00000093193
NovelmiRNA-226	ENSMUST00000101365
NovelmiRNA-226	ENSMUST00000101364
NovelmiRNA-226	ENSMUST00000102801
NovelmiRNA-226	ENSMUST00000163524
NovelmiRNA-226	ENSMUST00000057207
NovelmiRNA-226	ENSMUST00000146113
NovelmiRNA-226	ENSMUST00000093141
NovelmiRNA-226	ENSMUST00000093142
NovelmiRNA-226	ENSMUST00000063444
NovelmiRNA-226	ENSMUST00000109172
NovelmiRNA-226	ENSMUST00000147468
NovelmiRNA-226	ENSMUST00000102765
NovelmiRNA-226	ENSMUST00000102730
NovelmiRNA-226	ENSMUST00000018482
NovelmiRNA-226	ENSMUST00000108886
NovelmiRNA-226	ENSMUST00000102731
NovelmiRNA-226	ENSMUST00000108885
NovelmiRNA-226	ENSMUST00000132776
NovelmiRNA-226	ENSMUST00000002891
NovelmiRNA-226	ENSMUST00000117743
NovelmiRNA-226	ENSMUST00000102668
NovelmiRNA-226	ENSMUST00000120417
NovelmiRNA-226	ENSMUST00000108674
NovelmiRNA-226	ENSMUST00000021284
NovelmiRNA-226	ENSMUST00000017783
NovelmiRNA-226	ENSMUST00000103177
NovelmiRNA-226	ENSMUST00000136446
NovelmiRNA-226	ENSMUST00000129337
NovelmiRNA-226	ENSMUST00000133070
NovelmiRNA-226	ENSMUST00000150134
NovelmiRNA-226	ENSMUST00000054173
NovelmiRNA-226	ENSMUST00000090827
NovelmiRNA-226	ENSMUST00000041218
NovelmiRNA-226	ENSMUST00000128897
NovelmiRNA-226	ENSMUST00000130916
NovelmiRNA-226	ENSMUST00000139997
NovelmiRNA-226	ENSMUST00000122817
NovelmiRNA-226	ENSMUST00000041403
NovelmiRNA-226	ENSMUST00000172233
NovelmiRNA-226	ENSMUST00000167667
NovelmiRNA-226	ENSMUST00000129863
NovelmiRNA-226	ENSMUST00000126195
NovelmiRNA-226	ENSMUST00000167818
NovelmiRNA-226	ENSMUST00000140286
NovelmiRNA-226	ENSMUST00000103067
NovelmiRNA-226	ENSMUST00000139297
NovelmiRNA-226	ENSMUST00000092517
NovelmiRNA-226	ENSMUST00000167787
NovelmiRNA-226	ENSMUST00000130688
NovelmiRNA-226	ENSMUST00000103064
NovelmiRNA-226	ENSMUST00000059595
NovelmiRNA-226	ENSMUST00000021134
NovelmiRNA-226	ENSMUST00000106481
NovelmiRNA-226	ENSMUST00000141748
NovelmiRNA-226	ENSMUST00000128266
NovelmiRNA-226	ENSMUST00000136343
NovelmiRNA-226	ENSMUST00000017610
NovelmiRNA-226	ENSMUST00000155707
NovelmiRNA-226	ENSMUST00000127450
NovelmiRNA-226	ENSMUST00000193520
NovelmiRNA-226	ENSMUST00000180807
NovelmiRNA-226	ENSMUST00000021750
NovelmiRNA-226	ENSMUST00000170156
NovelmiRNA-226	ENSMUST00000130065
NovelmiRNA-226	ENSMUST00000130535
NovelmiRNA-226	ENSMUST00000110510
NovelmiRNA-226	ENSMUST00000045228
NovelmiRNA-226	ENSMUST00000148885
NovelmiRNA-226	ENSMUST00000125358
NovelmiRNA-226	ENSMUST00000134624
NovelmiRNA-226	ENSMUST00000140278
NovelmiRNA-226	ENSMUST00000006353
NovelmiRNA-226	ENSMUST00000131792
NovelmiRNA-226	ENSMUST00000153086
NovelmiRNA-226	ENSMUST00000137225
NovelmiRNA-226	ENSMUST00000060805
NovelmiRNA-226	ENSMUST00000021820
NovelmiRNA-226	ENSMUST00000177948
NovelmiRNA-226	ENSMUST00000026988
NovelmiRNA-226	ENSMUST00000156024
NovelmiRNA-226	ENSMUST00000135354
NovelmiRNA-226	ENSMUST00000126071
NovelmiRNA-226	ENSMUST00000181403
NovelmiRNA-226	ENSMUST00000185652
NovelmiRNA-226	ENSMUST00000036456
NovelmiRNA-226	ENSMUST00000125209
NovelmiRNA-226	ENSMUST00000022197
NovelmiRNA-226	ENSMUST00000152555
NovelmiRNA-226	ENSMUST00000153558
NovelmiRNA-226	ENSMUST00000138255
NovelmiRNA-226	ENSMUST00000068603
NovelmiRNA-226	ENSMUST00000022153
NovelmiRNA-226	ENSMUST00000055518
NovelmiRNA-226	ENSMUST00000122041
NovelmiRNA-226	ENSMUST00000177907
NovelmiRNA-226	ENSMUST00000120671
NovelmiRNA-226	ENSMUST00000153234
NovelmiRNA-226	ENSMUST00000119507
NovelmiRNA-226	ENSMUST00000079975
NovelmiRNA-226	ENSMUST00000135275
NovelmiRNA-226	ENSMUST00000074103
NovelmiRNA-226	ENSMUST00000051756
NovelmiRNA-226	ENSMUST00000181553
NovelmiRNA-226	ENSMUST00000111067
NovelmiRNA-226	ENSMUST00000067124
NovelmiRNA-226	ENSMUST00000062041
NovelmiRNA-226	ENSMUST00000160244
NovelmiRNA-226	ENSMUST00000095767
NovelmiRNA-226	ENSMUST00000162563
NovelmiRNA-226	ENSMUST00000160996
NovelmiRNA-226	ENSMUST00000160856
NovelmiRNA-226	ENSMUST00000162730
NovelmiRNA-226	ENSMUST00000161513
NovelmiRNA-226	ENSMUST00000161980
NovelmiRNA-226	ENSMUST00000160701
NovelmiRNA-226	ENSMUST00000159334
NovelmiRNA-226	ENSMUST00000132121
NovelmiRNA-226	ENSMUST00000134965
NovelmiRNA-226	ENSMUST00000122902
NovelmiRNA-226	ENSMUST00000101432
NovelmiRNA-226	ENSMUST00000078505
NovelmiRNA-226	ENSMUST00000150156
NovelmiRNA-226	ENSMUST00000021497
NovelmiRNA-226	ENSMUST00000137990
NovelmiRNA-226	ENSMUST00000040461
NovelmiRNA-226	ENSMUST00000110070
NovelmiRNA-226	ENSMUST00000162735
NovelmiRNA-226	ENSMUST00000110047
NovelmiRNA-226	ENSMUST00000160715
NovelmiRNA-226	ENSMUST00000160830
NovelmiRNA-226	ENSMUST00000040876
NovelmiRNA-226	ENSMUST00000066060
NovelmiRNA-226	ENSMUST00000109887
NovelmiRNA-226	ENSMUST00000109891
NovelmiRNA-226	ENSMUST00000176756
NovelmiRNA-226	ENSMUST00000084806
NovelmiRNA-226	ENSMUST00000067190
NovelmiRNA-226	ENSMUST00000171588
NovelmiRNA-226	ENSMUST00000160236
NovelmiRNA-226	ENSMUST00000163361
NovelmiRNA-226	ENSMUST00000048646
NovelmiRNA-226	ENSMUST00000181416
NovelmiRNA-226	ENSMUST00000159993
NovelmiRNA-226	ENSMUST00000023179
NovelmiRNA-226	ENSMUST00000170255
NovelmiRNA-226	ENSMUST00000088827
NovelmiRNA-226	ENSMUST00000159715
NovelmiRNA-226	ENSMUST00000052069
NovelmiRNA-226	ENSMUST00000161514
NovelmiRNA-226	ENSMUST00000060067
NovelmiRNA-226	ENSMUST00000115854
NovelmiRNA-226	ENSMUST00000138495
NovelmiRNA-226	ENSMUST00000115841
NovelmiRNA-226	ENSMUST00000162323
NovelmiRNA-226	ENSMUST00000170672
NovelmiRNA-226	ENSMUST00000023138
NovelmiRNA-226	ENSMUST00000182627
NovelmiRNA-226	ENSMUST00000057018
NovelmiRNA-226	ENSMUST00000182013
NovelmiRNA-226	ENSMUST00000039090
NovelmiRNA-226	ENSMUST00000046777
NovelmiRNA-226	ENSMUST00000142682
NovelmiRNA-226	ENSMUST00000140914
NovelmiRNA-226	ENSMUST00000114193
NovelmiRNA-226	ENSMUST00000023608
NovelmiRNA-226	ENSMUST00000114191
NovelmiRNA-226	ENSMUST00000146103
NovelmiRNA-226	ENSMUST00000138279
NovelmiRNA-226	ENSMUST00000000395
NovelmiRNA-226	ENSMUST00000024575
NovelmiRNA-226	ENSMUST00000176711
NovelmiRNA-226	ENSMUST00000133650
NovelmiRNA-226	ENSMUST00000148045
NovelmiRNA-226	ENSMUST00000097368
NovelmiRNA-226	ENSMUST00000026823
NovelmiRNA-226	ENSMUST00000140304
NovelmiRNA-226	ENSMUST00000139226
NovelmiRNA-226	ENSMUST00000124032
NovelmiRNA-226	ENSMUST00000025046
NovelmiRNA-226	ENSMUST00000114792
NovelmiRNA-226	ENSMUST00000177939
NovelmiRNA-226	ENSMUST00000147716
NovelmiRNA-226	ENSMUST00000138816
NovelmiRNA-226	ENSMUST00000024805
NovelmiRNA-226	ENSMUST00000137727
NovelmiRNA-226	ENSMUST00000170651
NovelmiRNA-226	ENSMUST00000057373
NovelmiRNA-226	ENSMUST00000173860
NovelmiRNA-226	ENSMUST00000173987
NovelmiRNA-226	ENSMUST00000174744
NovelmiRNA-226	ENSMUST00000047034
NovelmiRNA-226	ENSMUST00000181301
NovelmiRNA-226	ENSMUST00000044442
NovelmiRNA-226	ENSMUST00000024791
NovelmiRNA-226	ENSMUST00000132340
NovelmiRNA-226	ENSMUST00000113237
NovelmiRNA-226	ENSMUST00000148545
NovelmiRNA-226	ENSMUST00000162313
NovelmiRNA-226	ENSMUST00000162467
NovelmiRNA-226	ENSMUST00000035471
NovelmiRNA-226	ENSMUST00000133983
NovelmiRNA-226	ENSMUST00000060072
NovelmiRNA-226	ENSMUST00000155823
NovelmiRNA-226	ENSMUST00000125691
NovelmiRNA-226	ENSMUST00000150798
NovelmiRNA-226	ENSMUST00000146730
NovelmiRNA-226	ENSMUST00000130971
NovelmiRNA-226	ENSMUST00000155016
NovelmiRNA-226	ENSMUST00000180743
NovelmiRNA-226	ENSMUST00000024847
NovelmiRNA-226	ENSMUST00000073211
NovelmiRNA-226	ENSMUST00000179759
NovelmiRNA-226	ENSMUST00000149064
NovelmiRNA-226	ENSMUST00000067545
NovelmiRNA-226	ENSMUST00000131335
NovelmiRNA-226	ENSMUST00000040368
NovelmiRNA-226	ENSMUST00000112389
NovelmiRNA-226	ENSMUST00000025089
NovelmiRNA-226	ENSMUST00000097275
NovelmiRNA-226	ENSMUST00000097274
NovelmiRNA-226	ENSMUST00000024956
NovelmiRNA-226	ENSMUST00000139344
NovelmiRNA-226	ENSMUST00000038551
NovelmiRNA-226	ENSMUST00000115869
NovelmiRNA-226	ENSMUST00000092070
NovelmiRNA-226	ENSMUST00000037097
NovelmiRNA-226	ENSMUST00000091967
NovelmiRNA-226	ENSMUST00000025239
NovelmiRNA-226	ENSMUST00000042868
NovelmiRNA-226	ENSMUST00000025234
NovelmiRNA-226	ENSMUST00000122518
NovelmiRNA-226	ENSMUST00000115713
NovelmiRNA-226	ENSMUST00000115712
NovelmiRNA-226	ENSMUST00000115705
NovelmiRNA-226	ENSMUST00000148850
NovelmiRNA-226	ENSMUST00000115580
NovelmiRNA-226	ENSMUST00000187912
NovelmiRNA-226	ENSMUST00000025375
NovelmiRNA-226	ENSMUST00000173642
NovelmiRNA-226	ENSMUST00000180611
NovelmiRNA-226	ENSMUST00000041772
NovelmiRNA-226	ENSMUST00000181907
NovelmiRNA-226	ENSMUST00000116639
NovelmiRNA-226	ENSMUST00000052907
NovelmiRNA-226	ENSMUST00000025482
NovelmiRNA-226	ENSMUST00000066717
NovelmiRNA-226	ENSMUST00000114985
NovelmiRNA-226	ENSMUST00000078486
NovelmiRNA-226	ENSMUST00000114982
NovelmiRNA-226	ENSMUST00000114980
NovelmiRNA-226	ENSMUST00000114978
NovelmiRNA-226	ENSMUST00000114977
NovelmiRNA-226	ENSMUST00000146908
NovelmiRNA-226	ENSMUST00000114943
NovelmiRNA-226	ENSMUST00000073379
NovelmiRNA-226	ENSMUST00000126030
NovelmiRNA-226	ENSMUST00000025430
NovelmiRNA-226	ENSMUST00000125450
NovelmiRNA-226	ENSMUST00000113997
NovelmiRNA-226	ENSMUST00000025846
NovelmiRNA-226	ENSMUST00000172362
NovelmiRNA-226	ENSMUST00000025856
NovelmiRNA-226	ENSMUST00000177330
NovelmiRNA-226	ENSMUST00000176867
NovelmiRNA-226	ENSMUST00000113615
NovelmiRNA-226	ENSMUST00000146638
NovelmiRNA-226	ENSMUST00000068169
NovelmiRNA-226	ENSMUST00000038842
NovelmiRNA-226	ENSMUST00000087689
NovelmiRNA-226	ENSMUST00000025800
NovelmiRNA-226	ENSMUST00000112673
NovelmiRNA-226	ENSMUST00000156814
NovelmiRNA-226	ENSMUST00000145829
NovelmiRNA-226	ENSMUST00000049400
NovelmiRNA-226	ENSMUST00000025862
NovelmiRNA-226	ENSMUST00000176030
NovelmiRNA-226	ENSMUST00000099537
NovelmiRNA-226	ENSMUST00000176769
NovelmiRNA-226	ENSMUST00000175791
NovelmiRNA-226	ENSMUST00000176698
NovelmiRNA-226	ENSMUST00000177252
NovelmiRNA-226	ENSMUST00000176475
NovelmiRNA-226	ENSMUST00000112637
NovelmiRNA-226	ENSMUST00000175842
NovelmiRNA-226	ENSMUST00000176731
NovelmiRNA-226	ENSMUST00000177116
NovelmiRNA-226	ENSMUST00000177484
NovelmiRNA-226	ENSMUST00000162022
NovelmiRNA-226	ENSMUST00000159520
NovelmiRNA-226	ENSMUST00000065113
NovelmiRNA-226	ENSMUST00000162873
NovelmiRNA-226	ENSMUST00000161026
NovelmiRNA-226	ENSMUST00000159639
NovelmiRNA-226	ENSMUST00000112612
NovelmiRNA-226	ENSMUST00000160376
NovelmiRNA-226	ENSMUST00000161328
NovelmiRNA-226	ENSMUST00000065796
NovelmiRNA-226	ENSMUST00000025705
NovelmiRNA-226	ENSMUST00000025956
NovelmiRNA-226	ENSMUST00000112329
NovelmiRNA-226	ENSMUST00000111741
NovelmiRNA-226	ENSMUST00000050096
NovelmiRNA-226	ENSMUST00000025999
NovelmiRNA-226	ENSMUST00000095969
NovelmiRNA-226	ENSMUST00000164202
NovelmiRNA-226	ENSMUST00000111657
NovelmiRNA-226	ENSMUST00000061496
NovelmiRNA-226	ENSMUST00000041717
NovelmiRNA-226	ENSMUST00000111662
NovelmiRNA-226	ENSMUST00000111654
NovelmiRNA-226	ENSMUST00000111658
NovelmiRNA-226	ENSMUST00000111659
NovelmiRNA-226	ENSMUST00000111653
NovelmiRNA-226	ENSMUST00000111656
NovelmiRNA-226	ENSMUST00000127233
NovelmiRNA-226	ENSMUST00000153888
NovelmiRNA-226	ENSMUST00000111646
NovelmiRNA-226	ENSMUST00000081790
NovelmiRNA-226	ENSMUST00000166712
NovelmiRNA-226	ENSMUST00000111460
NovelmiRNA-226	ENSMUST00000115059
NovelmiRNA-226	ENSMUST00000115058
NovelmiRNA-226	ENSMUST00000016294
NovelmiRNA-226	ENSMUST00000069360
NovelmiRNA-226	ENSMUST00000033715
NovelmiRNA-226	ENSMUST00000118711
NovelmiRNA-226	ENSMUST00000113380
NovelmiRNA-226	ENSMUST00000113379
NovelmiRNA-226	ENSMUST00000113378
NovelmiRNA-226	ENSMUST00000146539
NovelmiRNA-226	ENSMUST00000113382
NovelmiRNA-226	ENSMUST00000067219
NovelmiRNA-226	ENSMUST00000123974
NovelmiRNA-226	ENSMUST00000122201
NovelmiRNA-226	ENSMUST00000113194
NovelmiRNA-226	ENSMUST00000052431
NovelmiRNA-226	ENSMUST00000112685
NovelmiRNA-226	ENSMUST00000026296
NovelmiRNA-226	ENSMUST00000112149
NovelmiRNA-226	ENSMUST00000112146
NovelmiRNA-226	ENSMUST00000112147
NovelmiRNA-226	ENSMUST00000112145
NovelmiRNA-226	ENSMUST00000156210
NovelmiRNA-226	ENSMUST00000149873
NovelmiRNA-362	ENSMUST00000188454
NovelmiRNA-362	ENSMUST00000115403
NovelmiRNA-362	ENSMUST00000115402
NovelmiRNA-362	ENSMUST00000136197
NovelmiRNA-362	ENSMUST00000146763
NovelmiRNA-362	ENSMUST00000147606
NovelmiRNA-362	ENSMUST00000081713
NovelmiRNA-362	ENSMUST00000068304
NovelmiRNA-362	ENSMUST00000006037
NovelmiRNA-362	ENSMUST00000147927
NovelmiRNA-362	ENSMUST00000143603
NovelmiRNA-362	ENSMUST00000139970
NovelmiRNA-362	ENSMUST00000124088
NovelmiRNA-362	ENSMUST00000145280
NovelmiRNA-362	ENSMUST00000186267
NovelmiRNA-362	ENSMUST00000144297
NovelmiRNA-362	ENSMUST00000115244
NovelmiRNA-362	ENSMUST00000051344
NovelmiRNA-362	ENSMUST00000194011
NovelmiRNA-362	ENSMUST00000097786
NovelmiRNA-362	ENSMUST00000097785
NovelmiRNA-362	ENSMUST00000115104
NovelmiRNA-362	ENSMUST00000185269
NovelmiRNA-362	ENSMUST00000182018
NovelmiRNA-362	ENSMUST00000183100
NovelmiRNA-362	ENSMUST00000182507
NovelmiRNA-362	ENSMUST00000183034
NovelmiRNA-362	ENSMUST00000117069
NovelmiRNA-362	ENSMUST00000114348
NovelmiRNA-362	ENSMUST00000081677
NovelmiRNA-362	ENSMUST00000114345
NovelmiRNA-362	ENSMUST00000102822
NovelmiRNA-362	ENSMUST00000075144
NovelmiRNA-362	ENSMUST00000027112
NovelmiRNA-362	ENSMUST00000114155
NovelmiRNA-362	ENSMUST00000063594
NovelmiRNA-362	ENSMUST00000114157
NovelmiRNA-362	ENSMUST00000027083
NovelmiRNA-362	ENSMUST00000118687
NovelmiRNA-362	ENSMUST00000027472
NovelmiRNA-362	ENSMUST00000068681
NovelmiRNA-362	ENSMUST00000186155
NovelmiRNA-362	ENSMUST00000112701
NovelmiRNA-362	ENSMUST00000131464
NovelmiRNA-362	ENSMUST00000172005
NovelmiRNA-362	ENSMUST00000027542
NovelmiRNA-362	ENSMUST00000112606
NovelmiRNA-362	ENSMUST00000112603
NovelmiRNA-362	ENSMUST00000187286
NovelmiRNA-362	ENSMUST00000112583
NovelmiRNA-362	ENSMUST00000094609
NovelmiRNA-362	ENSMUST00000162646
NovelmiRNA-362	ENSMUST00000160693
NovelmiRNA-362	ENSMUST00000162664
NovelmiRNA-362	ENSMUST00000162647
NovelmiRNA-362	ENSMUST00000143266
NovelmiRNA-362	ENSMUST00000094569
NovelmiRNA-362	ENSMUST00000043189
NovelmiRNA-362	ENSMUST00000187861
NovelmiRNA-362	ENSMUST00000163770
NovelmiRNA-362	ENSMUST00000186389
NovelmiRNA-362	ENSMUST00000188307
NovelmiRNA-362	ENSMUST00000064771
[truncated: 116,767 more rows]
