# Supplementary material for: MicroRNA and circRNA Expression Analysis in a Zbtb1 Gene Knockout Monoclonal EL4 Cell Line
Source: Front Cell Infect Microbiol. 2021 Jul 5;11:706919. doi: 10.3389/fcimb.2021.706919 (PMC8287301; doi:10.3389/fcimb.2021.706919)
Supplement: Supplementary Table 5 — CircRNA list commented to (1) circRNA_ID: circRNA number (2) strand: plus or minus chain (3) annotated_circRNA_site: known circRNA location information (4) annotated_circRNA_ID: known circRNA ID. [file Table_5.xls]

## Sheet: Sheet1
circRNA_ID	strand	annotated_circRNA_site	annotated_circRNA_ID
18:6031729-6065845	-	18:6049274-6064419	mm9_circ_007376
18:6031729-6065845	-	18:6049274-6070089	mm9_circ_001164
12:3442473-3457209	+	12:3442473-3457209	mm9_circ_007078
12:3442473-3457209	+	12:3442473-3474613	mm9_circ_003099
16:14138342-14140372	-	16:14138435-14140465	mm9_circ_006366
17:80433496-80460047	-	17:80443833-80452981	mm9_circ_018352
13:9710145-9735466	-	13:9720018-9734712	mm9_circ_001794
6:31080864-31181149	-	6:31089728-31147851	mm9_circ_016849
6:31080864-31181149	-	6:31089728-31131149	mm9_circ_015175
6:31080864-31181149	-	6:31116475-31147851	mm9_circ_007471
6:31080864-31181149	-	6:31116475-31131149	mm9_circ_004791
12:3643916-3648389	+	12:3596648-3648389	mm9_circ_003139
12:3643916-3648389	+	12:3617605-3648389	mm9_circ_018538
12:3643916-3648389	+	12:3632809-3648389	mm9_circ_006216
12:3643916-3648389	+	12:3617605-3686862	mm9_circ_001407
1:36150044-36378438	-	1:36200363-36200445	mm9_circ_010546
X:152253423-152253861	+	X:152223040-152278491	mm9_circ_003949
18:10574874-10588550	-	18:10582052-10586039	mm9_circ_013066
4:9529885-9532065	-	4:9510958-9538085	mm9_circ_016702
16:11116794-11128703	-	16:11104658-11128796	mm9_circ_013049
16:11116794-11128703	-	16:11116887-11128796	mm9_circ_016242
16:17015897-17018475	+	16:17013400-17016173	mm9_circ_010596
16:17013307-17016080	+	16:17013400-17016173	mm9_circ_010596
6:31087491-31181149	-	6:31089728-31147851	mm9_circ_016849
6:31087491-31181149	-	6:31089728-31131149	mm9_circ_015175
6:31087491-31181149	-	6:31116475-31147851	mm9_circ_007471
6:31087491-31181149	-	6:31116475-31131149	mm9_circ_004791
19:4784723-4794009	-	19:4784723-4788042	mm9_circ_015638
19:4784723-4794009	-	19:4784723-4785567	mm9_circ_013935
19:4784723-4794009	-	19:4784723-4794009	mm9_circ_001009
19:4784723-4794009	-	19:4787360-4788042	mm9_circ_014292
19:4784723-4794009	-	19:4787360-4794009	mm9_circ_012214
18:6025903-6065845	-	18:6049274-6064419	mm9_circ_007376
18:6025903-6065845	-	18:6049274-6070089	mm9_circ_001164
3:88732786-88863612	+	3:88805694-88811799	mm9_circ_009027
3:88732786-88863612	+	3:88769733-88789712	mm9_circ_002357
15:38078363-38514609	-	15:38428423-38428523	mm9_circ_004736
18:10574874-10596441	-	18:10582052-10586039	mm9_circ_013066
11:70945202-70996073	-	11:70906446-70969794	mm9_circ_004400
12:3442473-3474613	+	12:3442473-3457209	mm9_circ_007078
12:3442473-3474613	+	12:3442473-3474613	mm9_circ_003099
9:100663249-100712540	+	9:100605571-100703773	mm9_circ_007371
16:10611002-10644881	+	16:10611095-10644974	mm9_circ_004180
19:4784723-4788042	-	19:4784723-4788042	mm9_circ_015638
19:4784723-4788042	-	19:4784723-4785567	mm9_circ_013935
19:4784723-4788042	-	19:4784723-4794009	mm9_circ_001009
19:4784723-4788042	-	19:4787360-4788042	mm9_circ_014292
19:4784723-4788042	-	19:4787360-4794009	mm9_circ_012214
16:18894773-18899457	+	16:18894866-18899550	mm9_circ_001626
2:92186550-92230724	+	2:92197020-92199366	mm9_circ_016331
13:9720772-9735775	-	13:9720018-9734712	mm9_circ_001794
16:11104565-11128703	-	16:11104658-11128796	mm9_circ_013049
16:11104565-11128703	-	16:11116887-11128796	mm9_circ_016242
13:67683402-67711007	-	13:67697585-67774030	mm9_circ_003834
5:3727488-3747138	-	5:3747020-3772787	mm9_circ_000903
15:38300558-38514609	-	15:38428423-38428523	mm9_circ_004736
1:87778921-87881939	+	1:87791167-87791226	mm9_circ_002943
6:31126448-31166635	-	6:31089728-31147851	mm9_circ_016849
6:31126448-31166635	-	6:31089728-31131149	mm9_circ_015175
6:31126448-31166635	-	6:31116475-31147851	mm9_circ_007471
6:31126448-31166635	-	6:31116475-31131149	mm9_circ_004791
16:11122669-11128703	-	16:11104658-11128796	mm9_circ_013049
16:11122669-11128703	-	16:11116887-11128796	mm9_circ_016242
3:88776983-88863612	+	3:88805694-88811799	mm9_circ_009027
3:88776983-88863612	+	3:88769733-88789712	mm9_circ_002357
6:3516621-3536972	+	6:3495509-3528915	mm9_circ_017590
15:12136395-12184166	+	15:12160028-12163681	mm9_circ_000885
5:34782741-34821850	+	5:34762646-34787562	mm9_circ_015227
9:21192394-21205413	+	9:21192143-21193197	mm9_circ_004673
16:13697332-13699075	+	16:13697425-13699168	mm9_circ_009604
17:35397066-35425846	+	17:35403131-35481975	mm9_circ_008850
2:18071124-18123812	+	2:18023084-18084513	mm9_circ_000079
18:6031729-6064421	-	18:6049274-6064419	mm9_circ_007376
18:6031729-6064421	-	18:6049274-6070089	mm9_circ_001164
17:80445429-80460047	-	17:80443833-80452981	mm9_circ_018352
16:91782160-91793767	+	16:91782405-91785596	mm9_circ_002489
12:8698090-8706041	+	12:8704896-8712847	mm9_circ_012414
5:3755593-3772787	-	5:3747020-3772787	mm9_circ_000903
16:90991379-90994027	-	16:90987584-90991892	mm9_circ_017544
6:31139728-31197851	-	6:31089728-31147851	mm9_circ_016849
6:31139728-31197851	-	6:31116475-31147851	mm9_circ_007471
5:32854092-33269634	-	5:33162514-33178337	mm9_circ_006147
18:6111684-6115850	-	18:6111682-6115848	mm9_circ_014015
13:9720772-9735466	-	13:9720018-9734712	mm9_circ_001794
4:9508626-9532065	-	4:9510958-9538085	mm9_circ_016702
4:58869414-58905107	-	4:58874396-58898370	mm9_circ_009074
12:3617605-3648389	+	12:3596648-3648389	mm9_circ_003139
12:3617605-3648389	+	12:3617605-3648389	mm9_circ_018538
12:3617605-3648389	+	12:3632809-3648389	mm9_circ_006216
12:3617605-3648389	+	12:3617605-3686862	mm9_circ_001407
12:3442473-3476169	+	12:3442473-3457209	mm9_circ_007078
12:3442473-3476169	+	12:3442473-3474613	mm9_circ_003099
17:6137210-6139156	+	17:6137210-6139156	mm9_circ_008009
16:33456875-33468183	+	16:33421406-33468269	mm9_circ_018765
16:33434625-33468183	+	16:33421406-33468269	mm9_circ_018765
16:33434625-33468183	+	16:33421406-33435060	mm9_circ_000155
18:6033140-6052923	-	18:6049274-6064419	mm9_circ_007376
18:6033140-6052923	-	18:6049274-6070089	mm9_circ_001164
16:33421320-33457001	+	16:33421406-33468269	mm9_circ_018765
16:33421320-33457001	+	16:33421406-33435060	mm9_circ_000155
18:6049276-6064421	-	18:6049274-6064419	mm9_circ_007376
18:6049276-6064421	-	18:6049274-6070089	mm9_circ_001164
16:35929010-35931590	-	16:35929388-35931676	mm9_circ_018087
11:53368659-53392816	+	11:53392345-53396868	mm9_circ_004490
19:4787360-4794009	-	19:4784723-4788042	mm9_circ_015638
19:4787360-4794009	-	19:4784723-4794009	mm9_circ_001009
19:4787360-4794009	-	19:4787360-4788042	mm9_circ_014292
19:4787360-4794009	-	19:4787360-4794009	mm9_circ_012214
16:17015897-17026489	+	16:17013400-17016173	mm9_circ_010596
1:16440322-16463194	-	1:16430403-16499489	mm9_circ_006026
1:16440322-16463194	-	1:16430403-16453275	mm9_circ_000040
1:16440322-16463194	-	1:16453115-16499489	mm9_circ_005382
16:33421320-33434974	+	16:33421406-33468269	mm9_circ_018765
16:33421320-33434974	+	16:33421406-33435060	mm9_circ_000155
17:5040579-5040774	+	17:5040579-5040774	mm9_circ_011781
17:5040579-5040774	+	17:5040579-5053617	mm9_circ_018649
5:3747020-3772787	-	5:3747020-3772787	mm9_circ_000903
16:11347858-11367801	+	16:11347951-11367894	mm9_circ_010266
6:31139728-31181149	-	6:31089728-31147851	mm9_circ_016849
6:31139728-31181149	-	6:31116475-31147851	mm9_circ_007471
11:74784057-74787695	+	11:74742494-74803717	mm9_circ_017983
11:116107777-116189575	-	11:116124173-116124611	mm9_circ_011501
15:12136395-12171854	+	15:12160028-12163681	mm9_circ_000885
2:32038474-32049423	+	2:32037977-32038820	mm9_circ_016530
13:9710145-9735775	-	13:9720018-9734712	mm9_circ_001794
8:18668945-18689059	+	8:18641564-18689059	mm9_circ_007410
8:18668945-18689059	+	8:18668945-18689059	mm9_circ_004459
X:152245101-152246413	+	X:152223040-152278491	mm9_circ_003949
18:10582054-10586041	-	18:10582052-10586039	mm9_circ_013066
12:3451661-3457209	+	12:3442473-3457209	mm9_circ_007078
12:3451661-3457209	+	12:3442473-3474613	mm9_circ_003099
12:112939278-113330523	-	12:113096420-113110644	mm9_circ_012091
1:36150044-36382723	-	1:36200363-36200445	mm9_circ_010546
16:33421320-33468183	+	16:33421406-33468269	mm9_circ_018765
16:33421320-33468183	+	16:33421406-33435060	mm9_circ_000155
6:31080864-31093595	-	6:31089728-31147851	mm9_circ_016849
6:31080864-31093595	-	6:31089728-31131149	mm9_circ_015175
6:3516621-3524175	+	6:3495509-3528915	mm9_circ_017590
1:10045075-10066820	+	1:10064940-10076033	mm9_circ_014962
11:53668021-53688277	-	11:53685069-53768404	mm9_circ_017914
17:26757804-27073168	+	17:26876487-26880076	mm9_circ_004122
17:26757804-27073168	+	17:26876487-26900393	mm9_circ_015157
15:96443944-96446591	-	15:96440286-96454600	mm9_circ_010789
17:30513555-30923856	-	17:30650500-30667310	mm9_circ_003671
17:35265783-35471101	+	17:35403131-35481975	mm9_circ_008850
16:14127055-14140372	-	16:14138435-14140465	mm9_circ_006366
19:4787360-4804015	-	19:4784723-4788042	mm9_circ_015638
19:4787360-4804015	-	19:4784723-4794009	mm9_circ_001009
19:4787360-4804015	-	19:4787360-4788042	mm9_circ_014292
19:4787360-4804015	-	19:4787360-4794009	mm9_circ_012214
1:13221306-13286025	-	1:13211387-13276106	mm9_circ_015350
19:4784723-4785567	-	19:4784723-4788042	mm9_circ_015638
19:4784723-4785567	-	19:4784723-4785567	mm9_circ_013935
19:4784723-4785567	-	19:4784723-4794009	mm9_circ_001009
3:88737995-88863612	+	3:88805694-88811799	mm9_circ_009027
3:88737995-88863612	+	3:88769733-88789712	mm9_circ_002357
15:9085724-9096092	+	15:9078731-9087179	mm9_circ_005822
12:3442473-3469593	+	12:3442473-3457209	mm9_circ_007078
12:3442473-3469593	+	12:3442473-3474613	mm9_circ_003099
16:32950291-32961744	+	16:32950377-32961830	mm9_circ_007087
16:32950291-32961744	+	16:32950377-32955491	mm9_circ_002890
19:4792397-4794009	-	19:4784723-4794009	mm9_circ_001009
19:4792397-4794009	-	19:4787360-4794009	mm9_circ_012214
19:4792397-4804015	-	19:4784723-4794009	mm9_circ_001009
19:4792397-4804015	-	19:4787360-4794009	mm9_circ_012214
