# Supplementary material for: MicroRNA and circRNA Expression Analysis in a Zbtb1 Gene Knockout Monoclonal EL4 Cell Line
Source: Front Cell Infect Microbiol. 2021 Jul 5;11:706919. doi: 10.3389/fcimb.2021.706919 (PMC8287301; doi:10.3389/fcimb.2021.706919)
Supplement: Supplementary Table 6 — Statistical tables of circRNA quantity between different expression levels. [file Table_6.xls]

## Sheet: Sheet1
Sample	10-20	20-50	50-100	100-500	>500
EL-4WT-1	0	545(71.24%)	144(18.82%)	68(8.89%)	8(1.05%)
EL-4WT-2	256(36.16%)	249(35.17%)	130(18.36%)	66(9.32%)	7(0.99%)
EL-4WT-3	265(35.10%)	341(45.17%)	98(12.98%)	45(5.96%)	6(0.79%)
Zbtb1ko-1	424(34.70%)	491(40.18%)	176(14.40%)	117(9.57%)	14(1.15%)
Zbtb1ko-2	327(36.13%)	392(43.31%)	120(13.26%)	60(6.63%)	6(0.66%)
Zbtb1ko-3	285(34.97%)	356(43.68%)	116(14.23%)	52(6.38%)	6(0.74%)
