# Supplementary material for: MicroRNA and circRNA Expression Analysis in a Zbtb1 Gene Knockout Monoclonal EL4 Cell Line
Source: Front Cell Infect Microbiol. 2021 Jul 5;11:706919. doi: 10.3389/fcimb.2021.706919 (PMC8287301; doi:10.3389/fcimb.2021.706919)
Supplement: Supplementary Table 7 — (1) Id: circRNA ID; (2) baseMean: fragments is normalized, and the average value under the two conditions; (3) log2FoldChange: takes log (4) lfcSE: as the base to estimate the standard error of log2FoldChange; (5) stat: Wald test (6) pval: significant difference significant value; (7) padj: FDR-corrected P-value. [file Table_7.xls]

baseMean	log2FoldChange	lfcSE	stat	pvalue	padj
1:170787346|170819432	456.659505280289	-12.1788619212619	2.06780122962577	-5.88976432878223	3.86746749105312e-09	1.9143964080713e-06
1:87778922|87881939	118.33031131699	-10.6215543207226	2.12995695748627	-4.98674599192744	6.14047097160996e-07	0.000151976656547347
5:30204341|30204750	42.5864133494837	9.26354360299866	2.24213503641872	4.13157256477959	3.60289915486785e-05	0.00594478360553196
2:93730158|93813964	29.4122871306604	-8.74574048149135	2.31945508441093	-3.77060135385744	0.000162854643891245	0.0152955456594739
11:6193154|6193476	29.5647346657028	8.71357276907488	2.31739180495875	3.76007749333953	0.000169860730999243	0.0152955456594739
6:143180587|143186634	29.3576786881907	8.68808590586944	2.32418516889866	3.73812122292579	0.000185400553448168	0.0152955456594739
10:117694905|117702335	27.4898718956782	-8.60650037839647	2.34697816240776	-3.66705601110795	0.000245359065342955	0.0173503910492518
9:72669952|72677531	26.6829796354009	8.52911923103247	2.34983238342243	3.62967132941209	0.00028378232393071	0.0175590312932127
13:48932297|48934078	25.8525650589958	8.4636113948878	2.36283696087427	3.5819701211023	0.000341012802424007	0.0187557041333204
15:12136396|12140652	22.7113956909179	8.19652509894604	2.41556942101462	3.39320618469463	0.000690796209074952	0.0341944123492101
8:84996955|84998291	21.9861467251962	8.13438866461093	2.42706352516983	3.35153512887214	0.000803648422426202	0.0361641790091791
6:112672124|112681676	20.642387602766	-8.0408643976907	2.45329529234416	-3.27757707063773	0.00104702142972517	0.0394818592176937
Y:90719917|90805587	20.642387602766	-8.0408643976907	2.45329529234416	-3.27757707063773	0.00104702142972517	0.0394818592176937
7:44915841|44916470	20.9780885855658	8.00631915937626	2.45641216797142	3.25935495018661	0.00111665864454083	0.0394818592176937
9:44200960|44281921	20.3599610675445	7.93394276374986	2.47166478035406	3.20995906354798	0.00132753877080284	0.0438087794364938
6:143041352|143061861	19.5998442927016	7.87586680240747	2.48015692318469	3.17555180834861	0.00149551814016289	0.0462675924612894
2:118915888|118921696	18.5742768435406	7.74019718910735	2.50924494934445	3.08467182174842	0.00203776867385714	0.059335029032899
2:5957471|5961712	18.3672396244163	7.70055389689981	2.51889217642157	3.05711930386774	0.00223475310740852	0.0614557104537342
15:41797474|41826052	16.6772038751244	7.50576235055322	2.55483931644046	2.93786082837125	0.00330485343253382	0.0820138664508685
14:121337422|121337652	94.5328788560817	7.95500562278342	2.71726488054674	2.92757827171519	0.0034161306299774	0.0820138664508685
7:73540772|73684400	109.361856782561	7.96589947182383	2.72630254758521	2.92186921032647	0.00347937615246109	0.0820138664508685
1:85062544|85192214	55.6983038715302	7.77897562523165	2.69720987772331	2.88408243254611	0.00392555981386318	0.0865522264415735
9:77957141|77961053	15.790235560866	-7.41815148706717	2.5789160462498	-2.87646102239523	0.00402161860233574	0.0865522264415735
19:54921203|55381019	15.515102563976	7.33679177293418	2.58832120627486	2.83457545962518	0.00458866196047264	NA
1:74678898|74681822	15.0667364755391	-7.338743623328	2.59151754803542	-2.83183250250085	0.00462820858371064	NA
7:73537309|73684400	15.0667364755391	-7.338743623328	2.59151754803542	-2.83183250250085	0.00462820858371064	NA
4:109720756|109742957	53.357059063785	7.65730294151382	2.71439549956964	2.82099750855314	0.00478745746916606	0.0977887743073928
10:117701565|117705229	322.722173530229	7.83181703125198	2.78613511749442	2.81099684723659	0.00493882698522186	0.0977887743073928
6:137778124|137783063	14.3614235581546	7.1989965666547	2.61119032685598	2.75697887381603	0.00583381205311458	NA
9:70469355|70476668	13.5034624314025	-7.13947081424849	2.62467176987748	-2.72013853167696	0.00652545721201937	NA
2:93806025|93813964	13.3224401166165	-7.1179661232514	2.6279091511183	-2.70860433672997	0.0067566863549749	NA
19:29753600|29755017	13.565652476908	7.09539348397604	2.628396139123	2.69951449797195	0.00694407301067806	NA
1:132014383|132019466	13.6589149828352	7.09673230011427	2.62953298895244	2.69885653837775	0.00695781630545265	NA
9:113944848|113951684	13.4291186149207	7.08569097858687	2.62898988533349	2.69521424107268	0.00703433859446195	NA
7:49786067|49829030	18.0697437539173	-7.18415955656309	2.67048824865469	-2.69020451978482	0.00714082409614503	0.124214594632772
11:104423922|104425293	13.306238139132	7.06585265434415	2.63269751468381	2.68388320911709	0.00727725229884768	NA
1:87880368|87881939	24.3033492267908	7.22579888649014	2.70170234606838	2.67453551906093	0.00748328487053187	0.124214594632772
2:120940967|120961163	19.5787931873194	-7.17324043912424	2.68681809025432	-2.66979013768858	0.00758986684468675	0.124214594632772
2:139996073|140057499	16.3950303885581	7.10417510806472	2.66467359706352	2.66605828041886	0.00767463871086894	0.124214594632772
X:6873486|6877281	17.8550642143609	7.12532657576037	2.67507322175175	2.66360057654587	0.0077309297325468	0.124214594632772
9:121762619|121767383	16.10889287477	-7.10498758985516	2.66953224263722	-2.66151031119825	0.0077790958254867	0.124214594632772
8:63701518|63709367	17.9918036319229	7.07840677601398	2.68790699416023	2.63342697176375	0.00845280112304564	0.12796251102887
2:53138875|53142029	18.1390599530778	-7.07310817713206	2.69797153641968	-2.62163928775853	0.00875079954500682	0.12796251102887
4:124722878|124725182	15.7630439287635	7.01398340471987	2.68061670088691	2.61655588521821	0.00888218231623641	0.12796251102887
17:87717455|87718805	17.7142442972739	7.03600819119131	2.69554001969277	2.61024067154946	0.00904785431517261	0.12796251102887
7:80629645|80768465	11.4796685278527	6.83935931849306	2.66554517008069	2.56583883674574	0.0102926638449953	NA
5:121745723|121749229	18.1030055791484	6.95686346689443	2.71786543901304	2.55967913901607	0.0104768843837176	0.144057160276117
1:80304080|80323056	14.472348359173	-6.86748522301806	2.70998130885989	-2.53414486681728	0.0112722120238187	NA
14:20501405|20531860	14.472348359173	-6.86748522301806	2.70998130885989	-2.53414486681728	0.0112722120238187	NA
1:173912814|173982741	14.6026928990576	6.84276871953586	2.70996827232585	2.52503646976759	0.0115686283148756	NA
11:95749000|95754055	14.4955714513571	6.83510237785078	2.71071743939994	2.52151046011046	0.0116852201258809	NA
2:93762553|93813964	14.0922014981224	-6.8190815203162	2.71734872978267	-2.50946131631091	0.0120915458567779	NA
9:82959512|82959851	14.3908359724414	6.80752452513169	2.71633457304053	2.50614360715944	0.0122056035371575	NA
4:44893533|44895989	10.5473635846188	6.71590884804328	2.68258168925884	2.50352444994836	0.012296318405223	NA
13:103884143|103889285	14.1662706853987	6.79169725283466	2.71746499172724	2.49927681626464	0.0124447059448295	NA
9:65005608|65010516	14.3432785612816	6.79316766438347	2.7191172287481	2.49829893046247	0.0124790913200409	NA
7:55678391|55816656	10.1068325903136	-6.70467469696179	2.6862337776082	-2.49593864571668	0.0125624327919622	NA
2:70738421|70786995	13.8836092924531	-6.79011411661616	2.72187505337803	-2.49464578037451	0.0126082923493837	NA
6:131379358|131384566	10.1946867409157	6.67301403459122	2.68766559747999	2.48282898023027	0.0130343648540168	NA
16:82235277|82235968	13.6770599797082	6.72372147541088	2.72820387707882	2.46452309957502	0.0137195719897589	NA
17:32550732|32634493	13.6770599797082	6.72372147541088	2.72820387707882	2.46452309957502	0.0137195719897589	NA
4:132656693|132673032	13.1256288352612	-6.69762628027806	2.73507005250326	-2.4487951502917	0.0143334941427461	NA
4:16151917|16158430	13.0365693972313	-6.69069093120261	2.73564606783853	-2.44574435628254	0.0144553456471171	NA
13:44731713|44731916	13.3358561089935	6.67958219863909	2.73465728392864	2.44256647364716	0.0145832436776711	NA
10:25220611|25289730	12.7822766109848	-6.65644567186246	2.74067555880494	-2.42876091278932	0.0151505195624684	NA
18:7901496|7906044	12.7822766109848	-6.65644567186246	2.74067555880494	-2.42876091278932	0.0151505195624684	NA
5:105120909|105325532	13.2244486061934	6.64550868657265	2.74137981183394	2.42414737931805	0.0153443768859768	NA
1:170779446|170779989	12.9650342684174	6.62828803907181	2.74236294923908	2.41699882975408	0.0156490674365788	NA
6:72858774|72861925	12.5052359770137	6.58065747714223	2.74814184747456	2.39458435640416	0.0166392154453964	NA
3:103310309|103311513	12.5052359770137	6.58065747714223	2.74814184747456	2.39458435640416	0.0166392154453964	NA
19:44257534|44337631	8.90970495397865	6.47896839062949	2.71447812052156	2.38681916116701	0.0169948486669751	NA
5:147450653|147488258	8.90970495397865	6.47896839062949	2.71447812052156	2.38681916116701	0.0169948486669751	NA
17:65810538|65816050	11.4732953530948	-6.49063298556005	2.76297349762333	-2.34914775373098	0.0188164384048731	NA
11:86733576|86737278	11.5623547911246	-6.49151313851162	2.76392446083035	-2.34865794290247	0.0188412064829416	NA
17:86474317|86476891	11.925607877483	6.48782819481227	2.76263697383982	2.3484186508207	0.0188533170392863	NA
6:8448980|8510426	11.8208723985674	6.4832914241808	2.76245066908052	2.34693473325942	0.018928570132349	NA
8:93062984|93104250	11.8208723985674	6.4832914241808	2.76245066908052	2.34693473325942	0.018928570132349	NA
2:167510876|167512624	11.7390828656287	6.47933179046826	2.76219564257467	2.34571791027402	0.0189904740799805	NA
14:56748835|56772006	11.5729310337799	6.45712769977163	2.76527922142154	2.33507258498556	0.0195396292077672	NA
10:72654874|72657388	11.5729310337799	6.45712769977163	2.76527922142154	2.33507258498556	0.0195396292077672	NA
11:34687508|34721064	11.2190025668483	-6.46015982712382	2.7667054915122	-2.3349647611365	0.0195452616966302	NA
1:133012637|133012714	11.2190025668483	-6.46015982712382	2.7667054915122	-2.3349647611365	0.0195452616966302	NA
4:141167713|141180532	11.2202541900767	6.41844272696739	2.76966740658108	2.31740558874194	0.0204816481950048	NA
14:55717168|55719345	11.2202541900767	6.41844272696739	2.76966740658108	2.31740558874194	0.0204816481950048	NA
9:57086581|57089554	11.2202541900767	6.41844272696739	2.76966740658108	2.31740558874194	0.0204816481950048	NA
17:65803211|65816050	11.2498721599382	6.41834470631202	2.7700568301194	2.3170444145853	0.0205013124611487	NA
3:103769398|103778299	11.2498721599382	6.41834470631202	2.7700568301194	2.3170444145853	0.0205013124611487	NA
9:100705153|100712540	11.2498721599382	6.41834470631202	2.7700568301194	2.3170444145853	0.0205013124611487	NA
2:70768862|70786995	11.2498721599382	6.41834470631202	2.7700568301194	2.3170444145853	0.0205013124611487	NA
1:38053616|38085652	10.9866590800542	-6.41619138907399	2.77362815372939	-2.31328463422426	0.0207069949467958	NA
5:88672605|88673849	11.1908417757898	6.40426132354104	2.77244918781182	2.30996526525907	0.0208900772251796	NA
6:120870766|120876346	11.0313432094376	6.39419528183897	2.77279869012439	2.30604381941342	0.0211081839789217	NA
4:129838978|129846539	11.0313432094376	6.39419528183897	2.77279869012439	2.30604381941342	0.0211081839789217	NA
13:84251230|84260240	11.0313432094376	6.39419528183897	2.77279869012439	2.30604381941342	0.0211081839789217	NA
18:42519368|42524352	10.622301185573	-6.3756250192044	2.77804197875898	-2.29500672342343	0.0217327389893739	NA
1:185266901|185267279	10.6065122190036	-6.36921878517734	2.77932781561102	-2.29163999633382	0.0219264255148091	NA
17:75225156|75371825	10.6065122190036	-6.36921878517734	2.77932781561102	-2.29163999633382	0.0219264255148091	NA
4:150500003|150510038	10.7953049494063	6.35428535395461	2.77884392766275	2.28666507344985	0.02221537980345	NA
10:22285691|22309016	10.7953049494063	6.35428535395461	2.77884392766275	2.28666507344985	0.02221537980345	NA
11:80056452|80064399	10.4869794513642	-6.3508819197691	2.78185117174574	-2.2829696945231	0.0224321535547688	NA
15:84171082|84186081	10.4869794513642	-6.3508819197691	2.78185117174574	-2.2829696945231	0.0224321535547688	NA
10:25267308|25289730	10.7658925351195	6.34057720551755	2.78147412929871	2.27957439500477	0.0226329430064838	NA
5:105293626|105343953	10.5358906116303	6.32286437523596	2.78257325380769	2.27230832704358	0.0230678942187169	NA
5:121810851|121811612	10.4541010786917	6.31206221503902	2.78378224454146	2.26744107855991	0.0233632944716019	NA
2:156745835|156749356	10.4541010786917	6.31206221503902	2.78378224454146	2.26744107855991	0.0233632944716019	NA
6:8537817|8579739	10.4541010786917	6.31206221503902	2.78378224454146	2.26744107855991	0.0233632944716019	NA
13:32225135|32227302	10.2879492468428	6.28308918228747	2.78818459705241	2.25346958337327	0.0242295564650981	NA
11:11748311|11761353	9.91002130895825	-6.27878955107886	2.79030489844622	-2.25021629520674	0.0244352183815587	NA
9:124423792|124440885	9.76348036603726	-6.25797091453132	2.79289211856161	-2.2406776376863	0.0250469636481218	NA
5:28331111|28339308	9.96489037300117	6.24967229800874	2.79123270600663	2.23903663946029	0.0251535322692509	NA
6:116133767|116138250	9.93527240313968	6.24633408975453	2.79160763679638	2.23754012111916	0.0252510601377686	NA
10:22285697|22307298	9.93527240313968	6.24633408975453	2.79160763679638	2.23754012111916	0.0252510601377686	NA
3:88155678|88163087	9.93527240313968	6.24633408975453	2.79160763679638	2.23754012111916	0.0252510601377686	NA
15:58052224|58069429	9.65572852271176	-6.24983247323822	2.79321237250133	-2.23750708494874	0.0252532167870203	NA
14:56748835|56764244	9.65572852271176	-6.24983247323822	2.79321237250133	-2.23750708494874	0.0252532167870203	NA
1:173782236|173927222	9.5666690846819	-6.23337258854362	2.79566397089037	-2.22965730268306	0.025770202507358	NA
1:85068012|85327419	9.5666690846819	-6.23337258854362	2.79566397089037	-2.22965730268306	0.025770202507358	NA
16:4179424|4180133	9.74636142250055	6.2224480954409	2.79435612369234	2.22679136803037	0.0259612205651924	NA
13:101757326|101758039	9.74636142250055	6.2224480954409	2.79435612369234	2.22679136803037	0.0259612205651924	NA
8:57583767|57584227	9.85348287020105	6.22093768149253	2.79609613288544	2.22486545019924	0.0260902720115148	NA
6:86527891|86532307	9.85348287020105	6.22093768149253	2.79609613288544	2.22486545019924	0.0260902720115148	NA
10:117692582|117702335	9.85348287020105	6.22093768149253	2.79609613288544	2.22486545019924	0.0260902720115148	NA
9:57256386|57259140	9.85348287020105	6.22093768149253	2.79609613288544	2.22486545019924	0.0260902720115148	NA
6:136559764|136563837	9.71694900821367	6.2078492648809	2.79711366135815	2.21937683500021	0.0264610982770611	NA
2:139910533|140057499	9.71694900821367	6.2078492648809	2.79711366135815	2.21937683500021	0.0264610982770611	NA
5:73194986|73221072	9.65309891657341	6.20110960728244	2.79785971499728	2.21637617284485	0.0266657501359271	NA
6:146588815|146595289	9.59406853242504	6.18593271721835	2.80033210177155	2.20899968018257	0.0271746631497963	NA
3:103928351|103930154	9.59406853242504	6.18593271721835	2.80033210177155	2.20899968018257	0.0271746631497963	NA
9:61919612|61925143	9.59406853242504	6.18593271721835	2.80033210177155	2.20899968018257	0.0271746631497963	NA
4:72157463|72170770	9.3936845787974	6.16487977188676	2.80231462164507	2.19992420703559	0.0278122729244535	NA
8:88705226|88719396	8.96996770340658	-6.13429146652058	2.80894002812684	-2.18384565177466	0.0289735917368694	NA
X:134261577|134267561	8.96996770340658	-6.13429146652058	2.80894002812684	-2.18384565177466	0.0289735917368694	NA
1:151476140|151478625	8.96996770340658	-6.13429146652058	2.80894002812684	-2.18384565177466	0.0289735917368694	NA
14:72652016|72683771	9.16911929175466	6.12006042430683	2.80894141231742	2.17877823918644	0.0293481462651596	NA
6:145147636|145149357	9.16911929175466	6.12006042430683	2.80894141231742	2.17877823918644	0.0293481462651596	NA
3:88732787|88863612	8.78894538862058	-6.10719412046999	2.81226325348632	-2.17162959865119	0.0298836126053085	NA
4:140562714|140570402	8.78894538862058	-6.10719412046999	2.81226325348632	-2.17162959865119	0.0298836126053085	NA
9:109649596|109663771	8.67990858606414	6.05398267842362	2.81633892030558	2.14959308866376	0.0315874155853692	NA
11:86135259|86148557	8.67990858606414	6.05398267842362	2.81633892030558	2.14959308866376	0.0315874155853692	NA
9:110147045|110157345	8.67990858606414	6.05398267842362	2.81633892030558	2.14959308866376	0.0315874155853692	NA
10:117701565|117702335	8.67990858606414	6.05398267842362	2.81633892030558	2.14959308866376	0.0315874155853692	NA
10:67034599|67039577	8.65029061620264	6.04473116995457	2.81800529027563	2.1450389716491	0.031949731180709	NA
19:53987454|53988383	8.65029061620264	6.04473116995457	2.81800529027563	2.1450389716491	0.031949731180709	NA
2:91810030|91825352	8.46137963556351	6.02383397902366	2.8197163028051	2.13632625843637	0.0326528300185875	NA
12:91366343|91370196	8.46137963556351	6.02383397902366	2.8197163028051	2.13632625843637	0.0326528300185875	NA
11:53399589|53402566	8.46137963556351	6.02383397902366	2.8197163028051	2.13632625843637	0.0326528300185875	NA
6:28526053|28531499	8.46137963556351	6.02383397902366	2.8197163028051	2.13632625843637	0.0326528300185875	NA
9:35235231|35244706	8.46137963556351	6.02383397902366	2.8197163028051	2.13632625843637	0.0326528300185875	NA
10:117691145|117696049	8.46137963556351	6.02383397902366	2.8197163028051	2.13632625843637	0.0326528300185875	NA
X:151863873|151864773	8.20020632190072	-6.01776884970379	2.82291618669854	-2.13175611732975	0.0330269008636227	NA
4:141167713|141170940	8.36811712963637	6.00462837433205	2.82251165043432	2.12740605460675	0.0333863595233891	NA
X:152253424|152253861	8.36811712963637	6.00462837433205	2.82251165043432	2.12740605460675	0.0333863595233891	NA
9:108330871|108335181	8.09245447857523	-6.0027801532293	2.82454674560962	-2.12521890903729	0.0335683509435015	NA
11:87184884|87186515	8.09245447857523	-6.0027801532293	2.82454674560962	-2.12521890903729	0.0335683509435015	NA
5:105905915|105911508	8.09245447857523	-6.0027801532293	2.82454674560962	-2.12521890903729	0.0335683509435015	NA
6:47484744|47509103	8.09245447857523	-6.0027801532293	2.82454674560962	-2.12521890903729	0.0335683509435015	NA
17:75225156|75248996	8.09245447857523	-6.0027801532293	2.82454674560962	-2.12521890903729	0.0335683509435015	NA
1:85111809|85113157	8.00339504054537	-5.99106247117247	2.82569354156976	-2.1202095637888	0.0339883762423788	NA
11:26397746|26434500	8.00339504054537	-5.99106247117247	2.82569354156976	-2.1202095637888	0.0339883762423788	NA
18:78856484|78859931	8.10870279186037	5.9666619027407	2.82682726401562	2.11072745006174	0.034795745152739	NA
12:105799651|105820450	8.12017576484888	5.95944585446354	2.82845906516992	2.10695849476808	0.0351211774611446	NA
17:74225432|74245087	8.12017576484888	5.95944585446354	2.82845906516992	2.10695849476808	0.0351211774611446	NA
4:137604523|137608182	8.12017576484888	5.95944585446354	2.82845906516992	2.10695849476808	0.0351211774611446	NA
9:64835954|64839144	8.07929037757349	5.95177181136359	2.82947153417844	2.1034923799266	0.0354227506988371	NA
18:82668572|82682287	8.07929037757349	5.95177181136359	2.82947153417844	2.1034923799266	0.0354227506988371	NA
4:126814256|126816474	8.07929037757349	5.95177181136359	2.82947153417844	2.1034923799266	0.0354227506988371	NA
19:56570416|56576284	7.3949267991271	5.84468131282909	2.8416439037885	2.05679582337425	0.0397058700181994	NA
17:25235182|25235627	7.3949267991271	5.84468131282909	2.8416439037885	2.05679582337425	0.0397058700181994	NA
3:136093285|136255024	7.3949267991271	5.84468131282909	2.8416439037885	2.05679582337425	0.0397058700181994	NA
6:3532158|3555466	7.13661190645419	-5.84273374290014	2.84335887929016	-2.05487031041216	0.0398915328007792	NA
19:41545875|41555701	7.13661190645419	-5.84273374290014	2.84335887929016	-2.05487031041216	0.0398915328007792	NA
11:51271800|51273626	7.13661190645419	-5.84273374290014	2.84335887929016	-2.05487031041216	0.0398915328007792	NA
2:163059501|163068315	7.17639784862648	5.8129863069853	2.84484367356261	2.04334120746455	0.0410186730672951	NA
8:41682056|41682179	7.17639784862648	5.8129863069853	2.84484367356261	2.04334120746455	0.0410186730672951	NA
19:11923801|11925226	7.17639784862648	5.8129863069853	2.84484367356261	2.04334120746455	0.0410186730672951	NA
2:118626853|118630165	7.17639784862648	5.8129863069853	2.84484367356261	2.04334120746455	0.0410186730672951	NA
7:118193450|118196035	7.17639784862648	5.8129863069853	2.84484367356261	2.04334120746455	0.0410186730672951	NA
7:99924296|99955540	7.17639784862648	5.8129863069853	2.84484367356261	2.04334120746455	0.0410186730672951	NA
1:133621453|133655398	7.17639784862648	5.8129863069853	2.84484367356261	2.04334120746455	0.0410186730672951	NA
5:32819866|32844564	7.17639784862648	5.8129863069853	2.84484367356261	2.04334120746455	0.0410186730672951	NA
15:81382980|81392322	7.08313534269934	5.79837349949873	2.8463498492531	2.03712607605852	0.0416374094018371	NA
18:31594577|31602800	7.08313534269934	5.79837349949873	2.8463498492531	2.03712607605852	0.0416374094018371	NA
4:145148317|145152798	6.82372100492333	5.75760835870925	2.85060804164856	2.01978254273762	0.0434059487127107	NA
5:113758139|113764199	6.82372100492333	5.75760835870925	2.85060804164856	2.01978254273762	0.0434059487127107	NA
16:14138343|14140372	6.82372100492333	5.75760835870925	2.85060804164856	2.01978254273762	0.0434059487127107	NA
11:4517741|4520914	6.82372100492333	5.75760835870925	2.85060804164856	2.01978254273762	0.0434059487127107	NA
15:12136396|12184166	6.82372100492333	5.75760835870925	2.85060804164856	2.01978254273762	0.0434059487127107	NA
11:116107778|116189575	6.82372100492333	5.75760835870925	2.85060804164856	2.01978254273762	0.0434059487127107	NA
1:181956394|181961919	6.82372100492333	5.75760835870925	2.85060804164856	2.01978254273762	0.0434059487127107	NA
5:88662535|89009773	6.82372100492333	5.75760835870925	2.85060804164856	2.01978254273762	0.0434059487127107	NA
2:83653358|83664192	6.82372100492333	5.75760835870925	2.85060804164856	2.01978254273762	0.0434059487127107	NA
2:91546322|91616460	6.63693227776419	-5.7586977484699	2.85255452176083	-2.01878621584248	0.0435094443524956	NA
11:70900472|70908517	6.44012099640883	-5.72843632844882	2.8554716500289	-2.00612614325583	0.0448427912272669	NA
5:124576798|124577152	6.44012099640883	-5.72843632844882	2.8554716500289	-2.00612614325583	0.0448427912272669	NA
13:51678834|51679953	6.44012099640883	-5.72843632844882	2.8554716500289	-2.00612614325583	0.0448427912272669	NA
15:73391759|73394744	6.44012099640883	-5.72843632844882	2.8554716500289	-2.00612614325583	0.0448427912272669	NA
9:22643745|22659145	6.4825171342087	5.68775906920409	2.85925815659059	1.98924292865749	0.0466743956631641	NA
9:66371786|66376412	6.4825171342087	5.68775906920409	2.85925815659059	1.98924292865749	0.0466743956631641	NA
15:43261060|43266259	6.4825171342087	5.68775906920409	2.85925815659059	1.98924292865749	0.0466743956631641	NA
11:106096991|106117603	6.4825171342087	5.68775906920409	2.85925815659059	1.98924292865749	0.0466743956631641	NA
9:82945758|82959851	6.4825171342087	5.68775906920409	2.85925815659059	1.98924292865749	0.0466743956631641	NA
15:55149341|55151911	6.4825171342087	5.68775906920409	2.85925815659059	1.98924292865749	0.0466743956631641	NA
12:17402073|17406896	6.4825171342087	5.68775906920409	2.85925815659059	1.98924292865749	0.0466743956631641	NA
19:4784724|4794009	5.79815355576231	5.56213965615528	2.87286344487511	1.93609608075092	0.0528559344663674	NA
17:26736816|26743131	5.79815355576231	5.56213965615528	2.87286344487511	1.93609608075092	0.0528559344663674	NA
5:27772004|27775679	5.79815355576231	5.56213965615528	2.87286344487511	1.93609608075092	0.0528559344663674	NA
10:108240105|108243130	5.79815355576231	5.56213965615528	2.87286344487511	1.93609608075092	0.0528559344663674	NA
5:23616327|23629477	5.79815355576231	5.56213965615528	2.87286344487511	1.93609608075092	0.0528559344663674	NA
11:11699334|11707904	5.79815355576231	5.56213965615528	2.87286344487511	1.93609608075092	0.0528559344663674	NA
6:102514164|102515609	5.79815355576231	5.56213965615528	2.87286344487511	1.93609608075092	0.0528559344663674	NA
14:21626719|21637640	5.79815355576231	5.56213965615528	2.87286344487511	1.93609608075092	0.0528559344663674	NA
5:28331111|28352643	5.79815355576231	5.56213965615528	2.87286344487511	1.93609608075092	0.0528559344663674	NA
15:77807868|77813231	33.3327354172632	-3.35480674243942	1.74379590485588	-1.92385286207946	0.0543730291919281	0.727422958108227
13:67314646|67317977	5.5387392179863	5.5131760726332	2.87798832618945	1.9156353145924	0.0554115312292791	NA
10:81308948|81309247	5.5387392179863	5.5131760726332	2.87798832618945	1.9156353145924	0.0554115312292791	NA
14:75291569|75294002	5.5387392179863	5.5131760726332	2.87798832618945	1.9156353145924	0.0554115312292791	NA
15:81600908|81601545	5.5387392179863	5.5131760726332	2.87798832618945	1.9156353145924	0.0554115312292791	NA
6:8373906|8427185	5.5387392179863	5.5131760726332	2.87798832618945	1.9156353145924	0.0554115312292791	NA
8:78525162|78531158	5.5387392179863	5.5131760726332	2.87798832618945	1.9156353145924	0.0554115312292791	NA
13:67683403|67711007	28.4805833753632	-3.12022885655694	1.7685102033756	-1.7643261829088	0.0776770782110399	0.998979723072366
7:97660813|97664766	54.6505344864155	-2.33414592858726	1.42181807227302	-1.64166286398071	0.100659891799187	0.998979723072366
5:143090120|143090929	25.1730129723042	-2.92494297036977	1.81635477122831	-1.61033682224524	0.107324344724843	0.998979723072366
2:25965663|25966948	72.1362924710452	2.11084342626752	1.32930268750796	1.58793286593343	0.112301520683627	0.998979723072366
1:85270033|85594433	38.9790068841786	-2.07241711545206	1.31096380093379	-1.5808347369896	0.113915829718571	0.998979723072366
11:29706410|29708770	38.0272137463694	2.02278125724269	1.30234480203992	1.55318411381865	0.120379155474503	0.998979723072366
11:62433563|62438515	31.397980397601	2.93081545179342	1.88697652411308	1.55318066459304	0.120379979272956	0.998979723072366
15:99149634|99149930	29.6646732922489	2.85792511491244	1.86299502567911	1.53404870948093	0.125017670045505	0.998979723072366
11:40721639|40724920	82.2609789567172	-3.1558246988868	2.06341728388357	-1.52941662529219	0.12616119354443	0.998979723072366
17:75225156|75315125	35.6258310526483	-1.97939077135164	1.31867824457518	-1.50104150083201	0.133344827845706	0.998979723072366
4:136770956|136774644	36.6059846678722	2.91079172332754	1.93943317472848	1.50084661913399	0.133395237605921	0.998979723072366
15:96065282|96289152	46.310992532357	-1.45454074765655	1.01196655620618	-1.43734072903513	0.15062120130271	0.998979723072366
5:32478066|32491189	39.061395747529	1.82534772214642	1.31320061316621	1.38999913938921	0.164529138689945	0.998979723072366
2:74568941|74573626	24.4147795847133	2.57515709563079	1.8566199040371	1.38701362084468	0.165437609480174	0.998979723072366
2:34432003|34444406	21.162949154123	-2.63523594179067	1.92401715763578	-1.36965303626961	0.170795235374236	0.998979723072366
9:45972942|45978729	24.7968688427033	2.58707734509004	1.8914866255956	1.3677481564404	0.171390920563723	0.998979723072366
15:35417511|35834380	96.1773895501519	1.27958381834088	0.996939808667482	1.28351160944328	0.199312894900773	0.998979723072366
16:17468893|17469358	28.0157659154629	2.45496313435323	1.91806800311493	1.27991454440947	0.200575191844622	0.998979723072366
4:8751324|8753148	35.1761552031236	2.46263005832863	1.94269162432361	1.26763817143961	0.20492719384713	0.998979723072366
9:62919351|62952200	24.2181925302007	2.32835931029503	1.87183037185558	1.24389439625712	0.213538432050577	0.998979723072366
10:79930635|79932078	273.419531242796	1.42098845056916	1.15325447268643	1.23215516108866	0.21789112923185	0.998979723072366
19:4784724|4785567	54.7451842589717	1.15841696642129	0.945974967870223	1.22457465130326	0.220735523533864	0.998979723072366
18:53895531|53906669	29.3664729655551	1.67670570371047	1.46251832815035	1.14645107103102	0.251608561446197	0.998979723072366
9:51232232|51233243	76.7031579471092	1.14126914416057	1.00921812668076	1.1308448728662	0.258120389396487	0.998979723072366
1:82340319|82342862	37.2426976653213	-1.49089997166822	1.3416430213818	-1.11124937700097	0.266461022821781	0.998979723072366
8:84996955|84998524	52.3065234662133	1.06435274183793	0.967177022808918	1.10047356041067	0.271125843299254	0.998979723072366
9:62884772|62952200	20.2840386884329	-2.18911673613937	1.99224382464596	-1.09881968715772	0.27184672321037	0.998979723072366
17:78838992|78845229	28.1049229651805	2.12459791455461	1.9420857300406	1.09397740876773	0.273964886432543	0.998979723072366
10:117355935|117367988	98.8872278451425	0.993522329670344	0.909920023932145	1.09187874048196	0.274886403287585	0.998979723072366
4:74306965|74315649	31.3677860586057	1.46315475301931	1.40276971303892	1.04304700865659	0.296926521485628	0.998979723072366
9:118115340|118169930	32.5559326673433	1.48686337555602	1.42879682530189	1.0406401730644	0.298042579097875	0.998979723072366
15:98084970|98087133	91.2352266141844	1.49397216051424	1.44181429944049	1.03617515868305	0.300120433673448	0.998979723072366
13:9720773|9735466	62.6131494706416	1.01906994948286	0.9902493900559	1.02910434453823	0.303430644844948	0.998979723072366
8:124885795|125032649	65.3810277153437	0.970758326732882	0.944000507483881	1.02834513227151	0.303787508132233	0.998979723072366
5:52180982|52184903	31.9099489090324	2.1016445353639	2.0472551536257	1.02656697756597	0.30462441023832	0.998979723072366
5:96128943|96134132	67.593887531343	1.01092630316293	1.0136168416089	0.997345606016475	0.318596784010743	0.998979723072366
2:5973469|5983095	20.6851193397438	1.97320436824768	1.98482526145916	0.994145130336092	0.320152216559707	0.998979723072366
12:3442474|3457209	34.4174070381736	1.96520906593049	1.99534344106751	0.984897649939957	0.324674347849978	0.998979723072366
7:104411919|104472635	45.9287828652326	2.14224485086404	2.18848155888454	0.978872699277364	0.327642883059054	0.998979723072366
4:133719537|133723051	40.2891884032621	-1.37922603002051	1.42316487905217	-0.969125960260542	0.332482346553086	0.998979723072366
6:146976604|146978249	43.5938506625583	1.32178162132807	1.36462230720806	0.96860619553579	0.332741710989999	0.998979723072366
17:42845326|42852528	45.2696301821919	2.00839044876174	2.08782851037595	0.961951826397895	0.336073803170357	0.998979723072366
11:106380667|106382546	15.9306502511725	-2.11812140541912	2.20689668096684	-0.959773705623213	0.337169118703313	0.998979723072366
9:72669952|72686114	20.15500448839	1.92573736756289	2.00759340990313	0.959226782705871	0.337444510875	0.998979723072366
7:89955531|89962361	47.8393132589722	1.37214017632482	1.43902930908048	0.953517880189389	0.340327741224481	0.998979723072366
4:121182606|121190258	27.0127320452	1.86559775359591	1.97398901944298	0.945090238709813	0.344612808328268	0.998979723072366
Y:90719917|90808273	136.280001394397	-0.950608258627806	1.00682335765155	-0.944165877165518	0.34508488944883	0.998979723072366
1:139053346|139062971	30.6815306198644	-1.33574170459726	1.440476694049	-0.927291437699457	0.353775238716914	0.998979723072366
11:107110813|107111635	29.6417488583448	1.33190793216531	1.45223757474283	0.917141902488766	0.359068285993169	0.998979723072366
11:103046379|103055289	23.2128594713001	-2.39707627757065	2.63043272249114	-0.911285910137444	0.36214474834566	0.998979723072366
17:26757805|27073168	110.266689570429	0.871192859971135	0.96379553589459	0.903918754056584	0.366038483948742	0.998979723072366
9:63616686|63619231	47.0142566102818	1.28958564300404	1.43279800540363	0.900047067444622	0.368095203318515	0.998979723072366
8:41682056|41771052	26.7364561991558	1.36897689733391	1.52420080497696	0.898160460789546	0.369100009455511	0.998979723072366
3:152420015|152428832	34.3417310531358	1.21402565261787	1.37078365245013	0.885643515260728	0.375809654853	0.998979723072366
11:69649728|69651723	25.4159588018352	1.76304351293168	1.99522644070724	0.883630788446619	0.376895553176175	0.998979723072366
1:186736116|186739863	19.1818141578808	1.82953178629835	2.07145773472992	0.883209807096011	0.377122923818006	0.998979723072366
15:58052224|58055082	55.2130424697314	-0.957217290925986	1.08548797317298	-0.881831318801212	0.377868032505505	0.998979723072366
9:108533587|108534618	24.8381316075112	-1.40117368954055	1.60185647246082	-0.874718624065001	0.381727024010473	0.998979723072366
6:35077981|35080226	42.7861764765556	1.27560457590279	1.45844896888768	0.874630928551213	0.381774753594178	0.998979723072366
14:21516626|21517498	172.779937416424	1.99947006887285	2.28938790000024	0.873364478283756	0.382464446089813	0.998979723072366
17:56351633|56356056	18.870022701453	1.80212086726206	2.07817699695996	0.867164283840249	0.385852002591883	0.998979723072366
18:77097249|77105889	16.5358731607675	1.88246898183929	2.18937864254443	0.859818829534003	0.389888918056052	0.998979723072366
4:59514274|59524476	38.2683428254021	1.14570914909017	1.34090461480165	0.854430014218164	0.392866771609167	0.998979723072366
5:106634831|106666845	21.8326378810432	-1.65197652397308	1.94476851299078	-0.849446354637123	0.395632968754821	0.998979723072366
18:39485998|39487245	34.5097560226601	2.30829583725743	2.72044836610406	0.848498308594302	0.396160514032656	0.998979723072366
12:81104607|81106011	29.1789863036266	1.69910777274542	2.01306337659269	0.844040874471287	0.398646565245422	0.998979723072366
14:122971740|122973285	29.1789863036266	1.69910777274542	2.01306337659269	0.844040874471287	0.398646565245422	0.998979723072366
5:118092496|118095729	67.7154756052122	-0.812988815568682	0.965278423229942	-0.842232454392091	0.399657850923743	0.998979723072366
5:107764676|107799260	14.0972944542201	-1.91035339612746	2.28420287272891	-0.836332630054522	0.402967801319051	NA
7:132948044|132950435	40.7605062819971	1.1303815072202	1.35882459642982	0.83188184125469	0.405475642497502	0.998979723072366
11:120128423|120134882	18.5088243294302	-1.7394461432969	2.09874817568708	-0.828801741651284	0.407216602548508	0.998979723072366
17:80445430|80460047	26.1845095168682	1.68589860961967	2.04962605606462	0.822539606496157	0.410769854768326	0.998979723072366
18:82955524|82957449	295.250318626797	1.9423266533225	2.36903261577168	0.819881769626803	0.412283510348826	0.998979723072366
12:113964776|114288458	29.7112266534197	2.19423338859254	2.71929552995561	0.806912439056729	0.419716931727416	0.998979723072366
6:112696544|112795835	82.9729842814113	-0.773012513909438	0.961844040006742	-0.803677604431608	0.421583191421363	0.998979723072366
16:17015898|17018475	27.6514133840014	1.1954205788729	1.49689552328057	0.798599875730163	0.424522459735778	0.998979723072366
2:144255340|144257993	62.5013084426653	1.23025478736015	1.54794526870898	0.794766334591537	0.426749437478539	0.998979723072366
9:96591950|96611499	63.0201766777098	0.750057630868123	0.94601523945847	0.792859987432634	0.427859401778635	0.998979723072366
4:150406196|150406664	31.5004386912263	1.13038855791967	1.42816564609153	0.79149681342162	0.428654134930811	0.998979723072366
4:139354812|139360624	33.8870565229482	-0.877653097930188	1.11446085238907	-0.78751361795146	0.430981259778478	0.998979723072366
5:107788199|107799260	28.1444426032072	-1.5892553177067	2.01857795440496	-0.787314314138134	0.431097892355994	0.998979723072366
12:101883256|101890618	29.4419561768933	-2.11904723509348	2.69342924000175	-0.786746948322318	0.431430014999383	0.998979723072366
17:75225156|75352830	43.0125473473918	-0.803678402693846	1.02543873513028	-0.783741022413926	0.433192086468156	0.998979723072366
5:20919525|20927730	21.4461395985336	-1.52993915573107	1.96163742680639	-0.779929631655666	0.435432295823506	0.998979723072366
11:4803678|4820493	16.8990189274701	1.68356194899933	2.17550892169055	0.773870395204386	0.439007438266286	0.998979723072366
9:67852491|67860885	23.9263373994218	1.54909643739496	2.00633051648842	0.772104309167496	0.440052650219857	0.998979723072366
9:64204431|64214609	79.7658836231743	0.74310370349669	0.967830088336511	0.767803886706936	0.442603705073306	0.998979723072366
16:94262592|94268698	19.9257168161833	1.55342651221966	2.03684776279464	0.762662060756219	0.445664962326084	0.998979723072366
9:62912750|62923655	35.6459674016648	-1.17216080852628	1.54296614218258	-0.759680187711843	0.447445774241904	0.998979723072366
9:70475776|70476668	30.2518145245074	1.54308312244155	2.03354197945391	0.758815474690094	0.447962947367748	0.998979723072366
4:34839332|34839986	38.4444063788388	1.07080523892027	1.42721520703647	0.750275945520318	0.453088526901645	0.998979723072366
11:86345860|86355508	42.6348710794811	-1.12270835650631	1.51680477703721	-0.740179865927975	0.459190862802956	0.998979723072366
19:44084417|44088777	36.7535646705505	1.05675181631241	1.43878733236404	0.73447395076525	0.462659930657312	0.998979723072366
9:108528589|108534618	56.2696179579541	0.729788888580934	0.994830933387014	0.733580816688405	0.463204256064852	0.998979723072366
1:85164304|85614854	93.0619457032513	-0.742176771844732	1.01744171528641	-0.729453845555965	0.465724090680153	0.998979723072366
9:56145489|56147578	15.8071094412776	-1.91094301005741	2.62549571815747	-0.727840840433167	0.466711020937159	0.998979723072366
4:151830418|151835883	23.5042109818928	1.93277800195963	2.67639191617972	0.722158062978486	0.470197303527873	0.998979723072366
18:31619365|31636099	46.4969927061573	-0.707606458241262	0.992833856007347	-0.712713868448122	0.476022832923657	0.998979723072366
8:67882981|67908889	20.4072400934594	-1.43469994811081	2.0155794943247	-0.711805191584115	0.476585417430505	0.998979723072366
3:60528756|60529804	19.1696868262818	1.88431885932744	2.65151099244582	0.710658513087776	0.477295874146087	0.998979723072366
18:6031730|6064421	54.5677021591933	-0.725419065573885	1.02379202262553	-0.708560967015097	0.478596965856634	0.998979723072366
4:132204132|132205715	23.2997465287402	1.90381193662181	2.70268965022638	0.704413818457602	0.481175102930887	0.998979723072366
1:85614804|85615271	20.2262177786734	-1.41664410940703	2.03066381572909	-0.697626115378628	0.485411045112708	0.998979723072366
14:21423503|21517498	206.78534963708	0.682070746505405	0.980385084447463	0.695717180244347	0.486605964162165	0.998979723072366
9:62902759|62952200	30.5182185377373	-0.987645693497775	1.43014199204054	-0.690592751625029	0.489821503837834	0.998979723072366
19:4792398|4794009	93.8574907737109	0.623428279358253	0.908805688795716	0.685986330240049	0.492721728545264	0.998979723072366
18:6111685|6115850	59.166828761386	-0.687450767905725	1.00259482118343	-0.685671572783791	0.492920236729942	0.998979723072366
5:150604177|150608440	19.8828655543971	-1.38608931232969	2.03863804725585	-0.679909469067089	0.496561785574104	0.998979723072366
6:127468032|127478129	30.6823499384605	0.983940906679957	1.44861332566644	0.679229501238566	0.496992457574521	0.998979723072366
11:52236837|52245121	41.0735359947938	-0.69407775451791	1.03865044496835	-0.668249609751107	0.503974272934963	0.998979723072366
5:111346483|111349574	25.7463188295557	1.38621612653279	2.08765750075956	0.664005530614306	0.506686771330378	0.998979723072366
1:85491647|85614854	43.6598390543376	-0.964364336826151	1.4554393899124	-0.66259326462519	0.507591085048261	0.998979723072366
13:35815909|35816575	96.3540811444775	0.64650877149238	0.978850985984046	0.660477213334408	0.508947636604804	0.998979723072366
6:50427245|50428420	16.7952874985435	1.71058784292421	2.64872403871827	0.645815803352611	0.518398652157958	0.998979723072366
10:128001334|128075362	82.2797049050145	1.78333521520629	2.76810218632128	0.644244719005943	0.519416756709768	0.998979723072366
5:138616470|138635420	12.4607499386231	-1.62913196316782	2.53882792764715	-0.641686640290589	0.521076665291694	NA
5:3747021|3772787	66.5883991468442	-0.610716119777061	0.95252711611533	-0.641153526702453	0.521422940303459	0.998979723072366
10:43393871|43395692	19.8059003169592	1.70831138075646	2.67705027705009	0.638131975107652	0.523387773728506	0.998979723072366
11:70874746|70884968	126.573191167937	0.975723921600105	1.56775959853846	0.622368328989804	0.533699700759258	0.998979723072366
5:23540375|23548563	16.1946692900528	1.65492338652958	2.66041851237205	0.622053777942644	0.53390650687644	0.998979723072366
5:100805898|100812202	32.3541127684434	-0.711330614385157	1.14413579794544	-0.621718694286569	0.534126856970782	0.998979723072366
19:4784724|4788042	20.2141677927149	1.25694188380824	2.02918456670535	0.619432014431813	0.535631796245872	0.998979723072366
1:37490260|37498740	25.5549816143027	1.2558891787069	2.03757919213141	0.616363370590358	0.537654722986184	0.998979723072366
4:46460090|46468787	11.9938569044519	-1.57088869894558	2.54880408693825	-0.616323830849082	0.537680813589013	NA
17:30513556|30923856	82.7882512136607	-0.584598462753718	0.949763537864817	-0.615520010452249	0.538211358483745	0.998979723072366
3:94696992|94936753	19.8841171776255	1.64256284372956	2.6758643182855	0.613843845708139	0.539318520424979	0.998979723072366
15:35417511|35430284	18.8917403705983	1.64303377677423	2.68096671076767	0.612851241373213	0.539974705678378	0.998979723072366
10:22705693|22712091	15.3622988766305	1.59964034778725	2.6287535134265	0.608516675153074	0.542844849810273	NA
3:89001773|89007877	38.979201903333	-1.34148863208873	2.21032752472081	-0.606918484742739	0.54390501024204	0.998979723072366
9:3441055|3460131	17.7165163911137	-1.60633334058609	2.66476446758402	-0.602804998387889	0.54663842120838	0.998979723072366
5:36543177|36572037	57.8665417272978	-0.593001223436699	0.985157895786731	-0.601935208531357	0.547217266588078	0.998979723072366
11:104423922|104426468	39.1281726926672	-0.642104854427656	1.06777775854672	-0.601346908837641	0.547608952062929	0.998979723072366
X:94098283|94114263	34.9080586868768	1.65597081702271	2.76968633128707	0.597891103521886	0.549912596414176	0.998979723072366
6:134541652|134542045	77.3879752840761	0.94485336846749	1.58261205876222	0.597021464127141	0.550493050241498	0.998979723072366
15:99149634|99186094	20.8015445545634	1.05669087438335	1.77008089881989	0.596973209014256	0.550525267668779	0.998979723072366
17:75225156|75252415	141.929620966138	-0.941840234497252	1.58442840007905	-0.594435339867843	0.552220977602565	0.998979723072366
1:38107568|38108467	49.7023277705604	0.918134293797418	1.54591379321457	0.593910409382046	0.552572036420986	0.998979723072366
X:93620505|93626612	39.3777367529599	0.64550871108761	1.09453429884229	0.589756494401664	0.555353913814411	0.998979723072366
16:18894774|18899457	19.0885516519536	1.57766667292405	2.69289985784095	0.585861619892898	0.557968510749967	0.998979723072366
6:31139729|31197851	35.3035565969494	0.832248078372125	1.42929875690258	0.582277200167502	0.56037998035413	0.998979723072366
5:106619540|106638635	34.9077089052716	-0.797354171894592	1.37223498550488	-0.58106241301028	0.561198389905955	0.998979723072366
11:43704534|43705477	58.564204304197	0.851477185698654	1.47525407915153	0.577173246108472	0.563822428210818	0.998979723072366
1:36150045|36382723	82.2332583439472	-0.575292385974722	1.00219160201977	-0.574034331175099	0.565944569645724	0.998979723072366
10:18089448|18096336	15.1618048937171	-1.5101209469713	2.64504371840591	-0.570924758809434	0.568050647067518	NA
X:101213774|101215578	19.6309407161087	-1.18087100257987	2.07415092735958	-0.569327423093138	0.569133959874172	0.998979723072366
5:36505025|36572037	43.1314503251753	-0.604675095760807	1.06226614961443	-0.569231257138604	0.569199211081922	0.998979723072366
17:35397067|35425846	89.281333068472	-0.972283765291335	1.71665269214685	-0.566383503045914	0.571133106758744	0.998979723072366
9:59426123|59436915	14.1610624596493	1.48484662151157	2.62960276540776	0.564665751437677	0.572301133457767	NA
4:121170618|121190258	31.4899041963629	0.81962746373925	1.45539644536161	0.563164398505594	0.573322943017579	0.998979723072366
5:34342522|34350838	30.8868218561951	0.812162860256071	1.44519790342114	0.561973455907653	0.574134104443394	0.998979723072366
9:96602713|96611499	29.1181004753009	1.19555582682404	2.14176180122294	0.558211387532164	0.576700045739182	0.998979723072366
1:127791605|127803659	25.3831895772002	-0.881496214850783	1.58429153545654	-0.556397730545701	0.577938989992761	0.998979723072366
16:11116795|11128703	78.0197836043429	0.514945808023667	0.929688700235593	0.553890574224656	0.579653736262945	0.998979723072366
2:48870289|48873473	10.8974758944865	-1.42126178796593	2.57301958633411	-0.55237115003499	0.580694092453849	NA
14:120324794|120325412	28.1272875800516	1.51946613769232	2.75361038896126	0.551808688616079	0.58107943379497	0.998979723072366
3:78966402|78966775	16.3278131332663	1.45895794243365	2.64927487040513	0.550700857329518	0.581838756825225	0.998979723072366
5:147450653|147455188	47.526335099057	1.2095819110878	2.199653660089	0.549896528273849	0.582390345581339	0.998979723072366
16:94383912|94393174	35.0635744676194	-0.748388082396437	1.36588931934454	-0.547912683551529	0.583751859342485	0.998979723072366
2:60779731|60797742	13.5061112954897	1.42122957716969	2.623011409343	0.541831260095689	0.587934754468324	NA
2:181546371|181547553	15.9751362895632	1.43041863358982	2.64431722692893	0.540940632622619	0.588548503126459	0.998979723072366
14:54758439|54759745	21.5815204436965	1.45257344085343	2.69494607467567	0.538999074787886	0.5898874929586	0.998979723072366
9:75529369|75532592	27.5891321661113	0.815018179678122	1.51539098349966	0.537826995509705	0.590696492960856	0.998979723072366
4:136568573|136577204	10.6273941416707	-1.38292274893132	2.57769962056351	-0.536494918918828	0.591616546624033	NA
2:18122245|18126229	15.8619785053205	1.4169450794097	2.65152899935808	0.534387924760669	0.593073171629306	0.998979723072366
1:155173986|155197435	57.1002417633574	-1.18692113465984	2.23727476067147	-0.530520951438083	0.595750786569179	0.998979723072366
15:89315062|89333658	71.6045242203052	-0.520592014733443	0.98321694432088	-0.529478278156631	0.596473709034378	0.998979723072366
10:42196466|42197901	55.0918403560247	-0.548986910829205	1.04040292469078	-0.527667596659602	0.597730067168386	0.998979723072366
9:62951756|62952200	10.4305828603153	-1.35479791528065	2.58043523841767	-0.525026900543886	0.599564490711734	NA
1:52708164|52709755	68.5290340818236	-0.532747652430578	1.0147845091746	-0.524985992212183	0.599592928718428	0.998979723072366
6:134506196|134513419	71.6560760519717	0.51292108849431	0.981416259502205	0.522633575231853	0.601229271003758	0.998979723072366
17:50606295|50611195	47.690694890486	-1.15432403237348	2.21050907129161	-0.52219827883312	0.601532284278828	0.998979723072366
3:8944611|8953799	15.5207746346059	1.38300352273951	2.65738331612139	0.520438099520427	0.602758261076656	NA
1:79623682|79625285	27.8181956114753	1.09731662110898	2.11505873851615	0.518811416972189	0.603892255532866	0.998979723072366
5:36571296|36572037	208.150333223799	0.853947313996292	1.65705422020315	0.515340598747336	0.606315033607527	0.998979723072366
6:8426971|8432668	14.5899683028406	-1.34344199498766	2.64524436084783	-0.50787065833006	0.61154405315861	NA
12:13482386|13484044	31.4081236267245	-1.38999145725201	2.76166236539473	-0.503316942240816	0.614741456681347	0.998979723072366
9:65794622|65795495	46.9147295169373	-0.520108335227251	1.0365029700688	-0.50179145670246	0.615814223323563	0.998979723072366
16:20656543|20657609	14.9610418133906	1.33112051537427	2.65501915426952	0.501360042255704	0.616117755841169	NA
1:181109160|181123984	12.5642892162845	1.31444423579295	2.62547827611717	0.500649442712925	0.616617859200519	NA
11:98263470|98267858	83.579600254408	0.472450869651475	0.94661042439293	0.499097471860678	0.617710718504455	0.998979723072366
10:116937397|116939481	13.1451135170695	-1.31259389976075	2.63022959943794	-0.499041566577016	0.617750101429597	NA
6:52619977|52630349	12.3639052626568	1.29727504841287	2.61124241765033	0.496803758871302	0.619327444270766	NA
2:139985129|140057499	15.971015307877	-1.32072328818006	2.66966857046463	-0.494714326261932	0.620801787388023	0.998979723072366
1:179405283|179740119	19.7556837549677	1.02032670288583	2.06769261230065	0.49346150236062	0.621686535130614	0.998979723072366
7:66125242|66125737	13.0215727071746	-1.29769752786435	2.63382957280704	-0.492703681841232	0.622221975743656	NA
18:25339714|25344962	13.0215727071746	-1.29769752786435	2.63382957280704	-0.492703681841232	0.622221975743656	NA
5:33843112|33868878	24.5466394863323	1.03262265662106	2.09991425003267	0.491745154167603	0.622899513048261	0.998979723072366
15:8139851|8141359	21.4742086891379	-1.31015645121338	2.71472853449393	-0.482610483724705	0.629372333848642	0.998979723072366
16:94383912|94403368	81.4193287608021	0.785893147142327	1.62909158247032	0.482411888686219	0.629513377283636	0.998979723072366
7:114058540|114060419	19.2770075441405	1.2961225410007	2.69025412871283	0.481784425927387	0.629959094023971	0.998979723072366
3:136213830|136255024	168.245301900252	0.767816240739073	1.59950594976058	0.480033375839586	0.631203660829271	0.998979723072366
5:135216590|135223218	16.756317466124	-1.05732928424219	2.20415042545379	-0.479699240138981	0.631441268294594	0.998979723072366
19:41581778|41586716	23.8330748934947	1.30704846850752	2.72808684175021	0.479108087215062	0.631861736740956	0.998979723072366
8:41682056|41811689	20.1960933654462	-1.28957245781974	2.70653163639139	-0.476466796279211	0.633741857092886	0.998979723072366
2:153352189|153357178	15.157853094746	1.26639627250318	2.66774409595878	0.474706803557946	0.634995967921964	NA
9:120950173|120959529	36.9146700346642	-0.506998764029564	1.07610166151765	-0.471143928273964	0.637537957108372	0.998979723072366
16:17013308|17016080	37.4408035496134	0.689842424549012	1.46618913207621	0.470500298670304	0.637997620890444	0.998979723072366
4:9583812|9610938	29.7568909781652	-0.682593665801162	1.45114130959295	-0.470384008289745	0.638080687356304	0.998979723072366
5:20789629|20794481	14.8869657839815	1.24717609475106	2.65169052985553	0.470332446682233	0.638117519376147	NA
19:21678353|21684305	128.981747777981	0.444363035708616	0.946333229916969	0.469562963299517	0.638667290780595	0.998979723072366
10:75684292|75700095	23.7006309552525	-0.994174783870258	2.11742527805332	-0.469520598518719	0.638697564841824	0.998979723072366
5:32819866|32835688	230.593265795822	-0.777512928272865	1.6588619001535	-0.468702625698328	0.639282209875163	0.998979723072366
1:170149271|170166948	14.0057909241797	1.23929018379682	2.64607288714428	0.468350735846245	0.639533791685044	NA
13:63015026|63015963	14.9311721735553	-1.2333938123422	2.6437234165611	-0.466536629594395	0.640831434844937	NA
2:158695862|158696210	42.717389946466	1.01064717521711	2.18315379742311	0.46292990279019	0.643414612722996	0.998979723072366
7:73514090|73519708	11.3383378134958	1.18129446348335	2.56839601596183	0.459934704828207	0.645563088810937	NA
1:173874351|173935177	22.4057039859753	0.780096162997244	1.69976440917784	0.458943697600168	0.646274597943612	0.998979723072366
5:77267932|77268823	38.054420048412	0.709177250024518	1.54556199404099	0.458847495447478	0.646343685027727	0.998979723072366
5:36519273|36572037	80.1583937174148	0.423506011379853	0.928854234496031	0.455944534299975	0.648429863925081	0.998979723072366
2:131511984|131516443	13.2809870449506	-1.20400802784119	2.64875978691841	-0.454555386180165	0.649429137205554	NA
11:29705535|29708770	36.5776467420039	0.976799452461056	2.16256565581936	0.451685455113252	0.651495597886308	0.998979723072366
1:167234692|167237648	165.931320525786	-1.07660468571555	2.38998152356075	-0.450465694024094	0.652374685266149	0.998979723072366
13:29909173|29920225	13.4347906855506	1.18064286265658	2.6356274035306	0.447955147633929	0.654185566961941	NA
4:9508627|9532065	13.4051727156891	1.17789674705087	2.63455326209729	0.447095438910649	0.654806152107854	NA
2:25937946|25941469	14.4326041290242	1.19123241442528	2.67591203786382	0.445168749035651	0.656197808992512	NA
4:108717789|108727545	11.0903964487083	1.14391965465373	2.57564500596873	0.444129393609305	0.65694903626357	NA
12:31833182|31839854	11.0903964487083	1.14391965465373	2.57564500596873	0.444129393609305	0.65694903626357	NA
8:90932249|90933862	11.0903964487083	1.14391965465373	2.57564500596873	0.444129393609305	0.65694903626357	NA
17:86098512|86103000	11.9004967868369	-1.16551661617595	2.62702912973262	-0.443663377381195	0.657285977013058	NA
5:36519273|36543297	11.9004967868369	-1.16551661617595	2.62702912973262	-0.443663377381195	0.657285977013058	NA
9:45890804|45898491	14.3186818257106	-1.1656927600556	2.65654583331152	-0.438800168790049	0.660806338005355	NA
6:83928653|83930165	30.0598861383885	-0.936962252663004	2.14051545105473	-0.437727395147425	0.661583908104932	0.998979723072366
7:110027071|110031766	32.9533266978902	0.620759201979772	1.41866770514006	0.437564906659016	0.661701715227011	0.998979723072366
9:72591751|72593360	39.1827319605778	0.465863829000257	1.06759609675806	0.436367115255414	0.662570394164193	0.998979723072366
6:31139729|31181149	39.8035658536554	0.952056490569753	2.18301413831045	0.436120167002949	0.662749545911779	0.998979723072366
11:86532772|86535460	85.6845775024934	1.02284859595556	2.35530239049558	0.434274851536301	0.664088863663522	0.998979723072366
2:92214049|92230724	120.200816385577	1.02608516049732	2.36615170246306	0.433651468512865	0.664541553750581	0.998979723072366
1:156900586|156907778	20.084275561361	1.17054755292365	2.71092315015986	0.431789279181381	0.665894572117995	0.998979723072366
15:82815611|82857284	53.5028431027247	0.617957642308303	1.43383749784425	0.430981644180314	0.666481717314103	0.998979723072366
12:113289894|113307933	11.3117577201171	-1.10561384730147	2.57244364306841	-0.429791280473959	0.667347476263834	NA
6:31166476|31181149	38.0056192894326	-0.446859043297258	1.04218926990424	-0.428769568255405	0.668090927305355	0.998979723072366
3:90341656|90341994	11.5818394729329	-1.12463349262022	2.62543106916289	-0.428361462553579	0.668387977358926	NA
5:100480198|100485855	13.0639688449745	1.13336261391942	2.64840771349899	0.427941139176815	0.668693974644986	NA
14:21234833|21240571	27.8721841158973	1.17964810766864	2.76976720973156	0.42590153552398	0.670179595980687	0.998979723072366
2:37624173|37647285	55.387269221612	0.409206199583391	0.963130242102034	0.42487109395537	0.670930647724653	0.998979723072366
1:190885334|190899571	21.5219485037478	-0.877641259124583	2.06914969041042	-0.42415551817834	0.671452398669846	0.998979723072366
15:58968839|58972560	12.8635848913468	1.11543390587632	2.63494051844916	0.423324131253188	0.672058790404831	NA
6:149068050|149084936	76.0690264846396	0.408702970889071	0.968920096566704	0.421812874288891	0.673161607862833	0.998979723072366
4:108478873|108479741	63.6601325218247	-0.947196303097528	2.2467331964924	-0.421588244023051	0.673325588565209	0.998979723072366
15:35417511|35887382	46.8480049157168	-0.420981668505838	0.999185816885104	-0.421324703965695	0.673517993318271	0.998979723072366
18:6031730|6065845	32.1979514676468	0.597648936085146	1.4190050163799	0.421174646450398	0.673627556529925	0.998979723072366
16:32950292|32961744	77.9610581790985	0.640864122039764	1.54939873545637	0.413621172764803	0.679151564757818	0.998979723072366
6:8448980|8510319	81.5630729980716	0.664436846080815	1.61437352352248	0.411575658544651	0.680650475971016	0.998979723072366
5:110755397|110756766	338.024938080883	0.700763829844983	1.70910710111843	0.41001750527302	0.681793106364448	0.998979723072366
1:132013026|132023838	13.3836606021185	1.08510488803643	2.6561736225878	0.408521822070975	0.682890612915201	NA
15:35417511|35847007	1097.29732445755	-0.748290302349143	1.83479189836859	-0.407833881877551	0.683395636917521	0.998979723072366
1:85078080|85342086	13.4756499727442	-1.07760534236143	2.64580880977052	-0.407287683970973	0.68379670737545	NA
17:75225156|75274034	19.9838312120495	-0.832660925112428	2.05648956495541	-0.404894310820625	0.685555200441546	0.998979723072366
8:41682056|41708876	26.6467663655009	1.11805152812996	2.76263915968738	0.404704148281341	0.685694992582845	0.998979723072366
5:106618071|106638635	25.7927488525377	-0.847998366480269	2.09663167676004	-0.404457480958552	0.685876338506	0.998979723072366
12:77323845|77332329	16.5843690500524	1.07623904758406	2.68515043693943	0.400811452788012	0.688558946166069	0.998979723072366
16:33421321|33468183	13.2788386913889	-1.05754477399151	2.63875462116673	-0.400774200643147	0.68858637516272	NA
17:25380225|25381573	13.2788386913889	-1.05754477399151	2.63875462116673	-0.400774200643147	0.68858637516272	NA
17:35013265|35013747	52.7983517364727	1.10257261416253	2.76832559642513	0.398281407211034	0.690422764154024	0.998979723072366
11:77691542|77693254	50.7580107492523	0.61274551317971	1.55648659224373	0.393672207800014	0.693823062794806	0.998979723072366
17:26736789|26743131	16.3543671265633	1.05567366369381	2.68519911341709	0.393145394104645	0.694212098202592	0.998979723072366
2:5973469|5988472	16.3543671265633	1.05567366369381	2.68519911341709	0.393145394104645	0.694212098202592	0.998979723072366
12:3442474|3474613	35.2865606155729	0.437966403512336	1.11679479809887	0.392163720907271	0.694937248016003	0.998979723072366
9:75116186|75123055	12.1498088986136	1.02851168776941	2.62846331018794	0.391297715202223	0.695577187515292	NA
X:142752040|142834393	12.1498088986136	1.02851168776941	2.62846331018794	0.391297715202223	0.695577187515292	NA
17:75225156|75266610	24.7699801922301	0.619784008841974	1.60913202827924	0.385166660006608	0.700113942851487	0.998979723072366
8:8681384|8683973	24.8223573108819	0.623681148977564	1.62079729660012	0.384798981517204	0.700386353766321	0.998979723072366
5:44351007|44357212	217.631173920962	0.663500160956552	1.73122434464677	0.383254869889165	0.701530797812351	0.998979723072366
18:35610871|35613502	35.162795213556	-0.580880911505825	1.52163468337853	-0.381747943741711	0.702648334431277	0.998979723072366
15:88811297|88812159	75.013841065617	0.373836406548918	0.981068921070314	0.381050095992314	0.703166076395062	0.998979723072366
8:22535019|22545600	15.9837508415618	1.01649681731271	2.69469413725604	0.377221593819842	0.706008934096011	0.998979723072366
11:69672279|69919336	208.17652342888	-0.630104198478117	1.67613089109234	-0.375927800046376	0.706970572429554	0.998979723072366
1:85260291|85614854	46.2672209069973	-0.596664958351959	1.59522246722435	-0.374032444133101	0.708380178257514	0.998979723072366
6:85256343|85269963	17.4076069953132	-1.00542772030821	2.70584415068481	-0.371576360025668	0.710208292789323	0.998979723072366
17:75225156|75348869	11.3743607765377	-0.97358965800506	2.62521903811917	-0.370860352552747	0.710741546704198	NA
13:29918576|29920225	15.7652218910612	0.99705620698286	2.69026977014361	0.370615697372846	0.710923788634883	0.998979723072366
5:121407193|121409204	15.3169205356315	0.841515665894262	2.2726958040089	0.370272019867278	0.711179819511954	NA
5:34342522|34350071	24.7769253981614	1.01597647517363	2.75115344322752	0.36929109776652	0.711910760303932	0.998979723072366
6:145032783|145039635	67.8078506540122	0.580469791567269	1.58849342043762	0.365421590104763	0.71479672736149	0.998979723072366
15:44396511|44420873	12.3466201799689	0.964475744342031	2.64201079104619	0.365053673365246	0.71507134124193	NA
5:118593333|118593570	64.1099336545427	0.594667479846922	1.63191864496423	0.364397748430624	0.715561016563864	0.998979723072366
5:45775392|45795358	11.5786031044098	0.954960010828112	2.62127738193966	0.364310933824743	0.715625836063744	NA
18:5063194|5088814	22.6060879396029	0.758425350324623	2.08627899353803	0.363530166710083	0.716208882281287	0.998979723072366
10:117694905|117705229	42.1421876177096	0.373364918206966	1.02904114976512	0.362827976599562	0.716733391650363	0.998979723072366
1:120234242|120244267	9.79394168878275	0.940918896412001	2.59853661364544	0.362095685498925	0.717280527678504	NA
19:57378549|57379175	40.643285504695	0.544496361113321	1.50867343484394	0.360910683874834	0.718166216564382	0.998979723072366
8:86860426|86862110	65.9920400090455	0.571920127429684	1.59089538309843	0.35949574906416	0.719224257322062	0.998979723072366
8:121884983|121888427	22.8026746288362	-0.756968945907146	2.1084705853806	-0.359013282497609	0.719585152792781	0.998979723072366
6:37353557|37364143	38.6528395642499	0.380106616398621	1.06223476752837	0.357836730653302	0.720465501095909	0.998979723072366
19:32792549|32800099	16.7848126358165	-0.788935281684097	2.22085387820858	-0.355239617259502	0.722410087409883	0.998979723072366
5:124503555|124573754	24.2807694865396	0.575495257615486	1.62369255814059	0.354436099820848	0.723012084468465	0.998979723072366
X:93561368|93769028	287.444156842872	-0.596699935084177	1.69592551454118	-0.351843244274564	0.72495582530785	0.998979723072366
11:98236705|98358508	44.3069550885971	-0.513297412682855	1.46375511866693	-0.350671643184637	0.725834701684217	0.998979723072366
18:5037108|5049494	30.3989103331733	-0.750914576521778	2.16107145713256	-0.347473274908797	0.728235792758142	0.998979723072366
9:68376800|68378344	18.6059215763616	0.945604943538917	2.72377905550789	0.347166537471813	0.728466208491311	0.998979723072366
3:88965812|88985790	24.2294748084012	-0.726669486586603	2.0980964137794	-0.346347041925314	0.72908191933941	0.998979723072366
5:150594264|150608440	61.5292495234635	-0.78175632164029	2.2572836394689	-0.346326136410675	0.729097628548605	0.998979723072366
8:41682056|41747246	46.7043264464652	-0.379668736751057	1.09671687513261	-0.346186646125191	0.729202449834729	0.998979723072366
11:74928993|74990215	90.7495813427991	-0.317766150647784	0.917907759107657	-0.346185275693388	0.729203479683701	0.998979723072366
7:121047838|121057399	82.4798918560968	-0.332363481277864	0.961905192214197	-0.345526236855839	0.72969878927111	0.998979723072366
2:146889021|146891284	23.7578244173102	0.949185185489358	2.76251272728855	0.343594864238326	0.731150987567448	0.998979723072366
11:61915024|61922829	27.2155376367635	0.528712804257879	1.54808456692512	0.341527081629677	0.732706820903627	0.998979723072366
6:3532158|3536972	16.8613166603445	0.911667980474821	2.69246579894382	0.338599651231389	0.734911345374225	0.998979723072366
5:36522927|36572037	20.2396633797864	0.918191284558194	2.71328734564989	0.338405471882768	0.735057651161276	0.998979723072366
2:78913674|78920209	30.1451658563407	0.729507309693619	2.16027622964307	0.337691680204319	0.735595545078888	0.998979723072366
14:47663756|47690977	51.6472782215935	0.357305223424894	1.05936796098863	0.337281508014881	0.735904698321984	0.998979723072366
8:14024574|14078916	9.45273781806811	0.878616376018418	2.61016190512547	0.336613745796042	0.73640809270754	NA
16:23317564|23321678	16.1867415462054	-0.897693898049756	2.6906705459804	-0.333632038077209	0.738657239269711	0.998979723072366
7:123143750|123162877	20.5686534515541	-0.907505757791539	2.72765141984448	-0.332705913662267	0.739356285176729	0.998979723072366
14:47016277|47016795	137.589466373046	0.556454779241378	1.6799338426092	0.331236126761467	0.740466133780446	0.998979723072366
9:56257527|56260762	19.3419810438693	-0.691489031058409	2.09763759775215	-0.329651333385431	0.741663430236118	0.998979723072366
2:18101458|18126229	9.74848367598053	-0.856679401167928	2.6038611410065	-0.329003489347663	0.742153050610538	NA
5:28358274|28362234	34.7598432741678	0.37326614776991	1.13540394370296	0.328751850687216	0.742343259437045	0.998979723072366
12:84171460|84174423	17.8921455836283	0.888875071486638	2.71002367985473	0.327995315352479	0.742915204682107	0.998979723072366
4:9635901|9639347	128.30976424705	0.564023161585619	1.72440435132782	0.327082891638097	0.743605191274104	0.998979723072366
4:130718154|130719351	74.9736280579173	0.516128803515561	1.5796854993207	0.326728835415346	0.743872988652216	0.998979723072366
17:26739543|26743131	56.8483172462666	-0.500806602554538	1.53960133026563	-0.325283300754314	0.744966668319136	0.998979723072366
7:99935162|99955540	103.422828439446	0.312235666798404	0.96088538931629	0.324945795065708	0.745222096499019	0.998979723072366
10:117692582|117695068	449.340160128421	0.809198819133288	2.49623923552508	0.324167174210397	0.745811472522163	0.998979723072366
11:74836363|74837723	55.5551346428085	0.519972210784613	1.60617527963703	0.323733167467324	0.746140057948796	0.998979723072366
15:44388469|44420873	16.3424879847925	0.864568241593404	2.68473897393855	0.322030651763911	0.747429473633459	0.998979723072366
6:134062064|134066465	76.9928072665416	0.522606218054265	1.63599268507671	0.319442881879244	0.749390697728617	0.998979723072366
1:97182978|97189368	49.4914918093282	-0.334636475614266	1.04761720674059	-0.319426288019274	0.749403279161745	0.998979723072366
9:64212584|64214609	10.6462981611759	0.825806939370332	2.58650361602485	0.319275385603172	0.749517696147516	NA
5:32819866|32822138	14.386977598197	0.855493012180247	2.68140213884688	0.319046889605356	0.749690956505855	NA
3:66994517|66996590	19.55529980134	0.863770302299459	2.71490350834227	0.318158748421553	0.750364522151702	0.998979723072366
15:82825231|82857284	579.051136944627	-0.561570933799805	1.77553263949564	-0.316283081092401	0.751787651859813	0.998979723072366
16:14419700|14423260	10.5530356552488	0.810486972563869	2.58778962117032	0.313196623841984	0.7541312832782	NA
2:144255340|144257195	10.5530356552488	0.810486972563869	2.58778962117032	0.313196623841984	0.7541312832782	NA
7:132771578|132779385	10.5530356552488	0.810486972563869	2.58778962117032	0.313196623841984	0.7541312832782	NA
11:54543579|54568496	53.3419641751402	0.319709620687315	1.02257936360435	0.312650178623216	0.754546450827113	0.998979723072366
15:62149239|62175926	19.2266513441272	-0.652709454255766	2.098812018495	-0.310989954557152	0.755808258355755	0.998979723072366
13:69512890|69515903	17.3209397894245	0.836234135321486	2.71487227625562	0.308019696777348	0.7580673446569	0.998979723072366
16:11445165|11447508	15.6036636126476	-0.82673646260043	2.69090696460673	-0.307233387654953	0.758665733977492	0.998979723072366
19:44235771|44337631	31.6957096490895	-0.661995664553052	2.16190226716266	-0.306209801714059	0.759444909944518	0.998979723072366
18:82986744|82988198	42.3658455232041	0.468964937945527	1.54239424381492	0.304049979326686	0.761089814458443	0.998979723072366
8:63701518|63727553	17.8571864678409	0.65628921688958	2.16125079760943	0.303661758096517	0.761385595603238	0.998979723072366
1:85248299|85585055	62.9824206601316	-0.69740061378958	2.29752726096906	-0.303543999515125	0.761475321362682	0.998979723072366
6:116042871|116043805	25.7689379392764	0.480190074460644	1.59875337364119	0.3003528138721	0.763908052045562	0.998979723072366
2:24877455|24887069	11.0616383930319	0.786106495221431	2.63929291883726	0.297847385415541	0.765819646592029	NA
10:116517317|116549175	40.4551484074747	-0.457127206335894	1.53665252605662	-0.297482481292619	0.766098180854874	0.998979723072366
16:94231064|94262774	16.9912088916984	0.805180347446501	2.71293528635316	0.296793053449077	0.766624509197885	0.998979723072366
19:51489943|51506886	10.2936213174728	0.768005351985933	2.59054600537387	0.296464664357541	0.766875248425012	NA
X:151874533|151883309	10.0078980137565	-0.768632098385189	2.60017451762048	-0.295607888307664	0.767529548742265	NA
3:136234614|136255024	100.005746776295	0.273825329383397	0.929195924587981	0.294690626742488	0.768230224154822	0.998979723072366
13:37888871|37899787	37.245206490339	-0.422381655411184	1.44433746999105	-0.292439726993859	0.769950437330458	0.998979723072366
2:32182458|32183300	10.7498469366041	0.750052355589594	2.58701104810179	0.289930093704061	0.77186971849786	NA
18:61140791|61141790	10.7498469366041	0.750052355589594	2.58701104810179	0.289930093704061	0.77186971849786	NA
9:96718210|96732313	16.7317945539224	0.778573744599377	2.71960509135915	0.286281911691185	0.774662211006503	0.998979723072366
17:25110227|25113257	8.76837423962172	0.750285631153679	2.62395333985925	0.285937108620203	0.77492629118467	NA
12:3617606|3648389	18.7732340116161	-0.602668086130849	2.11931424858514	-0.284369383414089	0.776127319382906	0.998979723072366
MT:104|296	57.5603221546121	0.632565107608812	2.24133767883412	0.282226597795765	0.777769764848956	0.998979723072366
16:57569650|57572425	21.9288191039241	0.586330845587057	2.08854816530923	0.280736089943248	0.778912825665417	0.998979723072366
15:35366717|35379032	57.4186827649044	0.422989152015596	1.51609758154218	0.278998632518976	0.780245874206733	0.998979723072366
5:146259505|146271735	23.1112952886047	0.757142049274552	2.74506406283018	0.275819446083868	0.782686747047906	0.998979723072366
15:98740337|98742829	23.8478082692942	-0.759126996952881	2.76982149661027	-0.274070729063915	0.78403026769432	0.998979723072366
17:22163187|22309597	62.9838492460212	0.274515552222742	1.00415975287576	0.273378365779519	0.784562381219761	0.998979723072366
15:74997848|75111680	10.4904325988281	0.707404675419106	2.59071754135717	0.273053570729492	0.7848120361109	NA
18:5633204|5641518	9.95241744675812	0.706345874477176	2.60118622824929	0.271547598863222	0.785969895798266	NA
5:147519505|147531307	9.95241744675812	0.706345874477176	2.60118622824929	0.271547598863222	0.785969895798266	NA
11:11700205|11707904	31.3420844284467	0.747484781898656	2.76911783748234	0.269936068368351	0.78720943825153	0.998979723072366
17:6137211|6139156	234.23421727099	-0.744597313710851	2.76710391607885	-0.269089031815614	0.787861170595044	0.998979723072366
11:49675130|49702654	15.3648226404442	-0.612795495162311	2.27773638562879	-0.2690370575931	0.78790116577961	NA
5:30029489|30030775	18.0223766496155	0.728534972820796	2.72722246687902	0.267134413003908	0.789365672291934	0.998979723072366
2:60792689|60842472	34.1857562038518	0.582636350278929	2.1882963684897	0.266251116013617	0.790045818364866	0.998979723072366
X:94098283|94158944	14.8685952172164	0.711516058619408	2.67639690471225	0.265848483596235	0.790355901805046	NA
18:80909592|80917878	8.50895990184571	0.69861536382886	2.62828580562278	0.265806466836403	0.79038826251743	NA
19:32798071|32800099	8.50895990184571	0.69861536382886	2.62828580562278	0.265806466836403	0.79038826251743	NA
11:104368680|104378826	8.50895990184571	0.69861536382886	2.62828580562278	0.265806466836403	0.79038826251743	NA
4:150431523|150439468	22.077709887373	-0.729221159581978	2.75909773246563	-0.264296965997765	0.7915510979705	0.998979723072366
14:34691682|34695105	49.8421499867349	0.399398587798093	1.51460012204839	0.263699033153341	0.792011840604275	0.998979723072366
6:8448980|8511349	33.2286474707541	0.726609923069782	2.76897604268499	0.262411054436286	0.793004551011689	0.998979723072366
9:115276704|115280519	26.6385794943575	0.556522212128324	2.13547099284615	0.260608649797951	0.794394318562365	0.998979723072366
5:36519273|36525048	91.3076615657816	-0.23641445506141	0.927091413938139	-0.255006627725262	0.798717980242279	0.998979723072366
11:88386045|88480054	13.5381554174771	-0.680201290100922	2.678421068108	-0.253956070686603	0.799529496191928	NA
17:75225156|75292878	10.3491018844712	-0.656987341472483	2.59305807311932	-0.253363913551755	0.799987010870282	NA
13:9710146|9735466	17.3466409320707	0.670241821930788	2.70587352973507	0.247698872310714	0.804367404451575	0.998979723072366
1:128151744|128153399	18.6139293659754	-0.524450756346748	2.12717107036003	-0.246548462253195	0.805257694468778	0.998979723072366
6:28526053|28545598	32.4486146872407	-0.348392802697317	1.41514851584966	-0.246188155374025	0.805536584090074	0.998979723072366
7:55677241|55817427	23.6924771016883	0.411554404302059	1.67367652670938	0.245898414499017	0.805760871202749	0.998979723072366
2:61760636|61785559	26.6060520271348	-0.379852836934408	1.57036941952342	-0.241887566206994	0.808867284825038	0.998979723072366
9:62068385|62070613	16.40501136941	0.537567433566863	2.23011986054615	0.241048673247192	0.809517392700233	0.998979723072366
Y:90739142|90793417	174.682757874157	-0.407263602949521	1.69268520271834	-0.240602093227661	0.809863527677349	0.998979723072366
2:155887109|155911836	12.6127851055694	0.639939441328279	2.66470285067244	0.24015414745655	0.810210758584657	NA
8:121554105|121555359	6.9606825477659	-0.665154772865311	2.77685509505247	-0.239535283656111	0.810690540235053	NA
13:30935495|30940770	6.9606825477659	-0.665154772865311	2.77685509505247	-0.239535283656111	0.810690540235053	NA
5:134621949|134627775	6.9606825477659	-0.665154772865311	2.77685509505247	-0.239535283656111	0.810690540235053	NA
10:45072053|45126067	6.9606825477659	-0.665154772865311	2.77685509505247	-0.239535283656111	0.810690540235053	NA
19:41552449|41555701	6.9606825477659	-0.665154772865311	2.77685509505247	-0.239535283656111	0.810690540235053	NA
5:90298540|90304065	6.9606825477659	-0.665154772865311	2.77685509505247	-0.239535283656111	0.810690540235053	NA
6:67077248|67116767	6.9606825477659	-0.665154772865311	2.77685509505247	-0.239535283656111	0.810690540235053	NA
3:135655500|135669339	20.9330822166042	0.426006553647882	1.78712543983103	0.238375294846768	0.811590027069083	0.998979723072366
6:47551732|47577667	14.2913530864705	0.639995063311461	2.69245058849882	0.237699835995241	0.812113910881713	NA
15:62102345|62107465	26.8747854098895	-0.503619932240114	2.15835653646118	-0.233334911879686	0.815501350920112	0.998979723072366
17:75225156|75321093	23.2772938712505	-0.490473495352073	2.10836971665075	-0.232631635466295	0.816047459614913	0.998979723072366
11:70874746|70893688	16.2936038666099	0.521402539139399	2.24355399021745	0.232400263783651	0.816227144062777	0.998979723072366
2:12396179|12410080	19.4798856528458	0.637064402875387	2.7510595764561	0.231570558604933	0.816871576789292	0.998979723072366
2:165805187|165807929	18.3815858791813	-0.495061243329799	2.14807403720139	-0.230467495419658	0.817728518590584	0.998979723072366
5:106634831|106638635	66.5012743151317	0.52468758081861	2.28475516871415	0.229647179708056	0.818365942372322	0.998979723072366
18:31633790|31636099	84.4596594501505	0.390838329434526	1.70340415237316	0.229445448333571	0.818522715525099	0.998979723072366
17:75225156|75296343	165.084204104383	-0.547111661513647	2.40196156867076	-0.227777025515199	0.819819588222133	0.998979723072366
4:130668925|130669298	25.3889680254841	0.365585753364933	1.60574474940752	0.227673640844739	0.819899965854219	0.998979723072366
5:146268215|146271735	15.0941359232822	0.609670635064962	2.70696484839539	0.22522295973897	0.821805828963802	NA
2:140008699|140057499	73.3200927658221	0.34447566274536	1.53711677358109	0.224105070392811	0.822675547216813	0.998979723072366
6:28242977|28247284	17.7829100676301	-0.485900648650993	2.17305922304477	-0.223602119766518	0.823066914095279	0.998979723072366
2:18092784|18126229	27.6308778686194	0.48220805222412	2.16386789052301	0.222845421541686	0.823655815471308	0.998979723072366
2:61720444|61722761	45.3665204045189	-0.319379318353848	1.44122718656939	-0.221602340928692	0.824623460004867	0.998979723072366
15:62171624|62175926	9.26805386831172	0.578006666301866	2.61694206693136	0.220871021030909	0.825192862053288	NA
5:33828177|33829200	8.61161878907351	-0.607498576826682	2.7748704578384	-0.218928626059148	0.8267056469653	NA
6:88352446|88358642	8.61161878907351	-0.607498576826682	2.7748704578384	-0.218928626059148	0.8267056469653	NA
5:103783124|103784513	104.942627841507	-0.214088401116111	0.980278210635423	-0.218395552194655	0.827120930738989	0.998979723072366
2:72946546|72971514	43.8667153064839	-0.22735157090581	1.04282911141803	-0.218014215767969	0.827418035245613	0.998979723072366
9:59426123|59454469	19.9499566025693	0.399257545101973	1.83283610425951	0.217835923339844	0.827556953829632	0.998979723072366
4:9529886|9532065	23.7914116782454	-0.362403162115624	1.66621826913146	-0.217500413258901	0.82781838497192	0.998979723072366
9:68376800|68395755	88.6626357436695	-0.341655841207163	1.57380054175693	-0.217089670604479	0.828138463685814	0.998979723072366
12:52516079|52519967	141.542089761024	0.356243568197523	1.64887060292808	0.216053077521609	0.82894637456749	0.998979723072366
8:84996955|85001424	19.5835959794165	0.441726206998782	2.08370823185479	0.211990431407752	0.832114499309935	0.998979723072366
10:40076564|40080807	23.3031705325584	0.438084022678257	2.07342729670929	0.21128496927456	0.832664910966959	0.998979723072366
9:62912750|62952200	20.0633317756346	-0.575063024872363	2.73783526369403	-0.210042960764724	0.8336341430074	0.998979723072366
10:117696381|117705229	35.3498774558686	0.319875976641178	1.52314364157763	0.210010381102244	0.833659570762285	0.998979723072366
2:104776172|104780260	13.5836134302793	0.556532383849779	2.66928319297628	0.20849506913099	0.834842432310615	NA
1:71074543|71089527	45.8709084835627	-0.209678448621469	1.007120243382	-0.208196042130332	0.835075898806685	0.998979723072366
2:147024715|147026439	40.0966663370466	0.304122310241866	1.46197938378119	0.20802092944382	0.835212625468669	0.998979723072366
1:53256629|53282092	50.9035267467002	-0.198148759897703	0.966195628555373	-0.205081407989777	0.837508521987858	0.998979723072366
18:42426386|42530890	61.6214228352637	-0.207579464672681	1.01961049617678	-0.203587022153106	0.838676235569703	0.998979723072366
17:64710704|64714712	9.00863953053572	0.526489667634852	2.62089603502616	0.200881553712449	0.840791191709055	NA
2:44752047|44756435	9.00863953053572	0.526489667634852	2.62089603502616	0.200881553712449	0.840791191709055	NA
1:143667625|143677855	43.4233054559541	-0.301905998882041	1.50606791131418	-0.200459751259557	0.841121032922796	0.998979723072366
1:190871592|190899571	13.0896058722192	-0.534169091189614	2.66479083820189	-0.200454415983377	0.84112520518247	NA
4:108717789|108719812	27.8786351899052	-0.427909143216506	2.15100487087778	-0.198934530093317	0.842313958200108	0.998979723072366
1:72381619|72383769	9.46486514966708	0.518332678503659	2.61382652118442	0.198304162232153	0.842807095367183	NA
4:89459599|89463340	9.46486514966708	0.518332678503659	2.61382652118442	0.198304162232153	0.842807095367183	NA
11:77571607|77585494	12.9711340199025	-0.529650276104385	2.67291254672399	-0.198154734524907	0.842924001800739	NA
18:77097249|77097723	7.93795966321656	0.546771527827814	2.77552122468672	0.1969977829622	0.843829272728428	NA
16:65621215|65725829	7.93795966321656	0.546771527827814	2.77552122468672	0.1969977829622	0.843829272728428	NA
9:68376800|68390268	43.5598389168938	-0.209442199500086	1.06946620070267	-0.195838072640797	0.844736909368415	0.998979723072366
2:120533511|120535679	20.0582157985532	-0.399511279013675	2.05440018603258	-0.194466142346494	0.845810904133121	0.998979723072366
6:47540677|47577667	23.5870812886664	0.405494453280087	2.11003441560846	0.192174331508786	0.847605651633238	0.998979723072366
11:88073057|88078555	8.23378519293215	-0.532657459467077	2.77512383605814	-0.191940068600209	0.847789150719263	NA
19:4787361|4804015	8.23378519293215	-0.532657459467077	2.77512383605814	-0.191940068600209	0.847789150719263	NA
6:47576536|47577667	49.3287268510523	0.425999414454774	2.23366443931851	0.190717731345872	0.848746746071423	0.998979723072366
4:130668925|130701110	15.1482681202195	-0.51906904776317	2.72647700818753	-0.190380863731629	0.849010691967357	NA
2:118631759|118635277	30.1504852424802	-0.525037980889384	2.76908424360003	-0.189607081150696	0.849617037918387	0.998979723072366
14:54662168|54667161	13.2424095595647	0.508271907218608	2.68092036519636	0.189588588238943	0.849631530291054	NA
5:38104878|38106892	53.7655149113799	0.182472026577076	0.96571968773182	0.188949266433251	0.850132579943773	0.998979723072366
13:48932297|48949303	8.87103312684951	-0.523333900797288	2.77452773410141	-0.18862089369843	0.850389955953787	NA
3:94528912|94562000	8.87103312684951	-0.523333900797288	2.77452773410141	-0.18862089369843	0.850389955953787	NA
2:166609738|166613260	17.9711438345364	0.505718730822283	2.71749223305447	0.186097580950159	0.852368238901464	0.998979723072366
14:32526149|32526878	16.1921544895393	-0.49817490156376	2.70752668233885	-0.183996303642489	0.854016354684685	0.998979723072366
9:22887581|22887996	25.1850336489375	-0.508825759993204	2.76952595997477	-0.183723051289918	0.854230724405238	0.998979723072366
6:3545510|3555466	33.9250283157453	0.507539106274809	2.76883941068192	0.183303915827249	0.854559562069914	0.998979723072366
15:4047465|4059996	25.4547954145172	-0.390472333479824	2.13735319907058	-0.182689661984561	0.855041527787929	0.998979723072366
13:94224895|94233180	7.71943071271594	0.499665547470344	2.77568849277511	0.180014994035149	0.857140796952374	NA
2:91963286|91966162	9.20545081189107	0.466567020555623	2.61964541087697	0.178103119841487	0.858641991927703	NA
1:53256629|53290423	9.20545081189107	0.466567020555623	2.61964541087697	0.178103119841487	0.858641991927703	NA
9:22643745|22679064	35.8456172008255	0.248925543492826	1.43795474547483	0.173110832782591	0.862564310176731	0.998979723072366
16:33421321|33434974	67.2763188057969	0.264020699059127	1.5428864050802	0.171121281637972	0.864128402352913	0.998979723072366
10:117692582|117705229	34.4193667985094	0.370746189168703	2.21046328798279	0.167723296371521	0.866800967956748	0.998979723072366
1:38534906|38536946	28.0787480985823	0.358158576089115	2.14404834458598	0.16704780794403	0.867332432079075	0.998979723072366
6:89354856|89357718	8.49319953070816	-0.448464454819771	2.77477556027953	-0.16162188439291	0.871603622637721	NA
1:128211205|128223641	8.49319953070816	-0.448464454819771	2.77477556027953	-0.16162188439291	0.871603622637721	NA
2:52449950|52455709	8.49319953070816	-0.448464454819771	2.77477556027953	-0.16162188439291	0.871603622637721	NA
17:74241905|74245087	8.49319953070816	-0.448464454819771	2.77477556027953	-0.16162188439291	0.871603622637721	NA
11:106566965|106568627	8.49319953070816	-0.448464454819771	2.77477556027953	-0.16162188439291	0.871603622637721	NA
11:53368660|53375633	8.49319953070816	-0.448464454819771	2.77477556027953	-0.16162188439291	0.871603622637721	NA
17:75225156|75313098	32.682468302663	-0.185528214061548	1.15513491945847	-0.16061172676567	0.872399218190867	0.998979723072366
17:86098512|86109334	23.8439707128344	-0.441747440769777	2.76829666589096	-0.159573735796703	0.873216869624536	0.998979723072366
15:85391638|85393506	18.7370129575815	0.43570805245882	2.73138545408281	0.159519064512676	0.873259939323942	0.998979723072366
2:60779731|60842472	13.620243155706	0.428896392428445	2.69477178240534	0.159158706955738	0.873543836170002	NA
17:6201700|6207057	6.09389941367473	-0.436451448821863	2.77785372483356	-0.157118225815873	0.875151673855583	NA
19:45635735|45640521	6.09389941367473	-0.436451448821863	2.77785372483356	-0.157118225815873	0.875151673855583	NA
4:22385907|22403745	6.09389941367473	-0.436451448821863	2.77785372483356	-0.157118225815873	0.875151673855583	NA
17:74622909|74625239	6.09389941367473	-0.436451448821863	2.77785372483356	-0.157118225815873	0.875151673855583	NA
2:32182458|32187553	6.09389941367473	-0.436451448821863	2.77785372483356	-0.157118225815873	0.875151673855583	NA
6:47501168|47502590	6.09389941367473	-0.436451448821863	2.77785372483356	-0.157118225815873	0.875151673855583	NA
14:31482791|31492456	25.8315706044331	-0.329882286434908	2.13350459523697	-0.154619909032006	0.877120973618328	0.998979723072366
14:121905123|121908320	22.3142328088241	0.267531913398606	1.73026366504995	0.154619159381632	0.877121564645491	0.998979723072366
12:111219811|111222397	12.5171605938429	0.40612630646751	2.67331415872643	0.151918660641438	0.879251090062086	NA
4:137328713|137336129	12.5171605938429	0.40612630646751	2.67331415872643	0.151918660641438	0.879251090062086	NA
2:179935029|179939954	19.4231162181975	-0.416320633579083	2.74980213488133	-0.151400214691101	0.87966002011587	0.998979723072366
9:122131893|122137601	25.0560928736213	-0.418475564889631	2.76950597548106	-0.151101159771624	0.879895917640304	0.998979723072366
1:66801049|66807604	9.21223699756415	-0.417582588719962	2.77412508749842	-0.150527671085127	0.88034832108083	NA
12:51623176|51661713	9.21223699756415	-0.417582588719962	2.77412508749842	-0.150527671085127	0.88034832108083	NA
4:44052771|44060227	12.1337633000982	-0.394205299871316	2.662921141509	-0.148034913136005	0.882315215082724	NA
3:52345039|52346390	26.9115551743857	0.229675973432951	1.56555660216537	0.146705633712176	0.883364371663943	0.998979723072366
11:121496995|121503787	7.64504612621229	-0.402965355882267	2.77559332353973	-0.145181699517984	0.884567414510049	NA
2:142756089|142758909	7.64504612621229	-0.402965355882267	2.77559332353973	-0.145181699517984	0.884567414510049	NA
6:3516622|3536972	7.64504612621229	-0.402965355882267	2.77559332353973	-0.145181699517984	0.884567414510049	NA
1:85272359|85601191	7.64504612621229	-0.402965355882267	2.77559332353973	-0.145181699517984	0.884567414510049	NA
6:112665278|112681676	7.64504612621229	-0.402965355882267	2.77559332353973	-0.145181699517984	0.884567414510049	NA
8:117555975|117558116	42.94713109582	-0.228539925295557	1.5839207661535	-0.14428747332517	0.885273469638274	0.998979723072366
18:75080203|75082507	15.2521008839876	-0.388994542295742	2.70418185219085	-0.143849254065732	0.88561950818316	NA
11:22056521|22068506	15.3168408638283	0.3279457187122	2.28131126228146	0.143753166932702	0.885695386022385	NA
13:59454535|59546383	8.43763929190657	0.381914823564068	2.77480590504593	0.137636590317746	0.890527635831958	NA
1:33628395|33630433	8.43763929190657	0.381914823564068	2.77480590504593	0.137636590317746	0.890527635831958	NA
11:4816082|4820493	5.89708813231937	-0.379222882480799	2.77812778496036	-0.136503037957345	0.891423623088522	NA
5:130187401|130191043	5.89708813231937	-0.379222882480799	2.77812778496036	-0.136503037957345	0.891423623088522	NA
11:53280468|53292314	5.89708813231937	-0.379222882480799	2.77812778496036	-0.136503037957345	0.891423623088522	NA
16:33421321|33457001	5.89708813231937	-0.379222882480799	2.77812778496036	-0.136503037957345	0.891423623088522	NA
3:115978644|115984974	5.89708813231937	-0.379222882480799	2.77812778496036	-0.136503037957345	0.891423623088522	NA
17:75225156|75276623	25.2557511458248	0.219347908366999	1.61871707629132	0.135507255455384	0.892210828144971	0.998979723072366
4:149994469|149996381	113.325689955355	0.124884949333399	0.925075018115301	0.134999807461921	0.892612026560867	0.998979723072366
15:55577448|55597503	14.558148407696	0.361012540528841	2.68611054047684	0.134399733402168	0.893086492436537	NA
15:35417511|35847147	22.5745631706506	0.371160895243633	2.76980291541144	0.134002637219587	0.893400489045598	0.998979723072366
11:6313788|6317080	38.9178964352222	-0.199820013292494	1.50499453023924	-0.132771255494682	0.894374287851993	0.998979723072366
12:77277361|77332329	22.4559687499616	0.36219394930484	2.76981427104299	0.130764706172321	0.895961443595581	0.998979723072366
18:77635022|77643194	11.1893310252654	-0.340479813957931	2.649555387356	-0.128504508938648	0.897749730193113	NA
9:115267310|115321060	11.1893310252654	-0.340479813957931	2.649555387356	-0.128504508938648	0.897749730193113	NA
12:99388361|99388917	16.0531030461059	-0.289142070258143	2.25257630842111	-0.128360610549443	0.897863601463734	0.998979723072366
5:21455782|21459293	65.0427688055572	0.127751655617827	1.01874126170551	0.12540147377947	0.900205721418909	0.998979723072366
16:4137366|4138985	17.8047080143476	0.339939232143991	2.74344351682453	0.123909688703	0.901386781595545	0.998979723072366
10:62746901|62747079	8.8344034014228	-0.342641390251121	2.77436613134392	-0.123502585466304	0.901709127060343	NA
1:38083704|38108467	8.8344034014228	-0.342641390251121	2.77436613134392	-0.123502585466304	0.901709127060343	NA
7:127519581|127525905	8.8344034014228	-0.342641390251121	2.77436613134392	-0.123502585466304	0.901709127060343	NA
14:79536123|79536422	8.8344034014228	-0.342641390251121	2.77436613134392	-0.123502585466304	0.901709127060343	NA
8:124885795|125028895	8.8344034014228	-0.342641390251121	2.77436613134392	-0.123502585466304	0.901709127060343	NA
16:94383912|94385423	32.6905816498478	-0.265254763388925	2.15048892089304	-0.123346258988757	0.90183291110569	0.998979723072366
11:70874746|70887171	85.3149203263039	-0.116226410146464	0.948366805673789	-0.122554279052279	0.902460061450361	0.998979723072366
10:22181946|22371630	32.8432856239433	-0.264517917385847	2.17649731304914	-0.121533767030143	0.903268270698644	0.998979723072366
4:129317648|129322869	16.0470378653289	-0.328550782441192	2.71936771532773	-0.120818814090244	0.903834547780243	0.998979723072366
5:106635610|106638635	8.21911034140595	0.334765490458549	2.77496597932221	0.120637691760213	0.903978013145645	NA
17:74579165|74580562	8.21911034140595	0.334765490458549	2.77496597932221	0.120637691760213	0.903978013145645	NA
2:155437860|155440785	8.21911034140595	0.334765490458549	2.77496597932221	0.120637691760213	0.903978013145645	NA
4:143131710|143142234	11.9459547996391	0.319619428287035	2.65656924327557	0.120312854293586	0.904235321825185	NA
7:55677231|55817427	23.571546487421	0.251757490778322	2.12541092749353	0.11845120749201	0.905710153616583	0.998979723072366
8:41682056|41685995	174.36336158651	0.284818087032855	2.40771942489471	0.118293719811356	0.905834933326684	0.998979723072366
9:80087430|80103764	26.2932207577403	-0.251757346137328	2.14793779468419	-0.117208862733543	0.906694543884967	0.998979723072366
10:42789300|42797733	8.63445057326192	0.324557741644821	2.77457600602757	0.116975617514079	0.90687937521746	NA
12:111541747|111542310	8.63445057326192	0.324557741644821	2.77457600602757	0.116975617514079	0.90687937521746	NA
2:48927096|48940400	8.63445057326192	0.324557741644821	2.77457600602757	0.116975617514079	0.90687937521746	NA
15:100254094|100254513	8.63445057326192	0.324557741644821	2.77457600602757	0.116975617514079	0.90687937521746	NA
4:130727998|130730548	18.0187241008186	-0.249987359636753	2.15787133243288	-0.115849057299865	0.907772170127026	0.998979723072366
1:87915100|87918721	7.9044604639883	-0.318744177482358	2.77523502733701	-0.114853039235459	0.908561607944571	NA
11:31055458|31061586	43.4573320691121	0.115540206201709	1.02596547423625	0.112616076372082	0.910334939031686	0.998979723072366
2:91546322|91560911	19.5515874910459	-0.310736163349583	2.76145617371331	-0.11252619770233	0.910406198889404	0.998979723072366
1:173766811|173982741	11.407859975766	-0.290364021152947	2.65991758772237	-0.10916278853646	0.913073374325225	NA
5:20919525|20920162	52.3877561228685	0.172540475056619	1.58472669852542	0.108877117560503	0.913299956273892	0.998979723072366
1:5089009|5101123	14.4823395024818	-0.291978556729552	2.69417658334758	-0.108373949404148	0.913699064771905	NA
9:66562554|66566903	97.4931056805661	0.101518882371587	0.943965507289964	0.107545118531967	0.91435653343922	0.998979723072366
3:51308050|51326035	66.2411063309376	-0.110593152081267	1.04445414057331	-0.105886077507013	0.915672740503461	0.998979723072366
17:78838987|78845229	93.625005630055	-0.175724018493729	1.67430755664377	-0.104953249357589	0.916412905367972	0.998979723072366
5:24866079|24871659	12.5832027335565	0.280821770720668	2.6777895227931	0.104870740709954	0.916478376446202	NA
9:31053240|31054313	21.9382880736691	-0.28909718881583	2.7659910764692	-0.104518482100406	0.916757902010688	0.998979723072366
X:151835224|151843155	34.4682438333332	0.15005918231622	1.46502958973982	0.102427407178083	0.918417430289577	0.998979723072366
8:84864058|84864552	25.6433961914889	-0.1622839651205	1.60008194884827	-0.101422283550734	0.919215247964545	0.998979723072366
9:83988776|84012619	8.4159216227613	0.277405096959997	2.77473375501814	0.0999753927591455	0.920363861283863	NA
3:115978644|115993039	8.4159216227613	0.277405096959997	2.77473375501814	0.0999753927591455	0.920363861283863	NA
6:83402667|83404824	8.4159216227613	0.277405096959997	2.77473375501814	0.0999753927591455	0.920363861283863	NA
17:7932131|8165977	68.113574456334	-0.104834335009196	1.0616371277701	-0.0987478039972041	0.921338512217174	0.998979723072366
9:51187923|51213801	55.4520267259637	0.2669985671828	2.76800815590343	0.0964587357206162	0.923156245181431	0.998979723072366
17:71455605|71465669	20.8130710992733	-0.199106248736395	2.0857394506718	-0.095460748307879	0.923948866148501	0.998979723072366
1:155953154|155962560	20.9623997260343	0.259587852043842	2.75030031631916	0.094385275129248	0.924803112329507	0.998979723072366
9:59297526|59303551	15.2122195467013	-0.249375083296965	2.7196824160441	-0.0916927218508446	0.926942180153425	NA
16:23317564|23328439	32.5617914882061	0.203088984391032	2.21653341157924	0.0916245987225317	0.926996306700563	0.998979723072366
1:139040000|139062971	40.0784416683704	0.0979342469751524	1.08354568684009	0.0903831265857876	0.927982764842455	0.998979723072366
X:66792833|66796572	110.660157525097	0.211037463825812	2.34338041862112	0.090056852122196	0.928242036856987	0.998979723072366
7:75569884|75687321	102.284999896543	-0.0844774254272649	0.940786920889692	-0.0897944301217278	0.928450574429905	0.998979723072366
8:56564558|56569410	20.9653639893488	-0.179821964646629	2.00797401866399	-0.0895539299688121	0.928641695794131	0.998979723072366
5:100475689|100485855	120.563931454583	-0.14152516563201	1.64515078213676	-0.0860256501523795	0.931446026932182	0.998979723072366
5:140295787|140303697	6.6823902905664	0.238396352467197	2.77671514746591	0.0858555306563451	0.931581262318379	NA
6:128333833|128337785	6.6823902905664	0.238396352467197	2.77671514746591	0.0858555306563451	0.931581262318379	NA
9:83423023|83428948	6.6823902905664	0.238396352467197	2.77671514746591	0.0858555306563451	0.931581262318379	NA
8:71290242|71291136	6.6823902905664	0.238396352467197	2.77671514746591	0.0858555306563451	0.931581262318379	NA
5:88291153|88294985	6.6823902905664	0.238396352467197	2.77671514746591	0.0858555306563451	0.931581262318379	NA
10:84947412|84948020	6.6823902905664	0.238396352467197	2.77671514746591	0.0858555306563451	0.931581262318379	NA
9:62068385|62088519	6.6823902905664	0.238396352467197	2.77671514746591	0.0858555306563451	0.931581262318379	NA
15:62107148|62149352	174.085397068209	0.141982010649169	1.66989831464734	0.0850243451375385	0.932242036166203	0.998979723072366
13:58191722|58199070	24.5858403649265	-0.230869507572544	2.76950786591103	-0.0833612030549693	0.933564336577174	0.998979723072366
1:181120355|181123984	5.39740850362937	-0.214290045145787	2.77897840957123	-0.0771110867244375	0.938535173332436	NA
14:47667296|47686343	5.39740850362937	-0.214290045145787	2.77897840957123	-0.0771110867244375	0.938535173332436	NA
6:37903533|37931500	5.39740850362937	-0.214290045145787	2.77897840957123	-0.0771110867244375	0.938535173332436	NA
2:144255340|144255604	5.39740850362937	-0.214290045145787	2.77897840957123	-0.0771110867244375	0.938535173332436	NA
2:168668006|168710976	5.39740850362937	-0.214290045145787	2.77897840957123	-0.0771110867244375	0.938535173332436	NA
9:100663250|100712540	5.39740850362937	-0.214290045145787	2.77897840957123	-0.0771110867244375	0.938535173332436	NA
17:75282328|75296343	5.39740850362937	-0.214290045145787	2.77897840957123	-0.0771110867244375	0.938535173332436	NA
14:16383062|16389979	5.39740850362937	-0.214290045145787	2.77897840957123	-0.0771110867244375	0.938535173332436	NA
15:8147143|8148451	5.39740850362937	-0.214290045145787	2.77897840957123	-0.0771110867244375	0.938535173332436	NA
14:122941305|122973285	5.39740850362937	-0.214290045145787	2.77897840957123	-0.0771110867244375	0.938535173332436	NA
4:150406196|150439468	5.39740850362937	-0.214290045145787	2.77897840957123	-0.0771110867244375	0.938535173332436	NA
8:110632030|110637033	5.39740850362937	-0.214290045145787	2.77897840957123	-0.0771110867244375	0.938535173332436	NA
17:24433133|24434155	5.39740850362937	-0.214290045145787	2.77897840957123	-0.0771110867244375	0.938535173332436	NA
12:77448473|77450276	5.39740850362937	-0.214290045145787	2.77897840957123	-0.0771110867244375	0.938535173332436	NA
2:71056495|71063495	5.39740850362937	-0.214290045145787	2.77897840957123	-0.0771110867244375	0.938535173332436	NA
14:31061469|31074982	5.39740850362937	-0.214290045145787	2.77897840957123	-0.0771110867244375	0.938535173332436	NA
18:73657195|73662867	8.24566433470294	-0.212827977223453	2.77481333066594	-0.0766999260351598	0.938862263384468	NA
1:179043737|179050378	8.24566433470294	-0.212827977223453	2.77481333066594	-0.0766999260351598	0.938862263384468	NA
2:104608871|104609186	8.24566433470294	-0.212827977223453	2.77481333066594	-0.0766999260351598	0.938862263384468	NA
2:118630945|118631899	11.9788602143951	-0.180642460026896	2.37407573642521	-0.0760895944705202	0.939347818551367	NA
17:75225156|75327322	266.709593495908	-0.186188762738341	2.44796192540561	-0.0760586840857382	0.939372410207763	0.998979723072366
6:88281549|88298236	14.8343859505599	-0.200796861928018	2.7106951057856	-0.0740757828128458	0.940950084824283	NA
11:58040391|58044050	20.000196797801	-0.152484003965679	2.06630980239731	-0.0737953252647635	0.941173246783149	0.998979723072366
5:32640331|32664400	12.7379541808611	-0.198289599382073	2.68886924357179	-0.0737446046720639	0.941213605993864	NA
2:104470749|104471847	160.271785726679	0.115523469406715	1.66174567182251	0.0695193442447877	0.944576235422328	0.998979723072366
10:106962962|107004815	14.4976937048371	0.18485346341817	2.71484663938239	0.0680898363600471	0.945714120990328	NA
17:75225156|75227241	314.369619907888	-0.115254671878364	1.73593346090781	-0.0663934848159971	0.947064557123329	0.998979723072366
17:26266283|26267358	23.1707785801657	0.181881278699142	2.76967146857407	0.0656688999987357	0.947641433153689	0.998979723072366
6:140633689|140648085	20.7174226245613	-0.179614112158579	2.75347940085246	-0.065231689077816	0.947989530615806	0.998979723072366
15:62175467|62175926	20.845953658907	0.177219374720985	2.75935290467748	0.0642249762328602	0.94879109028798	0.998979723072366
8:110976429|111008311	6.77826299212112	-0.174177202171713	2.77652675532949	-0.0627320452926966	0.949979879185771	NA
18:65349028|65350708	6.77826299212112	-0.174177202171713	2.77652675532949	-0.0627320452926966	0.949979879185771	NA
3:96754335|96775841	6.77826299212112	-0.174177202171713	2.77652675532949	-0.0627320452926966	0.949979879185771	NA
10:63269628|63278465	6.77826299212112	-0.174177202171713	2.77652675532949	-0.0627320452926966	0.949979879185771	NA
10:117692582|117701614	6.77826299212112	-0.174177202171713	2.77652675532949	-0.0627320452926966	0.949979879185771	NA
5:3755594|3772787	6.77826299212112	-0.174177202171713	2.77652675532949	-0.0627320452926966	0.949979879185771	NA
4:141516836|141522392	124.606686436321	0.101401352655548	1.64174958446192	0.0617642018096092	0.950750611852142	0.998979723072366
9:55838120|55859918	24.9465012338285	-0.130951025579991	2.12483962037441	-0.0616286633232663	0.950858550290968	0.998979723072366
11:84193079|84195687	45.2282321546536	0.0636482585038264	1.05370241633178	0.0604043964570215	0.951833557187133	0.998979723072366
18:75114790|75126919	29.7853061914831	0.163605518672146	2.76903190006262	0.059084013683066	0.952885191628554	0.998979723072366
11:75390072|75391227	16.1966673535689	0.15728841193019	2.72330391503452	0.0577564667174489	0.953942614785472	0.998979723072366
5:34410581|34444913	16.1966673535689	0.15728841193019	2.72330391503452	0.0577564667174489	0.953942614785472	0.998979723072366
18:84552870|84563046	28.126874759983	0.15990265976122	2.7691639168616	0.0577440211421082	0.953952528372739	0.998979723072366
18:73675161|73678039	36.6979469964145	-0.0592675114433595	1.04366127111127	-0.05678807203438	0.954714015742653	0.998979723072366
11:106421706|106423488	10.2492774197137	-0.156168053221513	2.77324912215898	-0.0563123060145192	0.955093015609774	NA
11:70900472|70925912	10.2492774197137	-0.156168053221513	2.77324912215898	-0.0563123060145192	0.955093015609774	NA
5:21447316|21459293	10.2492774197137	-0.156168053221513	2.77324912215898	-0.0563123060145192	0.955093015609774	NA
3:84903501|84904079	71.9146334697641	-0.0912332253119266	1.64948788369373	-0.0553100305942388	0.955891471141856	0.998979723072366
1:87364104|87380008	67.5993578961365	-0.0913247650329818	1.66075671061665	-0.054989851583422	0.956146548823657	0.998979723072366
15:102299803|102304145	58.497511450235	0.124098886760555	2.29103614347103	0.054167144902629	0.956801996808198	0.998979723072366
4:129178241|129182532	12.2382745521711	-0.126782707498493	2.3707378125531	-0.0534781648258093	0.957350927694299	NA
8:14925050|14940372	28.9952128806192	0.0762643883079355	1.49823865594604	0.0509026969803951	0.959403056418319	0.998979723072366
9:62919351|62923655	56.2017166059551	0.0781475106689109	1.5732066957689	0.0496740262287763	0.960382154966174	0.998979723072366
11:34718851|35015584	542.467354716731	-0.0548209544965398	1.10497489328347	-0.0496128507803806	0.960430905802404	0.998979723072366
4:129178241|129183717	15.9781384030683	0.130133754438491	2.71754703974954	0.0478864772292903	0.96180671663498	0.998979723072366
5:28331111|28368313	6.34118641985177	0.132293495248361	2.77718531249629	0.0476358184140935	0.962006485454097	NA
2:91805024|91825352	6.34118641985177	0.132293495248361	2.77718531249629	0.0476358184140935	0.962006485454097	NA
14:14087283|14090109	6.34118641985177	0.132293495248361	2.77718531249629	0.0476358184140935	0.962006485454097	NA
12:82340662|82342499	91.687573026603	0.0423056454783681	0.937344316976976	0.0451335168007503	0.964000886089864	0.998979723072366
17:80044494|80053641	36.80569883974	-0.0650180276565859	1.44214831214317	-0.045084147801666	0.964040236796097	0.998979723072366
15:35371933|35379032	77.1160792540909	-0.0387663704737293	0.913334748335306	-0.0424448654169646	0.966144063124388	0.998979723072366
2:91546322|91550758	6.58145171076576	-0.116882181144702	2.77678388914375	-0.042092645956954	0.966424842652976	NA
11:120132677|120134882	6.58145171076576	-0.116882181144702	2.77678388914375	-0.042092645956954	0.966424842652976	NA
2:18293954|18308949	6.58145171076576	-0.116882181144702	2.77678388914375	-0.042092645956954	0.966424842652976	NA
2:118915888|118920832	6.58145171076576	-0.116882181144702	2.77678388914375	-0.042092645956954	0.966424842652976	NA
17:71648773|71653522	6.58145171076576	-0.116882181144702	2.77678388914375	-0.042092645956954	0.966424842652976	NA
4:108478873|108499398	6.58145171076576	-0.116882181144702	2.77678388914375	-0.042092645956954	0.966424842652976	NA
6:88089989|88090295	10.4678063702143	-0.108951205889734	2.77310720215966	-0.039288494078009	0.968660379930546	NA
18:31666341|31667009	10.4678063702143	-0.108951205889734	2.77310720215966	-0.039288494078009	0.968660379930546	NA
9:66540062|66566903	121.784732539586	-0.107929418574463	2.76734159956304	-0.0390011188324222	0.968889496594555	0.998979723072366
2:139977607|140057499	62.5738731334697	-0.0360982254234019	0.941536419357579	-0.0383397016634068	0.969416836692557	0.998979723072366
X:151399675|151405755	9.53064612163997	0.104400445515674	2.77371983508996	0.037639145884497	0.969975396120205	NA
1:92148256|92148494	9.53064612163997	0.104400445515674	2.77371983508996	0.037639145884497	0.969975396120205	NA
8:90270229|90274694	9.53064612163997	0.104400445515674	2.77371983508996	0.037639145884497	0.969975396120205	NA
13:59460469|59544451	9.53064612163997	0.104400445515674	2.77371983508996	0.037639145884497	0.969975396120205	NA
16:87715331|87722608	47.8072569623948	-0.0381862431326739	1.01531034313848	-0.0376104147768597	0.969998304007185	0.998979723072366
8:67904117|67908889	10.4972187845012	-0.100462999539125	2.7730821763559	-0.0362279201084271	0.971100623570225	NA
16:23110580|23111263	17.9858186860626	0.0969562301635197	2.73665968231749	0.0354286763494883	0.971737918640243	0.998979723072366
19:4787361|4794009	46.897784204397	0.038402214318796	1.1173360470472	0.0343694400805219	0.972582552350993	0.998979723072366
18:79086551|79087180	36.832931578097	0.0494130836330705	1.49630180381899	0.0330234739455331	0.973655868346512	0.998979723072366
12:81104607|81138012	7.03767732989713	-0.0899721930389112	2.77614935941401	-0.0324089886352162	0.97414589436045	NA
17:50917527|50920603	7.03767732989713	-0.0899721930389112	2.77614935941401	-0.0324089886352162	0.97414589436045	NA
2:104776172|104795294	7.03767732989713	-0.0899721930389112	2.77614935941401	-0.0324089886352162	0.97414589436045	NA
15:79289131|79302697	7.03767732989713	-0.0899721930389112	2.77614935941401	-0.0324089886352162	0.97414589436045	NA
2:153391529|153391822	7.03767732989713	-0.0899721930389112	2.77614935941401	-0.0324089886352162	0.97414589436045	NA
12:111592577|111618383	7.03767732989713	-0.0899721930389112	2.77614935941401	-0.0324089886352162	0.97414589436045	NA
X:152245102|152246413	7.03767732989713	-0.0899721930389112	2.77614935941401	-0.0324089886352162	0.97414589436045	NA
12:108179153|108221782	154.044824213899	-0.0742893491185085	2.38882364721242	-0.0310987163934008	0.975190813345476	0.998979723072366
19:54921598|55381019	16.4647746761089	0.0685061106744801	2.22667350159759	0.0307661229297103	0.975456057608808	0.998979723072366
17:36041449|36066390	15.4277342539593	-0.0817464963033044	2.70561760378342	-0.0302136178405232	0.975896688023916	NA
2:60001506|60006189	33.2784849700895	0.0325374827803684	1.12557300253149	0.0289074833060044	0.97693837730222	0.998979723072366
11:78319986|78321766	24.0594181139453	-0.0601013721229101	2.13390277164541	-0.0281650002622037	0.977530551887894	0.998979723072366
17:75225156|75283018	468.814607490161	0.0497538894393724	1.78446318921401	0.0278817124052231	0.977756494159873	0.998979723072366
10:81143962|81145217	114.265712565213	0.0269940730750382	1.00676138210579	0.0268127816132321	0.978609058630668	0.998979723072366
2:31604614|31605343	7.18206991925641	0.0733696764764537	2.77595019826883	0.026430472896167	0.978913988778791	NA
X:144346682|144349419	7.18206991925641	0.0733696764764537	2.77595019826883	0.026430472896167	0.978913988778791	NA
14:78925262|78949577	7.18206991925641	0.0733696764764537	2.77595019826883	0.026430472896167	0.978913988778791	NA
18:42432577|42530890	7.18206991925641	0.0733696764764537	2.77595019826883	0.026430472896167	0.978913988778791	NA
6:134066307|134137417	7.18206991925641	0.0733696764764537	2.77595019826883	0.026430472896167	0.978913988778791	NA
2:59948087|59962630	12.8600350741969	-0.0708908014181623	2.68953189562106	-0.0263580445108618	0.978971758142959	NA
6:134758619|134761434	125.68153467636	-0.0590002257725309	2.36067351448754	-0.0249929629872341	0.980060576579531	0.998979723072366
1:85270033|85610302	155.204895079773	0.0673550864797439	2.76722424709191	0.024340306554674	0.980581162663804	0.998979723072366
2:70770004|70786995	47.4997671223117	-0.0515534797241548	2.27936106650906	-0.0226175135136054	0.981955373637395	0.998979723072366
13:55233895|55248077	11.2982209466195	0.0594789088926901	2.66818609867749	0.0222918892059933	0.982215118752147	NA
2:72970155|72971514	128.774422305823	-0.0290445013811302	1.62701674189446	-0.0178513844592106	0.985757412407196	0.998979723072366
1:173879925|173938026	9.28270475685247	0.0486767237437982	2.77389523729589	0.0175481478497545	0.98599932231928	NA
4:143170036|143194734	9.28270475685247	0.0486767237437982	2.77389523729589	0.0175481478497545	0.98599932231928	NA
1:71065479|71089527	6.08177208207576	0.0480917703206484	2.77758294575181	0.0173142517289007	0.986185916072412	NA
16:13697333|13699075	6.08177208207576	0.0480917703206484	2.77758294575181	0.0173142517289007	0.986185916072412	NA
12:116317830|116324210	6.08177208207576	0.0480917703206484	2.77758294575181	0.0173142517289007	0.986185916072412	NA
2:158035996|158050213	6.08177208207576	0.0480917703206484	2.77758294575181	0.0173142517289007	0.986185916072412	NA
6:149324732|149331506	6.08177208207576	0.0480917703206484	2.77758294575181	0.0173142517289007	0.986185916072412	NA
19:37325148|37330612	19.5910009258514	0.0359355887789163	2.07565091313983	0.0173129250932454	0.986186974415882	0.998979723072366
11:4517741|4531305	38.2962519537464	0.0234831479338547	1.46861439503022	0.0159900025584125	0.987242367479395	0.998979723072366
12:51647994|51661713	71.5876650098336	-0.0151678558950724	0.960751401898679	-0.0157874928572542	0.987403926448831	0.998979723072366
6:88355483|88358642	71.5850910698575	0.0243474860167309	1.66822922491419	0.0145948084670338	0.988355441055958	0.998979723072366
14:21626719|21664748	12.6632237928415	-0.0384243252396015	2.68157358256142	-0.0143290213960487	0.988567486280265	NA
10:94578423|94582409	12.6632237928415	-0.0384243252396015	2.68157358256142	-0.0143290213960487	0.988567486280265	NA
6:8432552|8537968	26.4753571875695	0.0363571574880643	2.76929872206313	0.0131286513796453	0.989525152670926	0.998979723072366
1:139040000|139042043	19.7283707390384	0.0257957320503197	2.07495543578638	0.012431945094061	0.990080998451694	0.998979723072366
5:124567835|124568127	10.089972774073	-0.0339506734017351	2.77333079575436	-0.0122418405527785	0.990232668387453	NA
9:58640669|58643802	10.089972774073	-0.0339506734017351	2.77333079575436	-0.0122418405527785	0.990232668387453	NA
1:127791605|127799553	10.089972774073	-0.0339506734017351	2.77333079575436	-0.0122418405527785	0.990232668387453	NA
6:50428329|50441003	6.84086604854177	-0.0326646400198714	2.7764015100735	-0.0117650995006867	0.990613025306291	NA
11:99009590|99010599	6.84086604854177	-0.0326646400198714	2.7764015100735	-0.0117650995006867	0.990613025306291	NA
14:79009164|79026077	6.84086604854177	-0.0326646400198714	2.7764015100735	-0.0117650995006867	0.990613025306291	NA
10:62770855|62772065	6.84086604854177	-0.0326646400198714	2.7764015100735	-0.0117650995006867	0.990613025306291	NA
12:77331896|77332329	32.2751683750586	-0.0252518861889905	2.18000794949131	-0.0115833917921643	0.990757997201998	0.998979723072366
1:133649849|133651015	23.7599239468426	-0.0309975672212838	2.76958290298962	-0.0111921427547172	0.991070148525673	0.998979723072366
17:36041449|36110135	19.2619004237503	-0.0297693728968452	2.75516157159467	-0.0108049463246596	0.991379067892043	0.998979723072366
5:28358274|28368313	36.5899366025153	0.015620666245056	1.46592682160065	0.0106558294826748	0.991498039068468	0.998979723072366
6:50143719|50163649	47.3927410468754	-0.00884889708711543	0.964468023560054	-0.00917489939630378	0.992679592128746	0.998979723072366
6:38585041|38603468	10.1193851883598	-0.0254419688470328	2.77330526470323	-0.00917387969180353	0.992680405700984	NA
8:27142878|27362566	10.1193851883598	-0.0254419688470328	2.77330526470323	-0.00917387969180353	0.992680405700984	NA
15:98656602|98658435	10.1193851883598	-0.0254419688470328	2.77330526470323	-0.00917387969180353	0.992680405700984	NA
5:33843112|33846267	84.1338323036701	0.0145985174129501	1.59820196062493	0.00913433832057231	0.992711953828742	0.998979723072366
2:140042094|140057499	175.410778620921	-0.0117636157688729	1.72277000875134	-0.00682831469616722	0.994551835465237	0.998979723072366
2:69914414|69922933	7.37888120061176	0.0160330798877657	2.77570419023071	0.00577622065931783	0.995391268344331	NA
2:119076936|119086650	7.37888120061176	0.0160330798877657	2.77570419023071	0.00577622065931783	0.995391268344331	NA
9:57810165|57810480	7.37888120061176	0.0160330798877657	2.77570419023071	0.00577622065931783	0.995391268344331	NA
10:50748806|50767507	7.37888120061176	0.0160330798877657	2.77570419023071	0.00577622065931783	0.995391268344331	NA
18:10582055|10586041	7.37888120061176	0.0160330798877657	2.77570419023071	0.00577622065931783	0.995391268344331	NA
2:72940543|72971514	7.37888120061176	0.0160330798877657	2.77570419023071	0.00577622065931783	0.995391268344331	NA
5:146259505|146286239	7.37888120061176	0.0160330798877657	2.77570419023071	0.00577622065931783	0.995391268344331	NA
2:37469377|37475466	7.37888120061176	0.0160330798877657	2.77570419023071	0.00577622065931783	0.995391268344331	NA
15:44388469|44405992	16.3089091137611	-0.0128458605600283	2.23792440991018	-0.00574007795041828	0.995420105575675	0.998979723072366
5:43758222|43773659	81.035119778705	0.00572053298926233	1.02773059486748	0.00556617952003263	0.995558854231179	0.998979723072366
6:119920110|119921028	26.5396188177187	0.00704635847661256	1.27907600258362	0.00550894431791352	0.995604520615103	0.998979723072366
11:20725685|20727639	116.103464883366	0.00340243649154046	0.889944422226402	0.00382320109724209	0.996949534303043	0.998979723072366
14:36938584|36941264	14.3130097550807	0.00774670847424648	2.31920464160026	0.00334024360562732	0.997334876153649	NA
6:8457448|8537968	102.799239423935	0.00240121932515485	0.973726886699063	0.00246600906060528	0.99803241143796	0.998979723072366
15:98551914|98560325	20.0278649061412	-0.00351882967203317	2.75182063440089	-0.00127872784586458	0.998979723072366	0.998979723072366
8:105178593|105202547	7.96737207750344	0.555424352315945	2.77549104426994	0.200117508382033	NA	NA
8:14925050|14964262	9.25235386444047	0.799399963864739	2.77470459927408	0.288102727790872	NA	NA
5:100444033|100485855	2.42718781976995	4.62362267933243	2.97430789245402	1.55452052931803	NA	NA
4:103319022|103331379	4.96773897935715	5.18936313754932	2.93315448894104	1.76920893772044	NA	NA
9:53644487|53646843	3.37096573599235	4.88182026874132	2.95499965158199	1.65205443125104	NA	NA
1:172484281|172484970	3.71216960670699	4.96218288133375	2.94917175887893	1.68256828934915	NA	NA
11:86711341|86711575	3.11155139821634	4.81944749951399	2.95958213132113	1.62842161010164	NA	NA
11:20313916|20320234	3.71216960670699	4.96218288133375	2.94917175887893	1.68256828934915	NA	NA
3:49200294|49236008	3.37096573599235	4.88182026874132	2.95499965158199	1.65205443125104	NA	NA
11:23707523|23725574	9.94394658727474	-1.20223886649201	2.77500497178811	-0.433238454962961	NA	NA
3:138546321|138555491	5.50006739085716	-5.3031333135781	2.92565131650999	-1.81263340701318	NA	NA
12:83574632|83575136	3.46990031254942	-4.94122215417164	2.9510634175933	-1.67438697681441	NA	NA
2:18284623|18317000	2.42718781976995	4.62362267933243	2.97430789245402	1.55452052931803	NA	NA
4:108265818|108266572	2.97022068385941	-4.81846237055831	2.96007978476672	-1.62781503233638	NA	NA
2:119902606|119926721	2.97022068385941	-4.81846237055831	2.96007978476672	-1.62781503233638	NA	NA
7:80334020|80334863	3.71216960670699	4.96218288133375	2.94917175887893	1.68256828934915	NA	NA
15:8079160|8082582	3.37096573599235	4.88182026874132	2.95499965158199	1.65205443125104	NA	NA
18:82664838|82671810	7.51675876750479	-5.5456066863278	2.90956468244035	-1.90599188936969	NA	NA
11:77393050|77398269	4.74921002885653	5.15500123617186	2.93553428612218	1.75606916278998	NA	NA
7:112053217|112074809	3.37096573599235	4.88182026874132	2.95499965158199	1.65205443125104	NA	NA
5:130229449|130236953	12.2659687963613	-0.49028793033156	2.77237008407486	-0.17684793713072	NA	NA
7:55678391|55817427	3.46990031254942	-4.94122215417164	2.9510634175933	-1.67438697681441	NA	NA
5:118077577|118095729	4.96773897935715	5.18936313754932	2.93315448894104	1.76920893772044	NA	NA
14:33408048|33411024	3.71216960670699	4.96218288133375	2.94917175887893	1.68256828934915	NA	NA
17:71463762|71465669	4.96773897935715	5.18936313754932	2.93315448894104	1.76920893772044	NA	NA
14:86828992|86835101	3.11155139821634	4.81944749951399	2.95958213132113	1.62842161010164	NA	NA
2:50332881|50334658	8.59213410726523	-5.64892107633792	2.90292880916841	-1.94593854954237	NA	NA
MT:1748|2608	2.42718781976995	4.62362267933243	2.97430789245402	1.55452052931803	NA	NA
17:34832013|34838654	3.37096573599235	4.88182026874132	2.95499965158199	1.65205443125104	NA	NA
16:91664198|91665113	4.74921002885653	5.15500123617186	2.93553428612218	1.75606916278998	NA	NA
8:14064205|14078916	2.97022068385941	-4.81846237055831	2.96007978476672	-1.62781503233638	NA	NA
11:74784058|74787695	4.53349472799595	-5.15353388587617	2.93594734280535	-1.75532231479053	NA	NA
7:127587564|127746162	2.42718781976995	4.62362267933243	2.97430789245402	1.55452052931803	NA	NA
17:36031638|36040753	10.6519702318058	-0.667026606744444	2.77340311477491	-0.240508349900869	NA	NA
8:25659741|25666156	3.37096573599235	4.88182026874132	2.95499965158199	1.65205443125104	NA	NA
4:121081172|121083425	3.37096573599235	4.88182026874132	2.95499965158199	1.65205443125104	NA	NA
2:126797662|126799234	8.59213410726523	-5.64892107633792	2.90292880916841	-1.94593854954237	NA	NA
16:11122670|11128703	3.11155139821634	4.81944749951399	2.95958213132113	1.62842161010164	NA	NA
2:156158400|156173022	3.66671159390477	-4.98318109146411	2.948028419465	-1.6903436407063	NA	NA
2:49727891|49752353	3.11155139821634	4.81944749951399	2.95958213132113	1.62842161010164	NA	NA
6:149080806|149084936	2.97022068385941	-4.81846237055831	2.96007978476672	-1.62781503233638	NA	NA
4:83601608|83604182	2.42718781976995	4.62362267933243	2.97430789245402	1.55452052931803	NA	NA
13:91524585|91539396	2.42718781976995	4.62362267933243	2.97430789245402	1.55452052931803	NA	NA
2:156177633|156178952	4.99715139364402	5.1966383458923	2.9326525680448	1.77199249666213	NA	NA
1:165875382|165931727	3.71216960670699	4.96218288133375	2.94917175887893	1.68256828934915	NA	NA
4:139354671|139360624	2.97022068385941	-4.81846237055831	2.96007978476672	-1.62781503233638	NA	NA
10:76367308|76370079	2.97022068385941	-4.81846237055831	2.96007978476672	-1.62781503233638	NA	NA
7:59240967|59247217	4.99715139364402	5.1966383458923	2.9326525680448	1.77199249666213	NA	NA
16:97835578|97839968	3.71216960670699	4.96218288133375	2.94917175887893	1.68256828934915	NA	NA
3:94561769|94562284	3.71216960670699	4.96218288133375	2.94917175887893	1.68256828934915	NA	NA
X:142752040|142806068	3.71216960670699	4.96218288133375	2.94917175887893	1.68256828934915	NA	NA
12:79300542|79327404	11.1834703614096	-5.84760751831654	2.89051939519466	-2.02303002292179	NA	NA
7:46614618|46635556	2.42718781976995	4.62362267933243	2.97430789245402	1.55452052931803	NA	NA
13:74612724|74728429	3.46990031254942	-4.94122215417164	2.9510634175933	-1.67438697681441	NA	NA
12:51619814|51661713	3.71216960670699	4.96218288133375	2.94917175887893	1.68256828934915	NA	NA
17:50917527|50935558	3.46990031254942	-4.94122215417164	2.9510634175933	-1.67438697681441	NA	NA
18:65622984|65625334	5.50006739085716	-5.3031333135781	2.92565131650999	-1.81263340701318	NA	NA
17:74241905|74255296	3.71216960670699	4.96218288133375	2.94917175887893	1.68256828934915	NA	NA
3:130040674|130041447	2.97022068385941	-4.81846237055831	2.96007978476672	-1.62781503233638	NA	NA
15:9085725|9096092	2.97022068385941	-4.81846237055831	2.96007978476672	-1.62781503233638	NA	NA
18:63671582|63682307	10.0513520233152	-0.856650719199656	2.77410932545308	-0.308802076161776	NA	NA
2:25952678|25966948	2.42718781976995	4.62362267933243	2.97430789245402	1.55452052931803	NA	NA
11:101295035|101299076	8.3387047153495	5.59217781930502	2.90635669092045	1.92411958132158	NA	NA
2:60001506|60083751	4.74921002885653	5.15500123617186	2.93553428612218	1.75606916278998	NA	NA
1:39555478|39565332	3.46990031254942	-4.94122215417164	2.9510634175933	-1.67438697681441	NA	NA
16:96151813|96154195	3.46990031254942	-4.94122215417164	2.9510634175933	-1.67438697681441	NA	NA
8:84867556|84868920	4.74921002885653	5.15500123617186	2.93553428612218	1.75606916278998	NA	NA
MT:1885|2029	2.42718781976995	4.62362267933243	2.97430789245402	1.55452052931803	NA	NA
15:38507187|38514609	3.11155139821634	4.81944749951399	2.95958213132113	1.62842161010164	NA	NA
14:57943588|57955030	2.97022068385941	-4.81846237055831	2.96007978476672	-1.62781503233638	NA	NA
5:44226414|44260150	6.22310279643269	5.36670528008076	2.92111018482294	1.83721425777236	NA	NA
12:110855000|110855872	5.50006739085716	-5.3031333135781	2.92565131650999	-1.81263340701318	NA	NA
13:35856663|35863409	2.97022068385941	-4.81846237055831	2.96007978476672	-1.62781503233638	NA	NA
3:116574686|116576775	9.36698844486879	-1.11816322145997	2.77525628612699	-0.402904491037267	NA	NA
17:74573573|74580562	3.66671159390477	-4.98318109146411	2.948028419465	-1.6903436407063	NA	NA
5:41818266|41818472	3.71216960670699	4.96218288133375	2.94917175887893	1.68256828934915	NA	NA
15:76535757|76535866	3.46990031254942	-4.94122215417164	2.9510634175933	-1.67438697681441	NA	NA
1:58417013|58417383	2.42718781976995	4.62362267933243	2.97430789245402	1.55452052931803	NA	NA
6:28520145|28531499	2.97022068385941	-4.81846237055831	2.96007978476672	-1.62781503233638	NA	NA
1:165604610|165608604	5.50006739085716	-5.3031333135781	2.92565131650999	-1.81263340701318	NA	NA
13:43412411|43425214	5.50006739085716	-5.3031333135781	2.92565131650999	-1.81263340701318	NA	NA
11:74981852|74990215	3.71216960670699	4.96218288133375	2.94917175887893	1.68256828934915	NA	NA
5:125503183|125515130	4.96773897935715	5.18936313754932	2.93315448894104	1.76920893772044	NA	NA
12:72783683|72786789	3.71216960670699	4.96218288133375	2.94917175887893	1.68256828934915	NA	NA
1:85281455|85591789	9.35011456445717	-5.71248956688232	2.89890874764079	-1.9705655003909	NA	NA
2:18071125|18123812	5.50006739085716	-5.3031333135781	2.92565131650999	-1.81263340701318	NA	NA
2:37640851|37647285	4.53349472799595	-5.15353388587617	2.93594734280535	-1.75532231479053	NA	NA
6:115637599|115644642	13.0622841711642	-0.984402466610683	2.77263625094198	-0.35504205294735	NA	NA
2:125571669|125584064	3.46990031254942	-4.94122215417164	2.9510634175933	-1.67438697681441	NA	NA
7:79677227|79691979	3.46990031254942	-4.94122215417164	2.9510634175933	-1.67438697681441	NA	NA
11:84442566|84449187	3.71216960670699	4.96218288133375	2.94917175887893	1.68256828934915	NA	NA
18:31827262|31835481	4.74921002885653	5.15500123617186	2.93553428612218	1.75606916278998	NA	NA
11:106096991|106123906	2.42718781976995	4.62362267933243	2.97430789245402	1.55452052931803	NA	NA
11:72712157|72714483	11.9578339414099	0.527262013447899	2.77258220084736	0.190170020310581	NA	NA
11:120128423|120141645	4.74921002885653	5.15500123617186	2.93553428612218	1.75606916278998	NA	NA
11:58040391|58042906	3.66671159390477	-4.98318109146411	2.948028419465	-1.6903436407063	NA	NA
17:15742157|15743230	5.12223379471581	-5.24870574963639	2.92936386033927	-1.79175616272828	NA	NA
6:148821595|148824485	2.42718781976995	4.62362267933243	2.97430789245402	1.55452052931803	NA	NA
11:86981617|86981699	3.11155139821634	4.81944749951399	2.95958213132113	1.62842161010164	NA	NA
18:56728401|56733337	3.37096573599235	4.88182026874132	2.95499965158199	1.65205443125104	NA	NA
16:91581695|91587081	4.74921002885653	5.15500123617186	2.93553428612218	1.75606916278998	NA	NA
17:39843939|39846355	9.99430278728805	5.73162674757919	2.89753413260712	1.9781049973075	NA	NA
5:122806245|122807401	4.53349472799595	-5.15353388587617	2.93594734280535	-1.75532231479053	NA	NA
12:65158395|65162028	2.97022068385941	-4.81846237055831	2.96007978476672	-1.62781503233638	NA	NA
19:5801817|5801898	2.42718781976995	4.62362267933243	2.97430789245402	1.55452052931803	NA	NA
6:33438380|33442039	8.3387047153495	5.59217781930502	2.90635669092045	1.92411958132158	NA	NA
X:85754332|85761407	5.12223379471581	-5.24870574963639	2.92936386033927	-1.79175616272828	NA	NA
9:51117148|51213801	4.99715139364402	5.1966383458923	2.9326525680448	1.77199249666213	NA	NA
7:19910605|19917170	4.53349472799595	-5.15353388587617	2.93594734280535	-1.75532231479053	NA	NA
19:8771045|8771115	3.37096573599235	4.88182026874132	2.95499965158199	1.65205443125104	NA	NA
17:70990473|70996895	3.66671159390477	-4.98318109146411	2.948028419465	-1.6903436407063	NA	NA
11:116358669|116362373	3.46990031254942	-4.94122215417164	2.9510634175933	-1.67438697681441	NA	NA
1:156869441|156907778	6.7419314719847	5.42814901428392	2.9170285422461	1.8608487835036	NA	NA
14:66187443|66190234	3.71216960670699	4.96218288133375	2.94917175887893	1.68256828934915	NA	NA
2:120940967|120955720	6.22310279643269	5.36670528008076	2.92111018482294	1.83721425777236	NA	NA
14:121324621|121337652	3.66671159390477	-4.98318109146411	2.948028419465	-1.6903436407063	NA	NA
6:88335808|88358642	3.11155139821634	4.81944749951399	2.95958213132113	1.62842161010164	NA	NA
1:85111809|85601191	14.8956399681165	-1.17522820666934	2.77224229157812	-0.423926945433163	NA	NA
X:66792833|66810290	2.97022068385941	-4.81846237055831	2.96007978476672	-1.62781503233638	NA	NA
6:47807006|47808343	40.4515888319082	6.72546657273696	2.84068465906412	2.36755127017608	NA	NA
8:79658909|79664111	3.66671159390477	-4.98318109146411	2.948028419465	-1.6903436407063	NA	NA
7:59243350|59262058	3.46990031254942	-4.94122215417164	2.9510634175933	-1.67438697681441	NA	NA
10:86795280|86812380	3.46990031254942	-4.94122215417164	2.9510634175933	-1.67438697681441	NA	NA
1:155615867|155624958	3.71216960670699	4.96218288133375	2.94917175887893	1.68256828934915	NA	NA
1:85112451|85272509	13.0831178918365	1.304772915615	2.77340334857971	0.470459126070931	NA	NA
7:16366807|16370460	7.86076142707287	5.54749087832848	2.90923209721136	1.90685744311911	NA	NA
5:136010014|136012647	3.46990031254942	-4.94122215417164	2.9510634175933	-1.67438697681441	NA	NA
12:111219811|111243538	6.09676877213248	-5.38520198156335	2.92012457883323	-1.84416857438153	NA	NA
6:143180587|143180846	3.66671159390477	-4.98318109146411	2.948028419465	-1.6903436407063	NA	NA
9:70559037|70562861	16.2260797678558	0.158863782888527	2.7708909729742	0.0573331049247337	NA	NA
4:74280897|74315649	3.71216960670699	4.96218288133375	2.94917175887893	1.68256828934915	NA	NA
15:79289131|79327714	4.96773897935715	5.18936313754932	2.93315448894104	1.76920893772044	NA	NA
11:3887009|3888309	2.42718781976995	4.62362267933243	2.97430789245402	1.55452052931803	NA	NA
3:88112304|88114991	3.46990031254942	-4.94122215417164	2.9510634175933	-1.67438697681441	NA	NA
6:11933253|11962789	3.11155139821634	4.81944749951399	2.95958213132113	1.62842161010164	NA	NA
7:137444979|137453614	4.74921002885653	5.15500123617186	2.93553428612218	1.75606916278998	NA	NA
5:130274621|130288962	2.42718781976995	4.62362267933243	2.97430789245402	1.55452052931803	NA	NA
2:104603934|104609186	2.42718781976995	4.62362267933243	2.97430789245402	1.55452052931803	NA	NA
16:55980595|55982406	3.11155139821634	4.81944749951399	2.95958213132113	1.62842161010164	NA	NA
11:69350455|69350716	6.93980062509884	-5.4849927475526	2.9135178872871	-1.88260136362502	NA	NA
7:19286535|19287510	5.50006739085716	-5.3031333135781	2.92565131650999	-1.81263340701318	NA	NA
15:38300559|38514609	3.46990031254942	-4.94122215417164	2.9510634175933	-1.67438697681441	NA	NA
4:130718154|130730548	14.1910558397627	-0.662800069292245	2.77176364693892	-0.239125753028844	NA	NA
18:80434166|80460013	5.50006739085716	-5.3031333135781	2.92565131650999	-1.81263340701318	NA	NA
X:93518522|93769028	3.11155139821634	4.81944749951399	2.95958213132113	1.62842161010164	NA	NA
1:139059067|139110485	3.37096573599235	4.88182026874132	2.95499965158199	1.65205443125104	NA	NA
8:110820707|110821590	8.70932100035101	5.62700658403924	2.9041319319707	1.93758641681986	NA	NA
11:3882500|3888309	3.46990031254942	-4.94122215417164	2.9510634175933	-1.67438697681441	NA	NA
15:99173402|99186094	2.42718781976995	4.62362267933243	2.97430789245402	1.55452052931803	NA	NA
17:70924886|70977246	2.42718781976995	4.62362267933243	2.97430789245402	1.55452052931803	NA	NA
4:137637765|137639310	4.74921002885653	5.15500123617186	2.93553428612218	1.75606916278998	NA	NA
11:70945203|70996073	6.93980062509884	-5.4849927475526	2.9135178872871	-1.88260136362502	NA	NA
4:123039446|123049554	4.96773897935715	5.18936313754932	2.93315448894104	1.76920893772044	NA	NA
2:44825351|44860326	2.42718781976995	4.62362267933243	2.97430789245402	1.55452052931803	NA	NA
5:107764676|107790508	11.2289283742118	-0.751446402662216	2.77318396349911	-0.270968825924576	NA	NA
17:39844516|39845544	4.53349472799595	-5.15353388587617	2.93594734280535	-1.75532231479053	NA	NA
4:59493186|59494610	3.11155139821634	4.81944749951399	2.95958213132113	1.62842161010164	NA	NA
5:65631713|65654099	3.11155139821634	4.81944749951399	2.95958213132113	1.62842161010164	NA	NA
17:21652267|21680124	3.46990031254942	-4.94122215417164	2.9510634175933	-1.67438697681441	NA	NA
7:16561458|16598934	2.42718781976995	4.62362267933243	2.97430789245402	1.55452052931803	NA	NA
X:93420567|93518554	2.97022068385941	-4.81846237055831	2.96007978476672	-1.62781503233638	NA	NA
7:27877766|27879590	6.22310279643269	5.36670528008076	2.92111018482294	1.83721425777236	NA	NA
1:177130971|177248881	2.42718781976995	4.62362267933243	2.97430789245402	1.55452052931803	NA	NA
8:11526002|11530424	3.37096573599235	4.88182026874132	2.95499965158199	1.65205443125104	NA	NA
13:106842089|106848336	7.86076142707287	5.54749087832848	2.90923209721136	1.90685744311911	NA	NA
5:24134964|24141293	2.42718781976995	4.62362267933243	2.97430789245402	1.55452052931803	NA	NA
2:156158400|156159241	3.46990031254942	-4.94122215417164	2.9510634175933	-1.67438697681441	NA	NA
2:167507047|167511326	7.86076142707287	5.54749087832848	2.90923209721136	1.90685744311911	NA	NA
6:86416303|86430413	2.97022068385941	-4.81846237055831	2.96007978476672	-1.62781503233638	NA	NA
14:52006212|52006324	3.46990031254942	-4.94122215417164	2.9510634175933	-1.67438697681441	NA	NA
11:55500351|55500514	11.1834703614096	-5.84760751831654	2.89051939519466	-2.02303002292179	NA	NA
9:109604946|109663771	3.71216960670699	4.96218288133375	2.94917175887893	1.68256828934915	NA	NA
8:124295358|124305668	6.28213318058106	5.37532555553146	2.92053474701323	1.84052785573899	NA	NA
10:106951974|107004815	2.97022068385941	-4.81846237055831	2.96007978476672	-1.62781503233638	NA	NA
6:35051062|35080226	3.11155139821634	4.81944749951399	2.95958213132113	1.62842161010164	NA	NA
10:18092845|18094908	9.35011456445717	-5.71248956688232	2.89890874764079	-1.9705655003909	NA	NA
9:51113329|51213801	4.96773897935715	5.18936313754932	2.93315448894104	1.76920893772044	NA	NA
5:135057436|135061344	4.74921002885653	5.15500123617186	2.93553428612218	1.75606916278998	NA	NA
8:24978428|24982122	4.96773897935715	5.18936313754932	2.93315448894104	1.76920893772044	NA	NA
9:53149503|53209776	3.71216960670699	4.96218288133375	2.94917175887893	1.68256828934915	NA	NA
18:80697555|80698656	6.93980062509884	-5.4849927475526	2.9135178872871	-1.88260136362502	NA	NA
14:86810336|86835101	4.74921002885653	5.15500123617186	2.93553428612218	1.75606916278998	NA	NA
4:129595059|129595413	3.71216960670699	4.96218288133375	2.94917175887893	1.68256828934915	NA	NA
15:7154387|7159521	3.46990031254942	-4.94122215417164	2.9510634175933	-1.67438697681441	NA	NA
8:105178593|105202578	5.50006739085716	-5.3031333135781	2.92565131650999	-1.81263340701318	NA	NA
4:72118491|72126437	4.53349472799595	-5.15353388587617	2.93594734280535	-1.75532231479053	NA	NA
5:129997780|129998553	4.74921002885653	5.15500123617186	2.93553428612218	1.75606916278998	NA	NA
3:97907221|97921245	2.42718781976995	4.62362267933243	2.97430789245402	1.55452052931803	NA	NA
6:33296733|33305394	2.42718781976995	4.62362267933243	2.97430789245402	1.55452052931803	NA	NA
18:89028892|89048520	3.11155139821634	4.81944749951399	2.95958213132113	1.62842161010164	NA	NA
9:82926397|82933067	3.11155139821634	4.81944749951399	2.95958213132113	1.62842161010164	NA	NA
9:65034875|65066496	6.7419314719847	5.42814901428392	2.9170285422461	1.8608487835036	NA	NA
17:71625353|71626894	3.71216960670699	4.96218288133375	2.94917175887893	1.68256828934915	NA	NA
16:50224383|50224548	4.53349472799595	-5.15353388587617	2.93594734280535	-1.75532231479053	NA	NA
7:52624052|52661496	2.42718781976995	4.62362267933243	2.97430789245402	1.55452052931803	NA	NA
12:91008833|91022477	3.66671159390477	-4.98318109146411	2.948028419465	-1.6903436407063	NA	NA
11:51601750|51601890	4.53349472799595	-5.15353388587617	2.93594734280535	-1.75532231479053	NA	NA
19:27390138|27427128	3.11155139821634	4.81944749951399	2.95958213132113	1.62842161010164	NA	NA
11:4527836|4531305	6.28213318058106	5.37532555553146	2.92053474701323	1.84052785573899	NA	NA
7:80304361|80307695	4.96773897935715	5.18936313754932	2.93315448894104	1.76920893772044	NA	NA
5:44906788|44906933	3.37096573599235	4.88182026874132	2.95499965158199	1.65205443125104	NA	NA
X:94098283|94150803	2.42718781976995	4.62362267933243	2.97430789245402	1.55452052931803	NA	NA
2:142846929|142857427	6.22310279643269	5.36670528008076	2.92111018482294	1.83721425777236	NA	NA
9:80126143|80132981	5.50006739085716	-5.3031333135781	2.92565131650999	-1.81263340701318	NA	NA
19:34840757|34841109	2.42718781976995	4.62362267933243	2.97430789245402	1.55452052931803	NA	NA
16:11395219|11403832	3.46990031254942	-4.94122215417164	2.9510634175933	-1.67438697681441	NA	NA
7:118773021|118790056	3.66671159390477	-4.98318109146411	2.948028419465	-1.6903436407063	NA	NA
MT:1845|2294	3.37096573599235	4.88182026874132	2.95499965158199	1.65205443125104	NA	NA
7:75609206|75609430	4.96773897935715	5.18936313754932	2.93315448894104	1.76920893772044	NA	NA
X:41806402|41807171	3.66671159390477	-4.98318109146411	2.948028419465	-1.6903436407063	NA	NA
1:71569840|71573036	3.37096573599235	4.88182026874132	2.95499965158199	1.65205443125104	NA	NA
1:132014383|132023838	30.5636059809352	1.56028719801324	2.03189663735777	0.767896933990794	NA	NA
2:158035996|158058827	2.42718781976995	4.62362267933243	2.97430789245402	1.55452052931803	NA	NA
2:142834077|142862540	6.09676877213248	-5.38520198156335	2.92012457883323	-1.84416857438153	NA	NA
13:67413834|67623563	15.812779302221	0.973484184395319	2.77167412236241	0.35122606100806	NA	NA
2:120385774|120397447	3.11155139821634	4.81944749951399	2.95958213132113	1.62842161010164	NA	NA
9:24447787|24485729	6.7419314719847	5.42814901428392	2.9170285422461	1.8608487835036	NA	NA
6:70884770|70890214	3.66671159390477	-4.98318109146411	2.948028419465	-1.6903436407063	NA	NA
7:75579502|75687321	6.22310279643269	5.36670528008076	2.92111018482294	1.83721425777236	NA	NA
12:3442474|3469593	4.96773897935715	5.18936313754932	2.93315448894104	1.76920893772044	NA	NA
15:79377047|79378713	6.7419314719847	5.42814901428392	2.9170285422461	1.8608487835036	NA	NA
16:91782161|91793767	6.7419314719847	5.42814901428392	2.9170285422461	1.8608487835036	NA	NA
1:86599003|86601188	5.12223379471581	-5.24870574963639	2.92936386033927	-1.79175616272828	NA	NA
X:20158815|20166113	13.8644602098228	0.1569720703243	2.6936258886562	0.0582753792890706	NA	NA
6:136559764|136575318	2.97022068385941	-4.81846237055831	2.96007978476672	-1.62781503233638	NA	NA
MT:1105|2649	3.11155139821634	4.81944749951399	2.95958213132113	1.62842161010164	NA	NA
5:130101590|130114666	2.97022068385941	-4.81846237055831	2.96007978476672	-1.62781503233638	NA	NA
10:117366081|117367988	17.1344873660145	0.476427993073455	2.20154048283662	0.216406646522162	NA	NA
13:91524585|91604455	3.11155139821634	4.81944749951399	2.95958213132113	1.62842161010164	NA	NA
11:79425513|79475883	3.46990031254942	-4.94122215417164	2.9510634175933	-1.67438697681441	NA	NA
9:15308525|15311695	5.12223379471581	-5.24870574963639	2.92936386033927	-1.79175616272828	NA	NA
7:102450901|102456554	3.11155139821634	4.81944749951399	2.95958213132113	1.62842161010164	NA	NA
9:121727316|121731565	3.71216960670699	4.96218288133375	2.94917175887893	1.68256828934915	NA	NA
16:8708859|8716619	2.42718781976995	4.62362267933243	2.97430789245402	1.55452052931803	NA	NA
8:121884983|121896565	5.12223379471581	-5.24870574963639	2.92936386033927	-1.79175616272828	NA	NA
X:71378866|71400656	3.37096573599235	4.88182026874132	2.95499965158199	1.65205443125104	NA	NA
9:107789608|107796537	3.66671159390477	-4.98318109146411	2.948028419465	-1.6903436407063	NA	NA
17:79012624|79013541	4.74921002885653	5.15500123617186	2.93553428612218	1.75606916278998	NA	NA
8:69307180|69314269	3.11155139821634	4.81944749951399	2.95958213132113	1.62842161010164	NA	NA
5:64285945|64339731	3.37096573599235	4.88182026874132	2.95499965158199	1.65205443125104	NA	NA
14:26693183|26724634	4.53349472799595	-5.15353388587617	2.93594734280535	-1.75532231479053	NA	NA
17:74622909|74635896	2.97022068385941	-4.81846237055831	2.96007978476672	-1.62781503233638	NA	NA
6:38440455|38491931	10.845978800989	-0.267804206882676	2.77293324182526	-0.0965779496034301	NA	NA
9:62454529|62489441	4.99715139364402	5.1966383458923	2.9326525680448	1.77199249666213	NA	NA
12:3451662|3457209	5.12223379471581	-5.24870574963639	2.92936386033927	-1.79175616272828	NA	NA
1:16581927|16585431	4.99715139364402	5.1966383458923	2.9326525680448	1.77199249666213	NA	NA
7:41611676|41613251	8.3387047153495	5.59217781930502	2.90635669092045	1.92411958132158	NA	NA
4:129838978|129847868	2.42718781976995	4.62362267933243	2.97430789245402	1.55452052931803	NA	NA
6:134248274|134248804	4.74921002885653	5.15500123617186	2.93553428612218	1.75606916278998	NA	NA
11:54676195|54691740	2.97022068385941	-4.81846237055831	2.96007978476672	-1.62781503233638	NA	NA
X:151857808|151864773	3.11155139821634	4.81944749951399	2.95958213132113	1.62842161010164	NA	NA
11:22835924|22837195	9.22331686040555	-5.70323477360643	2.8994910805968	-1.96697786441631	NA	NA
1:53275070|53282092	2.42718781976995	4.62362267933243	2.97430789245402	1.55452052931803	NA	NA
18:6049277|6064421	7.92725521062712	-0.869396812090031	2.77607864817661	-0.3131744169644	NA	NA
2:119916431|119926721	2.42718781976995	4.62362267933243	2.97430789245402	1.55452052931803	NA	NA
14:21837744|21840569	3.11155139821634	4.81944749951399	2.95958213132113	1.62842161010164	NA	NA
9:99480570|99537759	15.3775201945777	0.0484031714908628	2.77109825085167	0.0174671437492288	NA	NA
14:79369078|79377521	3.71216960670699	4.96218288133375	2.94917175887893	1.68256828934915	NA	NA
18:36583612|36594322	2.42718781976995	4.62362267933243	2.97430789245402	1.55452052931803	NA	NA
5:127603693|127609061	6.7419314719847	5.42814901428392	2.9170285422461	1.8608487835036	NA	NA
18:73657195|73678039	3.66671159390477	-4.98318109146411	2.948028419465	-1.6903436407063	NA	NA
5:30257712|30264455	4.99715139364402	5.1966383458923	2.9326525680448	1.77199249666213	NA	NA
12:112985493|112986844	4.74921002885653	5.15500123617186	2.93553428612218	1.75606916278998	NA	NA
4:138221526|138241792	3.66671159390477	-4.98318109146411	2.948028419465	-1.6903436407063	NA	NA
1:143627502|143677855	3.46990031254942	-4.94122215417164	2.9510634175933	-1.67438697681441	NA	NA
MT:1226|1509	3.71216960670699	4.96218288133375	2.94917175887893	1.68256828934915	NA	NA
4:141695407|141706058	3.71216960670699	4.96218288133375	2.94917175887893	1.68256828934915	NA	NA
3:41703386|41730919	6.93980062509884	-5.4849927475526	2.9135178872871	-1.88260136362502	NA	NA
8:86631386|86652317	4.74921002885653	5.15500123617186	2.93553428612218	1.75606916278998	NA	NA
17:50047297|50055627	3.11155139821634	4.81944749951399	2.95958213132113	1.62842161010164	NA	NA
7:80627737|80799849	3.71216960670699	4.96218288133375	2.94917175887893	1.68256828934915	NA	NA
16:19351870|19381319	2.42718781976995	4.62362267933243	2.97430789245402	1.55452052931803	NA	NA
2:24856606|24877626	2.42718781976995	4.62362267933243	2.97430789245402	1.55452052931803	NA	NA
9:107777930|107782864	3.66671159390477	-4.98318109146411	2.948028419465	-1.6903436407063	NA	NA
10:22285747|22307298	3.37096573599235	4.88182026874132	2.95499965158199	1.65205443125104	NA	NA
15:35770456|35770863	6.7419314719847	5.42814901428392	2.9170285422461	1.8608487835036	NA	NA
1:156259731|156288381	3.66671159390477	-4.98318109146411	2.948028419465	-1.6903436407063	NA	NA
11:99014444|99014972	2.97022068385941	-4.81846237055831	2.96007978476672	-1.62781503233638	NA	NA
5:100485140|100485855	3.37096573599235	4.88182026874132	2.95499965158199	1.65205443125104	NA	NA
1:179405283|179411785	7.51675876750479	-5.5456066863278	2.90956468244035	-1.90599188936969	NA	NA
9:66545744|66566903	2.42718781976995	4.62362267933243	2.97430789245402	1.55452052931803	NA	NA
6:30858738|30863610	2.42718781976995	4.62362267933243	2.97430789245402	1.55452052931803	NA	NA
18:38442917|38456121	5.50006739085716	-5.3031333135781	2.92565131650999	-1.81263340701318	NA	NA
2:70786877|70803133	3.37096573599235	4.88182026874132	2.95499965158199	1.65205443125104	NA	NA
13:48885273|48885878	3.46990031254942	-4.94122215417164	2.9510634175933	-1.67438697681441	NA	NA
10:62763440|62766782	3.11155139821634	4.81944749951399	2.95958213132113	1.62842161010164	NA	NA
16:17856752|17859526	6.22310279643269	5.36670528008076	2.92111018482294	1.83721425777236	NA	NA
5:123134332|123138066	3.66671159390477	-4.98318109146411	2.948028419465	-1.6903436407063	NA	NA
8:78697166|78706948	4.99715139364402	5.1966383458923	2.9326525680448	1.77199249666213	NA	NA
1:179405283|179734398	16.866873331962	-6.15062509555115	2.87244433332408	-2.14125127655075	NA	NA
2:35407945|35416507	3.46990031254942	-4.94122215417164	2.9510634175933	-1.67438697681441	NA	NA
3:152427277|152428832	2.42718781976995	4.62362267933243	2.97430789245402	1.55452052931803	NA	NA
11:62309042|62313178	3.66671159390477	-4.98318109146411	2.948028419465	-1.6903436407063	NA	NA
19:4792398|4804015	3.71216960670699	4.96218288133375	2.94917175887893	1.68256828934915	NA	NA
5:65565989|65581468	3.11155139821634	4.81944749951399	2.95958213132113	1.62842161010164	NA	NA
5:63936023|63939762	2.97022068385941	-4.81846237055831	2.96007978476672	-1.62781503233638	NA	NA
4:41226280|41229848	4.99715139364402	5.1966383458923	2.9326525680448	1.77199249666213	NA	NA
3:88981233|88985790	3.46990031254942	-4.94122215417164	2.9510634175933	-1.67438697681441	NA	NA
5:43187533|43191404	2.97022068385941	-4.81846237055831	2.96007978476672	-1.62781503233638	NA	NA
7:97660813|97670882	4.53349472799595	-5.15353388587617	2.93594734280535	-1.75532231479053	NA	NA
11:49685087|49685352	3.37096573599235	4.88182026874132	2.95499965158199	1.65205443125104	NA	NA
12:106036540|106062808	2.97022068385941	-4.81846237055831	2.96007978476672	-1.62781503233638	NA	NA
2:31778334|31779216	7.42433921341398	5.50457425131438	2.91201603503074	1.89029668281214	NA	NA
2:129810488|129811237	25.5664545872912	1.24829726174379	2.07875981720958	0.600500958027677	NA	NA
11:69914933|69915045	2.97022068385941	-4.81846237055831	2.96007978476672	-1.62781503233638	NA	NA
1:13221307|13286025	3.46990031254942	-4.94122215417164	2.9510634175933	-1.67438697681441	NA	NA
7:126140565|126153279	7.42433921341398	5.50457425131438	2.91201603503074	1.89029668281214	NA	NA
19:41528021|41528640	3.11155139821634	4.81944749951399	2.95958213132113	1.62842161010164	NA	NA
6:145075889|145220724	4.74921002885653	5.15500123617186	2.93553428612218	1.75606916278998	NA	NA
2:168705123|168710976	4.74921002885653	5.15500123617186	2.93553428612218	1.75606916278998	NA	NA
9:53531631|53533966	2.42718781976995	4.62362267933243	2.97430789245402	1.55452052931803	NA	NA
4:103139358|103150628	5.50006739085716	-5.3031333135781	2.92565131650999	-1.81263340701318	NA	NA
MT:1133|2656	6.7419314719847	5.42814901428392	2.9170285422461	1.8608487835036	NA	NA
9:72591751|72610388	3.37096573599235	4.88182026874132	2.95499965158199	1.65205443125104	NA	NA
15:62107148|62107465	646.738393198221	-1.23671530340533	2.49781371137409	-0.495119110674188	NA	NA
17:57306107|57307099	5.12223379471581	-5.24870574963639	2.92936386033927	-1.79175616272828	NA	NA
14:14013073|14013655	5.12223379471581	-5.24870574963639	2.92936386033927	-1.79175616272828	NA	NA
18:80891815|80917878	3.11155139821634	4.81944749951399	2.95958213132113	1.62842161010164	NA	NA
4:129651588|129654387	4.53349472799595	-5.15353388587617	2.93594734280535	-1.75532231479053	NA	NA
19:44090933|44100219	2.42718781976995	4.62362267933243	2.97430789245402	1.55452052931803	NA	NA
4:139390840|139393419	5.12223379471581	-5.24870574963639	2.92936386033927	-1.79175616272828	NA	NA
13:59460469|59500702	3.66671159390477	-4.98318109146411	2.948028419465	-1.6903436407063	NA	NA
15:100115845|100132027	2.42718781976995	4.62362267933243	2.97430789245402	1.55452052931803	NA	NA
15:81628293|81628737	4.53349472799595	-5.15353388587617	2.93594734280535	-1.75532231479053	NA	NA
17:25199767|25213106	4.53349472799595	-5.15353388587617	2.93594734280535	-1.75532231479053	NA	NA
2:142739523|142740991	2.97022068385941	-4.81846237055831	2.96007978476672	-1.62781503233638	NA	NA
2:110040579|110040732	3.46990031254942	-4.94122215417164	2.9510634175933	-1.67438697681441	NA	NA
12:77277361|77393837	6.22310279643269	5.36670528008076	2.92111018482294	1.83721425777236	NA	NA
2:103775417|103776157	4.74921002885653	5.15500123617186	2.93553428612218	1.75606916278998	NA	NA
7:110545321|110560346	3.66671159390477	-4.98318109146411	2.948028419465	-1.6903436407063	NA	NA
5:30247463|30257820	2.42718781976995	4.62362267933243	2.97430789245402	1.55452052931803	NA	NA
12:111778020|111789459	6.93980062509884	-5.4849927475526	2.9135178872871	-1.88260136362502	NA	NA
18:42519368|42530890	5.12223379471581	-5.24870574963639	2.92936386033927	-1.79175616272828	NA	NA
11:116250736|116261827	2.42718781976995	4.62362267933243	2.97430789245402	1.55452052931803	NA	NA
18:7561726|7562708	4.96773897935715	5.18936313754932	2.93315448894104	1.76920893772044	NA	NA
17:65861256|65864732	6.93980062509884	-5.4849927475526	2.9135178872871	-1.88260136362502	NA	NA
10:86804781|86812380	3.37096573599235	4.88182026874132	2.95499965158199	1.65205443125104	NA	NA
2:92186551|92230724	3.71216960670699	4.96218288133375	2.94917175887893	1.68256828934915	NA	NA
17:35011600|35011694	3.37096573599235	4.88182026874132	2.95499965158199	1.65205443125104	NA	NA
2:142834077|142857427	5.50006739085716	-5.3031333135781	2.92565131650999	-1.81263340701318	NA	NA
19:42562552|42564341	35.832339590158	0.361901982323779	2.189700096983	0.165274679771176	NA	NA
18:14796913|14859276	3.66671159390477	-4.98318109146411	2.948028419465	-1.6903436407063	NA	NA
15:66594807|66595199	5.12223379471581	-5.24870574963639	2.92936386033927	-1.79175616272828	NA	NA
1:85169154|85615271	10.4097009376483	-5.79436924330376	2.89379996229871	-2.00233924901325	NA	NA
9:83423023|83426961	2.42718781976995	4.62362267933243	2.97430789245402	1.55452052931803	NA	NA
X:153153131|153238092	2.97022068385941	-4.81846237055831	2.96007978476672	-1.62781503233638	NA	NA
5:32854093|33269634	3.37096573599235	4.88182026874132	2.95499965158199	1.65205443125104	NA	NA
11:21636441|21664385	2.42718781976995	4.62362267933243	2.97430789245402	1.55452052931803	NA	NA
4:129838978|129842762	3.71216960670699	4.96218288133375	2.94917175887893	1.68256828934915	NA	NA
11:77559742|77560421	4.96773897935715	5.18936313754932	2.93315448894104	1.76920893772044	NA	NA
12:4937387|4945022	2.42718781976995	4.62362267933243	2.97430789245402	1.55452052931803	NA	NA
7:110461137|110464707	6.09676877213248	-5.38520198156335	2.92012457883323	-1.84416857438153	NA	NA
11:119208771|119210740	2.97022068385941	-4.81846237055831	2.96007978476672	-1.62781503233638	NA	NA
7:73435735|73455912	3.71216960670699	4.96218288133375	2.94917175887893	1.68256828934915	NA	NA
2:157283584|157302511	5.12223379471581	-5.24870574963639	2.92936386033927	-1.79175616272828	NA	NA
18:60814958|60816232	4.53349472799595	-5.15353388587617	2.93594734280535	-1.75532231479053	NA	NA
2:155432816|155440785	9.94394658727474	-1.20223886649201	2.77500497178811	-0.433238454962961	NA	NA
10:106962962|106988909	3.46990031254942	-4.94122215417164	2.9510634175933	-1.67438697681441	NA	NA
13:100227629|100300851	3.71216960670699	4.96218288133375	2.94917175887893	1.68256828934915	NA	NA
16:18925648|18935179	2.42718781976995	4.62362267933243	2.97430789245402	1.55452052931803	NA	NA
1:58823915|58833774	3.66671159390477	-4.98318109146411	2.948028419465	-1.6903436407063	NA	NA
5:86815629|86828121	4.74921002885653	5.15500123617186	2.93553428612218	1.75606916278998	NA	NA
17:32774441|32777527	5.12223379471581	-5.24870574963639	2.92936386033927	-1.79175616272828	NA	NA
17:32229417|32253200	4.74921002885653	5.15500123617186	2.93553428612218	1.75606916278998	NA	NA
2:39047023|39056150	2.42718781976995	4.62362267933243	2.97430789245402	1.55452052931803	NA	NA
13:36232122|36246494	6.28213318058106	5.37532555553146	2.92053474701323	1.84052785573899	NA	NA
1:133012637|133012711	3.66671159390477	-4.98318109146411	2.948028419465	-1.6903436407063	NA	NA
10:70142579|70175167	3.11155139821634	4.81944749951399	2.95958213132113	1.62842161010164	NA	NA
2:166633366|166647045	4.96773897935715	5.18936313754932	2.93315448894104	1.76920893772044	NA	NA
2:18159456|18162886	3.66671159390477	-4.98318109146411	2.948028419465	-1.6903436407063	NA	NA
6:128931670|128953124	7.54942161448577	-0.794686414226611	2.77635117098227	-0.286234112792529	NA	NA
2:155901298|155911836	6.09676877213248	-5.38520198156335	2.92012457883323	-1.84416857438153	NA	NA
17:75225156|75385195	2.42718781976995	4.62362267933243	2.97430789245402	1.55452052931803	NA	NA
4:117153837|117154360	2.42718781976995	4.62362267933243	2.97430789245402	1.55452052931803	NA	NA
7:96955944|96973562	7.51675876750479	-5.5456066863278	2.90956468244035	-1.90599188936969	NA	NA
5:124376098|124378546	3.71216960670699	4.96218288133375	2.94917175887893	1.68256828934915	NA	NA
5:125340757|125388264	4.74921002885653	5.15500123617186	2.93553428612218	1.75606916278998	NA	NA
4:89399774|89421943	2.97022068385941	-4.81846237055831	2.96007978476672	-1.62781503233638	NA	NA
15:41797474|41820578	3.66671159390477	-4.98318109146411	2.948028419465	-1.6903436407063	NA	NA
2:91546322|91557675	6.7419314719847	5.42814901428392	2.9170285422461	1.8608487835036	NA	NA
5:110753804|110756766	50.3198488107683	-0.185390348860719	1.56556194332386	-0.118417766637272	NA	NA
5:73510886|73522744	3.11155139821634	4.81944749951399	2.95958213132113	1.62842161010164	NA	NA
3:51536466|51550364	3.46990031254942	-4.94122215417164	2.9510634175933	-1.67438697681441	NA	NA
17:28317191|28318375	3.11155139821634	4.81944749951399	2.95958213132113	1.62842161010164	NA	NA
5:65581386|65594548	5.12223379471581	-5.24870574963639	2.92936386033927	-1.79175616272828	NA	NA
2:103133063|103139506	3.46990031254942	-4.94122215417164	2.9510634175933	-1.67438697681441	NA	NA
14:31014053|31017413	2.97022068385941	-4.81846237055831	2.96007978476672	-1.62781503233638	NA	NA
6:31418931|31426856	3.66671159390477	-4.98318109146411	2.948028419465	-1.6903436407063	NA	NA
4:150406196|150534945	3.71216960670699	4.96218288133375	2.94917175887893	1.68256828934915	NA	NA
16:13566570|13579289	3.11155139821634	4.81944749951399	2.95958213132113	1.62842161010164	NA	NA
12:113112146|113123234	4.96773897935715	5.18936313754932	2.93315448894104	1.76920893772044	NA	NA
7:16336694|16359141	3.71216960670699	4.96218288133375	2.94917175887893	1.68256828934915	NA	NA
17:85032443|85048971	3.66671159390477	-4.98318109146411	2.948028419465	-1.6903436407063	NA	NA
12:3643917|3648389	3.11155139821634	4.81944749951399	2.95958213132113	1.62842161010164	NA	NA
2:119946172|119961970	3.46990031254942	-4.94122215417164	2.9510634175933	-1.67438697681441	NA	NA
14:20523779|20531860	3.46990031254942	-4.94122215417164	2.9510634175933	-1.67438697681441	NA	NA
14:56764149|56804863	3.37096573599235	4.88182026874132	2.95499965158199	1.65205443125104	NA	NA
6:100630883|100637122	9.75203349313048	0.634693440130474	2.77402641892205	0.228798628521032	NA	NA
5:143713536|143713837	2.42718781976995	4.62362267933243	2.97430789245402	1.55452052931803	NA	NA
5:105275753|105325532	3.71216960670699	4.96218288133375	2.94917175887893	1.68256828934915	NA	NA
18:31771670|31772114	3.37096573599235	4.88182026874132	2.95499965158199	1.65205443125104	NA	NA
5:65565989|65594548	113.554514794372	2.15356272062218	2.22017572301768	0.969996517976079	NA	NA
15:12230274|12233926	15.6491216254499	0.243521339134815	2.77106563470271	0.0878800328960597	NA	NA
10:25479009|25489093	4.53349472799595	-5.15353388587617	2.93594734280535	-1.75532231479053	NA	NA
7:104264963|104338979	2.42718781976995	4.62362267933243	2.97430789245402	1.55452052931803	NA	NA
17:26757805|26763448	5.12223379471581	-5.24870574963639	2.92936386033927	-1.79175616272828	NA	NA
2:156167685|156173004	6.09676877213248	-5.38520198156335	2.92012457883323	-1.84416857438153	NA	NA
13:89991073|89992606	2.42718781976995	4.62362267933243	2.97430789245402	1.55452052931803	NA	NA
17:64029290|64037664	3.37096573599235	4.88182026874132	2.95499965158199	1.65205443125104	NA	NA
13:58177851|58199070	4.74921002885653	5.15500123617186	2.93553428612218	1.75606916278998	NA	NA
11:100462788|100464445	3.37096573599235	4.88182026874132	2.95499965158199	1.65205443125104	NA	NA
10:123146794|123153127	2.42718781976995	4.62362267933243	2.97430789245402	1.55452052931803	NA	NA
8:23190716|23191692	3.66671159390477	-4.98318109146411	2.948028419465	-1.6903436407063	NA	NA
9:72669952|72721661	3.71216960670699	4.96218288133375	2.94917175887893	1.68256828934915	NA	NA
2:144254726|144259178	2.42718781976995	4.62362267933243	2.97430789245402	1.55452052931803	NA	NA
17:35004205|35005602	2.97022068385941	-4.81846237055831	2.96007978476672	-1.62781503233638	NA	NA
7:120891596|120892053	3.46990031254942	-4.94122215417164	2.9510634175933	-1.67438697681441	NA	NA
9:72709112|72726530	3.46990031254942	-4.94122215417164	2.9510634175933	-1.67438697681441	NA	NA
4:49635523|49635608	2.97022068385941	-4.81846237055831	2.96007978476672	-1.62781503233638	NA	NA
2:91805024|91810209	7.96737207750344	0.555424352315945	2.77549104426994	0.200117508382033	NA	NA
17:50852533|50920603	3.46990031254942	-4.94122215417164	2.9510634175933	-1.67438697681441	NA	NA
1:143615303|143617440	3.46990031254942	-4.94122215417164	2.9510634175933	-1.67438697681441	NA	NA
5:105715049|105732374	2.42718781976995	4.62362267933243	2.97430789245402	1.55452052931803	NA	NA
15:96096044|96289152	3.11155139821634	4.81944749951399	2.95958213132113	1.62842161010164	NA	NA
2:151729491|151735626	4.74921002885653	5.15500123617186	2.93553428612218	1.75606916278998	NA	NA
X:151597301|151599584	4.53349472799595	-5.15353388587617	2.93594734280535	-1.75532231479053	NA	NA
11:53668022|53688277	3.11155139821634	4.81944749951399	2.95958213132113	1.62842161010164	NA	NA
2:168935211|168951778	3.11155139821634	4.81944749951399	2.95958213132113	1.62842161010164	NA	NA
17:17387064|17390064	5.50006739085716	-5.3031333135781	2.92565131650999	-1.81263340701318	NA	NA
13:17763104|17772957	19.0964759869577	0.0456472988934518	2.74578508184251	0.0166244981063197	NA	NA
5:106618071|106619642	3.46990031254942	-4.94122215417164	2.9510634175933	-1.67438697681441	NA	NA
11:75495234|75496551	3.66671159390477	-4.98318109146411	2.948028419465	-1.6903436407063	NA	NA
8:123429727|123430167	3.66671159390477	-4.98318109146411	2.948028419465	-1.6903436407063	NA	NA
19:30039064|30039297	2.42718781976995	4.62362267933243	2.97430789245402	1.55452052931803	NA	NA
2:73842360|73846375	4.53349472799595	-5.15353388587617	2.93594734280535	-1.75532231479053	NA	NA
8:105670231|105671440	6.7419314719847	5.42814901428392	2.9170285422461	1.8608487835036	NA	NA
13:59512324|59544451	5.12223379471581	-5.24870574963639	2.92936386033927	-1.79175616272828	NA	NA
9:84010254|84012619	4.99715139364402	5.1966383458923	2.9326525680448	1.77199249666213	NA	NA
4:59207761|59220494	6.7419314719847	5.42814901428392	2.9170285422461	1.8608487835036	NA	NA
16:19085271|19149209	2.42718781976995	4.62362267933243	2.97430789245402	1.55452052931803	NA	NA
5:72823456|72825130	7.42433921341398	5.50457425131438	2.91201603503074	1.89029668281214	NA	NA
5:103814982|103818986	4.74921002885653	5.15500123617186	2.93553428612218	1.75606916278998	NA	NA
7:102386087|102411364	11.2289283742118	-0.751446402662216	2.77318396349911	-0.270968825924576	NA	NA
2:5821276|5842024	3.37096573599235	4.88182026874132	2.95499965158199	1.65205443125104	NA	NA
19:43506922|43507993	6.7419314719847	5.42814901428392	2.9170285422461	1.8608487835036	NA	NA
8:25735745|25739585	3.46990031254942	-4.94122215417164	2.9510634175933	-1.67438697681441	NA	NA
2:139951460|140057499	2.42718781976995	4.62362267933243	2.97430789245402	1.55452052931803	NA	NA
11:11748311|11754174	5.12223379471581	-5.24870574963639	2.92936386033927	-1.79175616272828	NA	NA
9:64835286|64842689	2.97022068385941	-4.81846237055831	2.96007978476672	-1.62781503233638	NA	NA
5:130241327|130241373	3.37096573599235	4.88182026874132	2.95499965158199	1.65205443125104	NA	NA
10:70142579|70154836	11.4043669752969	0.219002357505245	2.77263147769328	0.0789871857357135	NA	NA
2:153781764|153805017	3.66671159390477	-4.98318109146411	2.948028419465	-1.6903436407063	NA	NA
11:87196821|87218330	2.42718781976995	4.62362267933243	2.97430789245402	1.55452052931803	NA	NA
17:74668759|74670382	3.11155139821634	4.81944749951399	2.95958213132113	1.62842161010164	NA	NA
X:93420567|93493581	3.11155139821634	4.81944749951399	2.95958213132113	1.62842161010164	NA	NA
13:48921682|48922250	4.96773897935715	5.18936313754932	2.93315448894104	1.76920893772044	NA	NA
4:115848220|115860117	5.50006739085716	-5.3031333135781	2.92565131650999	-1.81263340701318	NA	NA
14:53559945|53763423	11.1834703614096	-5.84760751831654	2.89051939519466	-2.02303002292179	NA	NA
4:143162056|143180991	2.42718781976995	4.62362267933243	2.97430789245402	1.55452052931803	NA	NA
5:147042031|147042498	6.7419314719847	5.42814901428392	2.9170285422461	1.8608487835036	NA	NA
7:109911915|109927014	4.53349472799595	-5.15353388587617	2.93594734280535	-1.75532231479053	NA	NA
14:60296120|60302932	2.97022068385941	-4.81846237055831	2.96007978476672	-1.62781503233638	NA	NA
13:90062009|90071689	3.37096573599235	4.88182026874132	2.95499965158199	1.65205443125104	NA	NA
2:20871610|20880185	4.74921002885653	5.15500123617186	2.93553428612218	1.75606916278998	NA	NA
4:126923064|126926023	10.815627908577	0.348844452593385	2.77302384409472	0.125799297880638	NA	NA
17:12254082|12272220	3.11155139821634	4.81944749951399	2.95958213132113	1.62842161010164	NA	NA
11:83321939|83342698	3.37096573599235	4.88182026874132	2.95499965158199	1.65205443125104	NA	NA
12:3835027|3873428	3.66671159390477	-4.98318109146411	2.948028419465	-1.6903436407063	NA	NA
X:100424300|100445407	2.97022068385941	-4.81846237055831	2.96007978476672	-1.62781503233638	NA	NA
19:60212673|60221304	3.66671159390477	-4.98318109146411	2.948028419465	-1.6903436407063	NA	NA
8:84996955|84998137	2.42718781976995	4.62362267933243	2.97430789245402	1.55452052931803	NA	NA
18:4909107|4977878	8.59213410726523	-5.64892107633792	2.90292880916841	-1.94593854954237	NA	NA
2:24884146|24887069	12.3043037139722	-0.894948268163489	2.77283724523576	-0.322755426666738	NA	NA
12:13469841|13566257	3.46990031254942	-4.94122215417164	2.9510634175933	-1.67438697681441	NA	NA
18:14813091|14813690	2.42718781976995	4.62362267933243	2.97430789245402	1.55452052931803	NA	NA
7:46590607|46635556	4.96773897935715	5.18936313754932	2.93315448894104	1.76920893772044	NA	NA
3:98070860|98082039	2.42718781976995	4.62362267933243	2.97430789245402	1.55452052931803	NA	NA
10:128001337|128075362	12.3942561550688	0.587343105155502	2.77244459545421	0.211850258836021	NA	NA
17:71436706|71448846	14.0993245933137	-0.723567804007533	2.77186166589941	-0.261040373301873	NA	NA
9:110352946|110362523	3.66671159390477	-4.98318109146411	2.948028419465	-1.6903436407063	NA	NA
2:140181574|140193643	2.42718781976995	4.62362267933243	2.97430789245402	1.55452052931803	NA	NA
14:103260196|103262821	3.66671159390477	-4.98318109146411	2.948028419465	-1.6903436407063	NA	NA
2:165820542|165846164	7.51675876750479	-5.5456066863278	2.90956468244035	-1.90599188936969	NA	NA
4:56906215|56912130	4.99715139364402	5.1966383458923	2.9326525680448	1.77199249666213	NA	NA
9:72669952|72726530	2.97022068385941	-4.81846237055831	2.96007978476672	-1.62781503233638	NA	NA
6:145015449|145019355	3.71216960670699	4.96218288133375	2.94917175887893	1.68256828934915	NA	NA
4:34562312|34566005	3.11155139821634	4.81944749951399	2.95958213132113	1.62842161010164	NA	NA
13:59514087|59544451	3.37096573599235	4.88182026874132	2.95499965158199	1.65205443125104	NA	NA
X:6873486|6908764	2.42718781976995	4.62362267933243	2.97430789245402	1.55452052931803	NA	NA
13:108081353|108100488	2.97022068385941	-4.81846237055831	2.96007978476672	-1.62781503233638	NA	NA
12:110896087|110914778	3.66671159390477	-4.98318109146411	2.948028419465	-1.6903436407063	NA	NA
4:53481464|53517681	3.71216960670699	4.96218288133375	2.94917175887893	1.68256828934915	NA	NA
2:37580673|37647285	4.74921002885653	5.15500123617186	2.93553428612218	1.75606916278998	NA	NA
15:62107148|62175548	3.37096573599235	4.88182026874132	2.95499965158199	1.65205443125104	NA	NA
18:31621028|31636099	5.12223379471581	-5.24870574963639	2.92936386033927	-1.79175616272828	NA	NA
19:36978315|36983652	3.37096573599235	4.88182026874132	2.95499965158199	1.65205443125104	NA	NA
17:75225156|75364509	143.30531907611	-1.36461747171584	2.31248014928869	-0.590109918191336	NA	NA
5:109942075|110007316	6.28213318058106	5.37532555553146	2.92053474701323	1.84052785573899	NA	NA
6:149324732|149334920	4.53349472799595	-5.15353388587617	2.93594734280535	-1.75532231479053	NA	NA
19:8725866|8725991	6.28213318058106	5.37532555553146	2.92053474701323	1.84052785573899	NA	NA
3:95032818|95036745	3.11155139821634	4.81944749951399	2.95958213132113	1.62842161010164	NA	NA
11:50304326|50308929	5.12223379471581	-5.24870574963639	2.92936386033927	-1.79175616272828	NA	NA
2:168567139|168571633	5.12223379471581	-5.24870574963639	2.92936386033927	-1.79175616272828	NA	NA
3:88901578|88908789	2.97022068385941	-4.81846237055831	2.96007978476672	-1.62781503233638	NA	NA
1:43756972|43771802	3.46990031254942	-4.94122215417164	2.9510634175933	-1.67438697681441	NA	NA
3:136057396|136255024	9.99430278728805	5.73162674757919	2.89753413260712	1.9781049973075	NA	NA
6:28512835|28545598	3.66671159390477	-4.98318109146411	2.948028419465	-1.6903436407063	NA	NA
7:37961388|37996721	5.12223379471581	-5.24870574963639	2.92936386033927	-1.79175616272828	NA	NA
8:69935779|69936036	7.42433921341398	5.50457425131438	2.91201603503074	1.89029668281214	NA	NA
16:16225301|16230776	3.11155139821634	4.81944749951399	2.95958213132113	1.62842161010164	NA	NA
9:11102515|11148781	3.37096573599235	4.88182026874132	2.95499965158199	1.65205443125104	NA	NA
14:47073836|47096174	2.97022068385941	-4.81846237055831	2.96007978476672	-1.62781503233638	NA	NA
11:98821431|98823399	2.42718781976995	4.62362267933243	2.97430789245402	1.55452052931803	NA	NA
9:103334056|103336166	4.53349472799595	-5.15353388587617	2.93594734280535	-1.75532231479053	NA	NA
17:63896018|63941480	2.42718781976995	4.62362267933243	2.97430789245402	1.55452052931803	NA	NA
5:29631192|29637770	3.11155139821634	4.81944749951399	2.95958213132113	1.62842161010164	NA	NA
8:47513283|47514877	3.11155139821634	4.81944749951399	2.95958213132113	1.62842161010164	NA	NA
9:64725502|64728429	3.71216960670699	4.96218288133375	2.94917175887893	1.68256828934915	NA	NA
1:34817997|34820009	4.74921002885653	5.15500123617186	2.93553428612218	1.75606916278998	NA	NA
17:64624528|64625451	9.36698844486879	-1.11816322145997	2.77525628612699	-0.402904491037267	NA	NA
6:47551732|47558294	3.46990031254942	-4.94122215417164	2.9510634175933	-1.67438697681441	NA	NA
6:136563760|136566785	3.71216960670699	4.96218288133375	2.94917175887893	1.68256828934915	NA	NA
14:56672405|56678818	3.11155139821634	4.81944749951399	2.95958213132113	1.62842161010164	NA	NA
13:34959874|34988352	6.28213318058106	5.37532555553146	2.92053474701323	1.84052785573899	NA	NA
13:119766571|119790287	4.74921002885653	5.15500123617186	2.93553428612218	1.75606916278998	NA	NA
19:10621541|10623638	2.42718781976995	4.62362267933243	2.97430789245402	1.55452052931803	NA	NA
10:25441573|25443954	3.46990031254942	-4.94122215417164	2.9510634175933	-1.67438697681441	NA	NA
2:59771132|59772539	4.96773897935715	5.18936313754932	2.93315448894104	1.76920893772044	NA	NA
3:51323222|51326035	10.9723128252892	5.80133686845683	2.89320761245211	2.00515747417793	NA	NA
2:156251776|156254310	6.7419314719847	5.42814901428392	2.9170285422461	1.8608487835036	NA	NA
11:120404206|120413739	3.11155139821634	4.81944749951399	2.95958213132113	1.62842161010164	NA	NA
3:95784214|95790229	4.96773897935715	5.18936313754932	2.93315448894104	1.76920893772044	NA	NA
16:33865448|33885121	4.96773897935715	5.18936313754932	2.93315448894104	1.76920893772044	NA	NA
13:30925723|30940770	4.74921002885653	5.15500123617186	2.93553428612218	1.75606916278998	NA	NA
7:139477995|139481719	7.86076142707287	5.54749087832848	2.90923209721136	1.90685744311911	NA	NA
11:61819285|61834953	3.46990031254942	-4.94122215417164	2.9510634175933	-1.67438697681441	NA	NA
6:108813627|108818613	4.96773897935715	5.18936313754932	2.93315448894104	1.76920893772044	NA	NA
11:75692197|75692732	4.53349472799595	-5.15353388587617	2.93594734280535	-1.75532231479053	NA	NA
18:80137484|80142769	3.71216960670699	4.96218288133375	2.94917175887893	1.68256828934915	NA	NA
18:31615608|31636099	6.09676877213248	-5.38520198156335	2.92012457883323	-1.84416857438153	NA	NA
9:64178346|64178508	4.53349472799595	-5.15353388587617	2.93594734280535	-1.75532231479053	NA	NA
9:75008651|75019155	4.96773897935715	5.18936313754932	2.93315448894104	1.76920893772044	NA	NA
8:77450693|77450923	4.99715139364402	5.1966383458923	2.9326525680448	1.77199249666213	NA	NA
7:3446627|3449296	4.74921002885653	5.15500123617186	2.93553428612218	1.75606916278998	NA	NA
11:86291043|86355508	4.74921002885653	5.15500123617186	2.93553428612218	1.75606916278998	NA	NA
14:31030844|31036059	11.6890106539554	-0.405754002240327	2.7725743058764	-0.146345582652318	NA	NA
10:74990934|74992140	5.50006739085716	-5.3031333135781	2.92565131650999	-1.81263340701318	NA	NA
16:62827164|62830813	6.28213318058106	5.37532555553146	2.92053474701323	1.84052785573899	NA	NA
15:8110114|8112420	2.42718781976995	4.62362267933243	2.97430789245402	1.55452052931803	NA	NA
2:119624118|119639734	4.74921002885653	5.15500123617186	2.93553428612218	1.75606916278998	NA	NA
7:16785676|16786912	11.4043669752969	0.219002357505245	2.77263147769328	0.0789871857357135	NA	NA
12:51643104|51661713	4.99715139364402	5.1966383458923	2.9326525680448	1.77199249666213	NA	NA
7:51887912|51897372	4.96773897935715	5.18936313754932	2.93315448894104	1.76920893772044	NA	NA
18:6033141|6052923	4.96773897935715	5.18936313754932	2.93315448894104	1.76920893772044	NA	NA
19:37328981|37330612	13.4838629439694	5.95493966468094	2.88386607242066	2.0649154694214	NA	NA
15:58898309|58901118	5.50006739085716	-5.3031333135781	2.92565131650999	-1.81263340701318	NA	NA
5:36512454|36572037	6.7419314719847	5.42814901428392	2.9170285422461	1.8608487835036	NA	NA
2:32038475|32049423	4.53349472799595	-5.15353388587617	2.93594734280535	-1.75532231479053	NA	NA
14:27438599|27450049	3.46990031254942	-4.94122215417164	2.9510634175933	-1.67438697681441	NA	NA
5:134163624|134166716	2.42718781976995	4.62362267933243	2.97430789245402	1.55452052931803	NA	NA
X:93461369|93518554	5.50006739085716	-5.3031333135781	2.92565131650999	-1.81263340701318	NA	NA
8:70102410|70104060	4.74921002885653	5.15500123617186	2.93553428612218	1.75606916278998	NA	NA
14:21774963|21780181	2.42718781976995	4.62362267933243	2.97430789245402	1.55452052931803	NA	NA
2:33273561|33284908	3.11155139821634	4.81944749951399	2.95958213132113	1.62842161010164	NA	NA
8:41682056|41830376	12.0620344198147	-5.90472090595427	2.88703563428364	-2.04525390536768	NA	NA
5:108080825|108081218	2.42718781976995	4.62362267933243	2.97430789245402	1.55452052931803	NA	NA
15:98662823|98866757	3.37096573599235	4.88182026874132	2.95499965158199	1.65205443125104	NA	NA
13:56723429|56736056	3.11155139821634	4.81944749951399	2.95958213132113	1.62842161010164	NA	NA
15:62159997|62175926	2.42718781976995	4.62362267933243	2.97430789245402	1.55452052931803	NA	NA
15:96443945|96446591	4.99715139364402	5.1966383458923	2.9326525680448	1.77199249666213	NA	NA
3:136127079|136255024	5.50006739085716	-5.3031333135781	2.92565131650999	-1.81263340701318	NA	NA
9:68376800|68413922	3.11155139821634	4.81944749951399	2.95958213132113	1.62842161010164	NA	NA
2:119916431|119917373	10.7865909045421	-5.82143294879456	2.89212826313166	-2.01285434778435	NA	NA
10:108230437|108234143	4.96773897935715	5.18936313754932	2.93315448894104	1.76920893772044	NA	NA
5:130187401|130198116	11.7096704513419	5.84974076095866	2.89023564885112	2.02396671817537	NA	NA
5:124216316|124350172	3.11155139821634	4.81944749951399	2.95958213132113	1.62842161010164	NA	NA
14:26693183|26697427	5.12223379471581	-5.24870574963639	2.92936386033927	-1.79175616272828	NA	NA
10:120089408|120092688	3.46990031254942	-4.94122215417164	2.9510634175933	-1.67438697681441	NA	NA
6:28523727|28545598	3.11155139821634	4.81944749951399	2.95958213132113	1.62842161010164	NA	NA
5:146751695|146754599	5.12223379471581	-5.24870574963639	2.92936386033927	-1.79175616272828	NA	NA
13:37888871|37893984	2.42718781976995	4.62362267933243	2.97430789245402	1.55452052931803	NA	NA
17:28050566|28059391	4.53349472799595	-5.15353388587617	2.93594734280535	-1.75532231479053	NA	NA
7:6059988|6073276	2.42718781976995	4.62362267933243	2.97430789245402	1.55452052931803	NA	NA
11:54561325|54568496	2.42718781976995	4.62362267933243	2.97430789245402	1.55452052931803	NA	NA
11:74928993|75053963	4.96773897935715	5.18936313754932	2.93315448894104	1.76920893772044	NA	NA
2:30426399|30439764	3.37096573599235	4.88182026874132	2.95499965158199	1.65205443125104	NA	NA
15:93455451|93465245	6.09676877213248	-5.38520198156335	2.92012457883323	-1.84416857438153	NA	NA
12:65042461|65048280	6.22310279643269	5.36670528008076	2.92111018482294	1.83721425777236	NA	NA
2:166939635|166941492	3.66671159390477	-4.98318109146411	2.948028419465	-1.6903436407063	NA	NA
13:9720773|9735775	14.9973733335271	0.105513988953836	2.72086236680903	0.0387796127584288	NA	NA
3:75555906|75557642	3.66671159390477	-4.98318109146411	2.948028419465	-1.6903436407063	NA	NA
5:93154870|93162292	2.97022068385941	-4.81846237055831	2.96007978476672	-1.62781503233638	NA	NA
1:190808883|190810121	2.42718781976995	4.62362267933243	2.97430789245402	1.55452052931803	NA	NA
5:104538826|104541262	3.66671159390477	-4.98318109146411	2.948028419465	-1.6903436407063	NA	NA
2:28543554|28544386	3.46990031254942	-4.94122215417164	2.9510634175933	-1.67438697681441	NA	NA
6:126954735|126962040	3.46990031254942	-4.94122215417164	2.9510634175933	-1.67438697681441	NA	NA
5:33920492|33922017	2.42718781976995	4.62362267933243	2.97430789245402	1.55452052931803	NA	NA
9:65958329|65958721	4.74921002885653	5.15500123617186	2.93553428612218	1.75606916278998	NA	NA
6:134506196|134520593	4.99715139364402	5.1966383458923	2.9326525680448	1.77199249666213	NA	NA
17:63471408|63490887	6.28213318058106	5.37532555553146	2.92053474701323	1.84052785573899	NA	NA
17:46024065|46025543	3.11155139821634	4.81944749951399	2.95958213132113	1.62842161010164	NA	NA
1:181825622|181832232	9.94394658727474	-1.20223886649201	2.77500497178811	-0.433238454962961	NA	NA
13:98875604|98890790	2.42718781976995	4.62362267933243	2.97430789245402	1.55452052931803	NA	NA
2:166048455|166051706	3.37096573599235	4.88182026874132	2.95499965158199	1.65205443125104	NA	NA
4:132251675|132252493	2.42718781976995	4.62362267933243	2.97430789245402	1.55452052931803	NA	NA
9:108528589|108544977	7.51675876750479	-5.5456066863278	2.90956468244035	-1.90599188936969	NA	NA
9:120950173|120953003	3.37096573599235	4.88182026874132	2.95499965158199	1.65205443125104	NA	NA
15:73012806|73031643	2.42718781976995	4.62362267933243	2.97430789245402	1.55452052931803	NA	NA
4:46460090|46463929	3.71216960670699	4.96218288133375	2.94917175887893	1.68256828934915	NA	NA
11:22956411|22958186	3.46990031254942	-4.94122215417164	2.9510634175933	-1.67438697681441	NA	NA
9:78449419|78449835	3.11155139821634	4.81944749951399	2.95958213132113	1.62842161010164	NA	NA
14:49033271|49052392	4.53349472799595	-5.15353388587617	2.93594734280535	-1.75532231479053	NA	NA
18:5633204|5705243	8.3387047153495	5.59217781930502	2.90635669092045	1.92411958132158	NA	NA
Y:90739142|90800824	2.42718781976995	4.62362267933243	2.97430789245402	1.55452052931803	NA	NA
16:87486433|87486520	4.74921002885653	5.15500123617186	2.93553428612218	1.75606916278998	NA	NA
2:166826927|166836457	5.12223379471581	-5.24870574963639	2.92936386033927	-1.79175616272828	NA	NA
7:35381337|35384045	2.42718781976995	4.62362267933243	2.97430789245402	1.55452052931803	NA	NA
6:113577365|113581477	7.86076142707287	5.54749087832848	2.90923209721136	1.90685744311911	NA	NA
8:111967867|111972191	4.96773897935715	5.18936313754932	2.93315448894104	1.76920893772044	NA	NA
6:54878349|54888747	2.42718781976995	4.62362267933243	2.97430789245402	1.55452052931803	NA	NA
3:116645366|116651499	3.71216960670699	4.96218288133375	2.94917175887893	1.68256828934915	NA	NA
6:134062068|134066465	3.71216960670699	4.96218288133375	2.94917175887893	1.68256828934915	NA	NA
16:8645369|8646264	4.99715139364402	5.1966383458923	2.9326525680448	1.77199249666213	NA	NA
5:88662535|88673849	6.7419314719847	5.42814901428392	2.9170285422461	1.8608487835036	NA	NA
X:153150362|153238092	5.12223379471581	-5.24870574963639	2.92936386033927	-1.79175616272828	NA	NA
14:57586580|57618236	6.09676877213248	-5.38520198156335	2.92012457883323	-1.84416857438153	NA	NA
11:77549272|77585494	3.37096573599235	4.88182026874132	2.95499965158199	1.65205443125104	NA	NA
1:151435728|151443326	3.37096573599235	4.88182026874132	2.95499965158199	1.65205443125104	NA	NA
6:31080865|31093595	4.74921002885653	5.15500123617186	2.93553428612218	1.75606916278998	NA	NA
5:29442494|29443471	3.71216960670699	4.96218288133375	2.94917175887893	1.68256828934915	NA	NA
11:3650013|3680303	4.53349472799595	-5.15353388587617	2.93594734280535	-1.75532231479053	NA	NA
1:167225592|167237648	2.42718781976995	4.62362267933243	2.97430789245402	1.55452052931803	NA	NA
3:57796198|57807127	5.12223379471581	-5.24870574963639	2.92936386033927	-1.79175616272828	NA	NA
13:94229714|94233180	2.42718781976995	4.62362267933243	2.97430789245402	1.55452052931803	NA	NA
5:25404279|25409331	3.37096573599235	4.88182026874132	2.95499965158199	1.65205443125104	NA	NA
15:34114024|34136827	3.37096573599235	4.88182026874132	2.95499965158199	1.65205443125104	NA	NA
17:36030822|36040329	6.7419314719847	5.42814901428392	2.9170285422461	1.8608487835036	NA	NA
6:116313845|116315642	3.37096573599235	4.88182026874132	2.95499965158199	1.65205443125104	NA	NA
9:66520372|66520476	3.11155139821634	4.81944749951399	2.95958213132113	1.62842161010164	NA	NA
11:55500341|55500514	13.706472393995	5.96803329108474	2.88308174105885	2.0700187601663	NA	NA
1:85067293|85260899	3.71216960670699	4.96218288133375	2.94917175887893	1.68256828934915	NA	NA
4:55366777|55385601	3.71216960670699	4.96218288133375	2.94917175887893	1.68256828934915	NA	NA
14:60706714|60709569	3.11155139821634	4.81944749951399	2.95958213132113	1.62842161010164	NA	NA
5:135216590|135218294	3.11155139821634	4.81944749951399	2.95958213132113	1.62842161010164	NA	NA
9:7825615|7827009	3.46990031254942	-4.94122215417164	2.9510634175933	-1.67438697681441	NA	NA
9:50995608|51195046	3.46990031254942	-4.94122215417164	2.9510634175933	-1.67438697681441	NA	NA
2:120806759|120825315	2.42718781976995	4.62362267933243	2.97430789245402	1.55452052931803	NA	NA
4:44018813|44025560	11.4043669752969	0.219002357505245	2.77263147769328	0.0789871857357135	NA	NA
8:106179102|106179660	3.37096573599235	4.88182026874132	2.95499965158199	1.65205443125104	NA	NA
9:110213509|110222156	2.42718781976995	4.62362267933243	2.97430789245402	1.55452052931803	NA	NA
12:8698091|8706041	3.71216960670699	4.96218288133375	2.94917175887893	1.68256828934915	NA	NA
2:140030601|140057499	13.5827975205265	1.14074154571578	2.77279165333713	0.411405431180835	NA	NA
5:147450653|147503202	7.66004281626902	-5.56147861999665	2.90853689486393	-1.9121224247894	NA	NA
3:49217406|49236008	2.42718781976995	4.62362267933243	2.97430789245402	1.55452052931803	NA	NA
11:113685449|113686275	7.86076142707287	5.54749087832848	2.90923209721136	1.90685744311911	NA	NA
11:98996729|98997919	2.42718781976995	4.62362267933243	2.97430789245402	1.55452052931803	NA	NA
15:35417511|35905390	3.37096573599235	4.88182026874132	2.95499965158199	1.65205443125104	NA	NA
4:137637760|137639310	5.12223379471581	-5.24870574963639	2.92936386033927	-1.79175616272828	NA	NA
6:31166476|31197851	3.11155139821634	4.81944749951399	2.95958213132113	1.62842161010164	NA	NA
18:36589348|36591541	5.50006739085716	-5.3031333135781	2.92565131650999	-1.81263340701318	NA	NA
12:111592577|111604564	3.71216960670699	4.96218288133375	2.94917175887893	1.68256828934915	NA	NA
10:34008993|34012137	3.37096573599235	4.88182026874132	2.95499965158199	1.65205443125104	NA	NA
7:56067984|56072430	4.99715139364402	5.1966383458923	2.9326525680448	1.77199249666213	NA	NA
13:14191143|14195476	5.12223379471581	-5.24870574963639	2.92936386033927	-1.79175616272828	NA	NA
15:7884281|7889176	3.66671159390477	-4.98318109146411	2.948028419465	-1.6903436407063	NA	NA
18:80445886|80460013	4.53349472799595	-5.15353388587617	2.93594734280535	-1.75532231479053	NA	NA
6:127658237|127732820	3.37096573599235	4.88182026874132	2.95499965158199	1.65205443125104	NA	NA
15:81430690|81438180	3.71216960670699	4.96218288133375	2.94917175887893	1.68256828934915	NA	NA
4:135342370|135343979	2.42718781976995	4.62362267933243	2.97430789245402	1.55452052931803	NA	NA
7:84631618|84631722	2.42718781976995	4.62362267933243	2.97430789245402	1.55452052931803	NA	NA
11:115578502|115578814	3.11155139821634	4.81944749951399	2.95958213132113	1.62842161010164	NA	NA
5:34419998|34444913	2.42718781976995	4.62362267933243	2.97430789245402	1.55452052931803	NA	NA
8:41708657|41771052	4.96773897935715	5.18936313754932	2.93315448894104	1.76920893772044	NA	NA
2:153781764|153823885	7.54942161448577	-0.794686414226611	2.77635117098227	-0.286234112792529	NA	NA
11:72823380|72826262	2.42718781976995	4.62362267933243	2.97430789245402	1.55452052931803	NA	NA
9:66543946|66566903	4.99715139364402	5.1966383458923	2.9326525680448	1.77199249666213	NA	NA
4:88174613|88178288	3.46990031254942	-4.94122215417164	2.9510634175933	-1.67438697681441	NA	NA
2:31168164|31174239	2.97022068385941	-4.81846237055831	2.96007978476672	-1.62781503233638	NA	NA
7:97023618|97040036	3.11155139821634	4.81944749951399	2.95958213132113	1.62842161010164	NA	NA
14:60787295|60846503	2.97022068385941	-4.81846237055831	2.96007978476672	-1.62781503233638	NA	NA
5:106666785|106669840	2.97022068385941	-4.81846237055831	2.96007978476672	-1.62781503233638	NA	NA
4:118402403|118402994	10.6283101657211	-0.940925183156231	2.77387768720223	-0.339209326891865	NA	NA
7:59240967|59262058	2.42718781976995	4.62362267933243	2.97430789245402	1.55452052931803	NA	NA
3:16203826|16217126	4.53349472799595	-5.15353388587617	2.93594734280535	-1.75532231479053	NA	NA
11:21263199|21278060	3.46990031254942	-4.94122215417164	2.9510634175933	-1.67438697681441	NA	NA
9:53642518|53646843	2.42718781976995	4.62362267933243	2.97430789245402	1.55452052931803	NA	NA
14:64896650|64897126	4.74921002885653	5.15500123617186	2.93553428612218	1.75606916278998	NA	NA
9:108533587|108544977	5.50006739085716	-5.3031333135781	2.92565131650999	-1.81263340701318	NA	NA
6:31181022|31197851	8.3387047153495	5.59217781930502	2.90635669092045	1.92411958132158	NA	NA
19:25061108|25065459	2.42718781976995	4.62362267933243	2.97430789245402	1.55452052931803	NA	NA
15:62170758|62175926	2.42718781976995	4.62362267933243	2.97430789245402	1.55452052931803	NA	NA
MT:1926|2073	3.37096573599235	4.88182026874132	2.95499965158199	1.65205443125104	NA	NA
16:84839081|84857572	3.46990031254942	-4.94122215417164	2.9510634175933	-1.67438697681441	NA	NA
8:123382527|123383443	11.2792845742251	5.82279774743122	2.89188669456345	2.01349442852574	NA	NA
13:45918888|45956575	2.42718781976995	4.62362267933243	2.97430789245402	1.55452052931803	NA	NA
8:11785713|11786260	5.12223379471581	-5.24870574963639	2.92936386033927	-1.79175616272828	NA	NA
1:37495873|37498740	2.42718781976995	4.62362267933243	2.97430789245402	1.55452052931803	NA	NA
4:119533313|119533809	3.46990031254942	-4.94122215417164	2.9510634175933	-1.67438697681441	NA	NA
4:123431998|123433469	3.46990031254942	-4.94122215417164	2.9510634175933	-1.67438697681441	NA	NA
5:38092513|38106892	12.3043037139722	-0.894948268163489	2.77283724523576	-0.322755426666738	NA	NA
MT:13260|13388	2.42718781976995	4.62362267933243	2.97430789245402	1.55452052931803	NA	NA
17:56186674|56186793	3.37096573599235	4.88182026874132	2.95499965158199	1.65205443125104	NA	NA
17:46024065|46028399	7.86076142707287	5.54749087832848	2.90923209721136	1.90685744311911	NA	NA
17:32045929|32048638	2.42718781976995	4.62362267933243	2.97430789245402	1.55452052931803	NA	NA
5:125508677|125515130	6.7419314719847	5.42814901428392	2.9170285422461	1.8608487835036	NA	NA
11:117290398|117291036	3.46990031254942	-4.94122215417164	2.9510634175933	-1.67438697681441	NA	NA
11:50382653|50382871	3.66671159390477	-4.98318109146411	2.948028419465	-1.6903436407063	NA	NA
18:34793004|34799359	3.11155139821634	4.81944749951399	2.95958213132113	1.62842161010164	NA	NA
5:28331111|28342514	7.96737207750344	0.555424352315945	2.77549104426994	0.200117508382033	NA	NA
1:58465995|58481153	3.11155139821634	4.81944749951399	2.95958213132113	1.62842161010164	NA	NA
3:9749456|9752486	5.12223379471581	-5.24870574963639	2.92936386033927	-1.79175616272828	NA	NA
18:67519291|67519890	2.42718781976995	4.62362267933243	2.97430789245402	1.55452052931803	NA	NA
8:69707559|69716356	3.46990031254942	-4.94122215417164	2.9510634175933	-1.67438697681441	NA	NA
4:141698730|141713526	5.12223379471581	-5.24870574963639	2.92936386033927	-1.79175616272828	NA	NA
2:156161568|156173022	4.53349472799595	-5.15353388587617	2.93594734280535	-1.75532231479053	NA	NA
14:18544769|18545105	5.50006739085716	-5.3031333135781	2.92565131650999	-1.81263340701318	NA	NA
11:88073057|88076374	3.71216960670699	4.96218288133375	2.94917175887893	1.68256828934915	NA	NA
11:101033901|101055605	2.97022068385941	-4.81846237055831	2.96007978476672	-1.62781503233638	NA	NA
16:87512221|87516052	5.50006739085716	-5.3031333135781	2.92565131650999	-1.81263340701318	NA	NA
7:46801672|46808879	3.46990031254942	-4.94122215417164	2.9510634175933	-1.67438697681441	NA	NA
9:53510163|53518669	2.42718781976995	4.62362267933243	2.97430789245402	1.55452052931803	NA	NA
11:119151028|119154075	3.46990031254942	-4.94122215417164	2.9510634175933	-1.67438697681441	NA	NA
9:108608602|108611750	4.53349472799595	-5.15353388587617	2.93594734280535	-1.75532231479053	NA	NA
3:49233953|49236008	5.12223379471581	-5.24870574963639	2.92936386033927	-1.79175616272828	NA	NA
3:50417988|50435464	2.97022068385941	-4.81846237055831	2.96007978476672	-1.62781503233638	NA	NA
11:4517741|4546268	2.42718781976995	4.62362267933243	2.97430789245402	1.55452052931803	NA	NA
1:16440323|16463194	3.66671159390477	-4.98318109146411	2.948028419465	-1.6903436407063	NA	NA
10:7738723|7743736	2.42718781976995	4.62362267933243	2.97430789245402	1.55452052931803	NA	NA
9:75504840|75516595	3.46990031254942	-4.94122215417164	2.9510634175933	-1.67438697681441	NA	NA
4:46469891|46470007	4.96773897935715	5.18936313754932	2.93315448894104	1.76920893772044	NA	NA
12:91347526|91370196	3.11155139821634	4.81944749951399	2.95958213132113	1.62842161010164	NA	NA
19:38951835|38964693	5.50006739085716	-5.3031333135781	2.92565131650999	-1.81263340701318	NA	NA
7:109926827|109935553	2.97022068385941	-4.81846237055831	2.96007978476672	-1.62781503233638	NA	NA
11:96770639|96773222	3.37096573599235	4.88182026874132	2.95499965158199	1.65205443125104	NA	NA
7:98595216|98597184	2.42718781976995	4.62362267933243	2.97430789245402	1.55452052931803	NA	NA
1:127791605|127801676	3.71216960670699	4.96218288133375	2.94917175887893	1.68256828934915	NA	NA
3:133062566|133085025	9.75203349313048	0.634693440130474	2.77402641892205	0.228798628521032	NA	NA
19:38945391|38959828	2.97022068385941	-4.81846237055831	2.96007978476672	-1.62781503233638	NA	NA
6:113408905|113409340	3.11155139821634	4.81944749951399	2.95958213132113	1.62842161010164	NA	NA
12:81104607|81152753	10.3107663610912	-0.772563847910912	2.77378426144794	-0.278523408849261	NA	NA
5:23979488|24000019	4.96773897935715	5.18936313754932	2.93315448894104	1.76920893772044	NA	NA
6:68991246|69197878	7.42433921341398	5.50457425131438	2.91201603503074	1.89029668281214	NA	NA
5:77146929|77321113	3.37096573599235	4.88182026874132	2.95499965158199	1.65205443125104	NA	NA
8:106078604|106079741	11.1834703614096	-5.84760751831654	2.89051939519466	-2.02303002292179	NA	NA
15:93452117|93465245	25.2282042759253	-0.480948772739402	2.19726759941833	-0.218884933663392	NA	NA
8:41680495|41685995	4.74921002885653	5.15500123617186	2.93553428612218	1.75606916278998	NA	NA
17:71625353|71642833	4.99715139364402	5.1966383458923	2.9326525680448	1.77199249666213	NA	NA
17:65592291|65595054	80.1225444147067	-0.299885187117523	2.32221801403272	-0.129137395931551	NA	NA
16:18252405|18252774	3.37096573599235	4.88182026874132	2.95499965158199	1.65205443125104	NA	NA
5:31466232|31468240	3.11155139821634	4.81944749951399	2.95958213132113	1.62842161010164	NA	NA
19:6090051|6090524	3.11155139821634	4.81944749951399	2.95958213132113	1.62842161010164	NA	NA
17:84386511|84398327	5.12223379471581	-5.24870574963639	2.92936386033927	-1.79175616272828	NA	NA
4:107389451|107395832	3.66671159390477	-4.98318109146411	2.948028419465	-1.6903436407063	NA	NA
15:35869287|35887382	6.28213318058106	5.37532555553146	2.92053474701323	1.84052785573899	NA	NA
MT:1105|2083	3.11155139821634	4.81944749951399	2.95958213132113	1.62842161010164	NA	NA
MT:1623|1844	6.7419314719847	5.42814901428392	2.9170285422461	1.8608487835036	NA	NA
1:36150045|36378438	3.11155139821634	4.81944749951399	2.95958213132113	1.62842161010164	NA	NA
MT:14142|14966	3.66671159390477	-4.98318109146411	2.948028419465	-1.6903436407063	NA	NA
6:3565516|3571108	6.09676877213248	-5.38520198156335	2.92012457883323	-1.84416857438153	NA	NA
4:46469900|46470007	4.99715139364402	5.1966383458923	2.9326525680448	1.77199249666213	NA	NA
14:34422560|34425138	6.22310279643269	5.36670528008076	2.92111018482294	1.83721425777236	NA	NA
14:9862017|9870287	3.71216960670699	4.96218288133375	2.94917175887893	1.68256828934915	NA	NA
2:160872791|160927657	3.66671159390477	-4.98318109146411	2.948028419465	-1.6903436407063	NA	NA
MT:1829|1950	6.28213318058106	5.37532555553146	2.92053474701323	1.84052785573899	NA	NA
2:91562754|91563113	4.74921002885653	5.15500123617186	2.93553428612218	1.75606916278998	NA	NA
11:70917315|70925912	3.37096573599235	4.88182026874132	2.95499965158199	1.65205443125104	NA	NA
MT:104|354	37.9936802308522	6.68442081525021	2.84284110145153	2.35131707214913	NA	NA
17:65849921|65867830	3.46990031254942	-4.94122215417164	2.9510634175933	-1.67438697681441	NA	NA
11:104350487|104378826	8.3387047153495	5.59217781930502	2.90635669092045	1.92411958132158	NA	NA
5:32764773|32845959	3.66671159390477	-4.98318109146411	2.948028419465	-1.6903436407063	NA	NA
19:7026292|7032649	8.3387047153495	5.59217781930502	2.90635669092045	1.92411958132158	NA	NA
6:71844639|71846475	6.22310279643269	5.36670528008076	2.92111018482294	1.83721425777236	NA	NA
11:106110744|106123906	5.50006739085716	-5.3031333135781	2.92565131650999	-1.81263340701318	NA	NA
MT:1119|1844	4.74921002885653	5.15500123617186	2.93553428612218	1.75606916278998	NA	NA
4:21265483|21528031	3.46990031254942	-4.94122215417164	2.9510634175933	-1.67438697681441	NA	NA
Y:90739142|90803698	7.42433921341398	5.50457425131438	2.91201603503074	1.89029668281214	NA	NA
2:30426399|30435681	2.97022068385941	-4.81846237055831	2.96007978476672	-1.62781503233638	NA	NA
4:155157370|155160956	10.4097009376483	-5.79436924330376	2.89379996229871	-2.00233924901325	NA	NA
7:79675272|79677445	2.97022068385941	-4.81846237055831	2.96007978476672	-1.62781503233638	NA	NA
19:57751630|57777945	3.37096573599235	4.88182026874132	2.95499965158199	1.65205443125104	NA	NA
10:80764602|80773768	4.96773897935715	5.18936313754932	2.93315448894104	1.76920893772044	NA	NA
11:62410820|62438515	3.66671159390477	-4.98318109146411	2.948028419465	-1.6903436407063	NA	NA
16:13687391|13688925	4.74921002885653	5.15500123617186	2.93553428612218	1.75606916278998	NA	NA
1:170787346|170799745	3.66671159390477	-4.98318109146411	2.948028419465	-1.6903436407063	NA	NA
4:117564621|117593162	5.12223379471581	-5.24870574963639	2.92936386033927	-1.79175616272828	NA	NA
16:35947501|35948354	6.22310279643269	5.36670528008076	2.92111018482294	1.83721425777236	NA	NA
18:73648885|73662867	3.46990031254942	-4.94122215417164	2.9510634175933	-1.67438697681441	NA	NA
15:73146370|73146565	3.37096573599235	4.88182026874132	2.95499965158199	1.65205443125104	NA	NA
13:3556314|3557057	4.53349472799595	-5.15353388587617	2.93594734280535	-1.75532231479053	NA	NA
X:66794713|66796572	4.74921002885653	5.15500123617186	2.93553428612218	1.75606916278998	NA	NA
19:5801227|5801898	26.106869018229	-6.46009829785904	2.85497607422333	-2.26275041538358	NA	NA
6:146917748|146938989	2.42718781976995	4.62362267933243	2.97430789245402	1.55452052931803	NA	NA
4:140562714|140568520	4.99715139364402	5.1966383458923	2.9326525680448	1.77199249666213	NA	NA
9:66539752|66566903	2.42718781976995	4.62362267933243	2.97430789245402	1.55452052931803	NA	NA
5:34177598|34178924	6.28213318058106	5.37532555553146	2.92053474701323	1.84052785573899	NA	NA
17:35265784|35471101	6.28213318058106	5.37532555553146	2.92053474701323	1.84052785573899	NA	NA
12:101043443|101049818	2.97022068385941	-4.81846237055831	2.96007978476672	-1.62781503233638	NA	NA
14:65611141|65611362	4.74921002885653	5.15500123617186	2.93553428612218	1.75606916278998	NA	NA
1:24711512|24731899	4.74921002885653	5.15500123617186	2.93553428612218	1.75606916278998	NA	NA
9:111199665|111205847	2.42718781976995	4.62362267933243	2.97430789245402	1.55452052931803	NA	NA
19:57777884|57797503	3.11155139821634	4.81944749951399	2.95958213132113	1.62842161010164	NA	NA
17:35013265|35014104	5.12223379471581	-5.24870574963639	2.92936386033927	-1.79175616272828	NA	NA
6:37903533|37919490	9.49842005771305	5.69220265549523	2.90000554101116	1.96282475153841	NA	NA
17:74241905|74258505	3.11155139821634	4.81944749951399	2.95958213132113	1.62842161010164	NA	NA
9:18302098|18304386	6.09676877213248	-5.38520198156335	2.92012457883323	-1.84416857438153	NA	NA
8:109802947|109819042	3.66671159390477	-4.98318109146411	2.948028419465	-1.6903436407063	NA	NA
9:72669952|72671303	3.71216960670699	4.96218288133375	2.94917175887893	1.68256828934915	NA	NA
12:3484445|3496936	3.71216960670699	4.96218288133375	2.94917175887893	1.68256828934915	NA	NA
7:3620747|3620877	3.66671159390477	-4.98318109146411	2.948028419465	-1.6903436407063	NA	NA
18:10574875|10588550	2.42718781976995	4.62362267933243	2.97430789245402	1.55452052931803	NA	NA
16:17015898|17026489	8.3387047153495	5.59217781930502	2.90635669092045	1.92411958132158	NA	NA
10:71363450|71376786	2.42718781976995	4.62362267933243	2.97430789245402	1.55452052931803	NA	NA
2:60293787|60331144	2.97022068385941	-4.81846237055831	2.96007978476672	-1.62781503233638	NA	NA
Y:90733795|90808981	65.5647620946185	-0.723448686512202	2.76788991835875	-0.261371914292451	NA	NA
1:170834820|170841812	6.22310279643269	5.36670528008076	2.92111018482294	1.83721425777236	NA	NA
17:35382858|35395079	2.97022068385941	-4.81846237055831	2.96007978476672	-1.62781503233638	NA	NA
5:44226414|44240593	2.42718781976995	4.62362267933243	2.97430789245402	1.55452052931803	NA	NA
8:123914498|123915426	3.37096573599235	4.88182026874132	2.95499965158199	1.65205443125104	NA	NA
4:150468695|150534945	3.66671159390477	-4.98318109146411	2.948028419465	-1.6903436407063	NA	NA
16:94403314|94412123	6.22310279643269	5.36670528008076	2.92111018482294	1.83721425777236	NA	NA
2:166834471|166836457	6.28213318058106	5.37532555553146	2.92053474701323	1.84052785573899	NA	NA
15:77774650|77775112	3.46990031254942	-4.94122215417164	2.9510634175933	-1.67438697681441	NA	NA
10:4032232|4048268	2.97022068385941	-4.81846237055831	2.96007978476672	-1.62781503233638	NA	NA
13:104792499|104806780	3.37096573599235	4.88182026874132	2.95499965158199	1.65205443125104	NA	NA
11:77449388|77450222	15.0335175350096	-6.06685039755514	2.8773422243064	-2.10849107426476	NA	NA
7:119832671|119834401	3.71216960670699	4.96218288133375	2.94917175887893	1.68256828934915	NA	NA
17:86000321|86003953	4.74921002885653	5.15500123617186	2.93553428612218	1.75606916278998	NA	NA
3:37448408|37464658	2.42718781976995	4.62362267933243	2.97430789245402	1.55452052931803	NA	NA
7:132948026|132950435	7.96737207750344	0.555424352315945	2.77549104426994	0.200117508382033	NA	NA
9:118115340|118171437	7.92725521062712	-0.869396812090031	2.77607864817661	-0.3131744169644	NA	NA
13:67373422|67396756	7.66004281626902	-5.56147861999665	2.90853689486393	-1.9121224247894	NA	NA
2:31096027|31105357	3.71216960670699	4.96218288133375	2.94917175887893	1.68256828934915	NA	NA
15:98532153|98532254	6.7419314719847	5.42814901428392	2.9170285422461	1.8608487835036	NA	NA
11:53283529|53292314	4.74921002885653	5.15500123617186	2.93553428612218	1.75606916278998	NA	NA
17:75225156|75278974	2.97022068385941	-4.81846237055831	2.96007978476672	-1.62781503233638	NA	NA
13:55040545|55093281	3.11155139821634	4.81944749951399	2.95958213132113	1.62842161010164	NA	NA
9:57760824|57761867	5.12223379471581	-5.24870574963639	2.92936386033927	-1.79175616272828	NA	NA
15:62107148|62175926	3.71216960670699	4.96218288133375	2.94917175887893	1.68256828934915	NA	NA
11:80385854|80403662	4.53349472799595	-5.15353388587617	2.93594734280535	-1.75532231479053	NA	NA
9:54393628|54401986	3.11155139821634	4.81944749951399	2.95958213132113	1.62842161010164	NA	NA
13:62558487|62607499	11.2792845742251	5.82279774743122	2.89188669456345	2.01349442852574	NA	NA
12:80397653|80404698	6.7419314719847	5.42814901428392	2.9170285422461	1.8608487835036	NA	NA
10:28781691|28782742	2.97022068385941	-4.81846237055831	2.96007978476672	-1.62781503233638	NA	NA
7:132966507|132973623	7.86076142707287	5.54749087832848	2.90923209721136	1.90685744311911	NA	NA
2:29679133|29679850	4.99715139364402	5.1966383458923	2.9326525680448	1.77199249666213	NA	NA
15:35533296|35534360	5.50006739085716	-5.3031333135781	2.92565131650999	-1.81263340701318	NA	NA
4:32691180|32691824	3.11155139821634	4.81944749951399	2.95958213132113	1.62842161010164	NA	NA
6:33008483|33049424	3.37096573599235	4.88182026874132	2.95499965158199	1.65205443125104	NA	NA
1:128351433|128353570	3.11155139821634	4.81944749951399	2.95958213132113	1.62842161010164	NA	NA
X:9308917|9309412	3.37096573599235	4.88182026874132	2.95499965158199	1.65205443125104	NA	NA
6:71552399|71579836	2.42718781976995	4.62362267933243	2.97430789245402	1.55452052931803	NA	NA
18:6025904|6065845	5.12223379471581	-5.24870574963639	2.92936386033927	-1.79175616272828	NA	NA
6:102241990|102245172	4.74921002885653	5.15500123617186	2.93553428612218	1.75606916278998	NA	NA
4:124682193|124683855	2.42718781976995	4.62362267933243	2.97430789245402	1.55452052931803	NA	NA
X:93461369|93493581	3.37096573599235	4.88182026874132	2.95499965158199	1.65205443125104	NA	NA
16:94267376|94274264	2.97022068385941	-4.81846237055831	2.96007978476672	-1.62781503233638	NA	NA
17:78840963|78845229	3.11155139821634	4.81944749951399	2.95958213132113	1.62842161010164	NA	NA
15:35417511|35423297	2.42718781976995	4.62362267933243	2.97430789245402	1.55452052931803	NA	NA
2:18122245|18146872	3.37096573599235	4.88182026874132	2.95499965158199	1.65205443125104	NA	NA
1:185367531|185371045	4.74921002885653	5.15500123617186	2.93553428612218	1.75606916278998	NA	NA
5:121802081|121803080	3.11155139821634	4.81944749951399	2.95958213132113	1.62842161010164	NA	NA
12:113964776|114034108	3176.90330457066	8.25188790626522	2.77003248775333	2.97898596595811	NA	NA
12:91325515|91348876	2.97022068385941	-4.81846237055831	2.96007978476672	-1.62781503233638	NA	NA
11:5538000|5540178	6.93980062509884	-5.4849927475526	2.9135178872871	-1.88260136362502	NA	NA
3:19241146|19256861	5.12223379471581	-5.24870574963639	2.92936386033927	-1.79175616272828	NA	NA
18:62516964|62541046	2.42718781976995	4.62362267933243	2.97430789245402	1.55452052931803	NA	NA
11:120818961|120819161	4.96773897935715	5.18936313754932	2.93315448894104	1.76920893772044	NA	NA
8:86043710|86049819	2.42718781976995	4.62362267933243	2.97430789245402	1.55452052931803	NA	NA
2:102853015|102865446	4.74921002885653	5.15500123617186	2.93553428612218	1.75606916278998	NA	NA
7:122153815|122192369	3.66671159390477	-4.98318109146411	2.948028419465	-1.6903436407063	NA	NA
4:89452631|89463340	8.52395659190244	-0.980802209017919	2.77569496007708	-0.353353744962912	NA	NA
2:24847944|24863908	3.66671159390477	-4.98318109146411	2.948028419465	-1.6903436407063	NA	NA
13:100242781|100307078	3.46990031254942	-4.94122215417164	2.9510634175933	-1.67438697681441	NA	NA
9:96557400|96572021	2.97022068385941	-4.81846237055831	2.96007978476672	-1.62781503233638	NA	NA
5:105053501|105343953	3.71216960670699	4.96218288133375	2.94917175887893	1.68256828934915	NA	NA
6:65052620|65058132	14.2950217596259	-1.363890482441	2.77287727678498	-0.49186831810399	NA	NA
MT:2210|2663	3.11155139821634	4.81944749951399	2.95958213132113	1.62842161010164	NA	NA
2:165812349|165820688	4.99715139364402	5.1966383458923	2.9326525680448	1.77199249666213	NA	NA
10:117708689|117709784	4.74921002885653	5.15500123617186	2.93553428612218	1.75606916278998	NA	NA
2:147036677|147038287	3.37096573599235	4.88182026874132	2.95499965158199	1.65205443125104	NA	NA
17:28428352|28441053	6.22310279643269	5.36670528008076	2.92111018482294	1.83721425777236	NA	NA
1:155601454|155624958	3.37096573599235	4.88182026874132	2.95499965158199	1.65205443125104	NA	NA
12:80364004|80376731	2.97022068385941	-4.81846237055831	2.96007978476672	-1.62781503233638	NA	NA
12:13352783|13354081	3.71216960670699	4.96218288133375	2.94917175887893	1.68256828934915	NA	NA
8:122908668|122916045	8.70932100035101	5.62700658403924	2.9041319319707	1.93758641681986	NA	NA
4:140707951|140720622	5.12223379471581	-5.24870574963639	2.92936386033927	-1.79175616272828	NA	NA
17:71338735|71339520	2.97022068385941	-4.81846237055831	2.96007978476672	-1.62781503233638	NA	NA
15:85882674|85885192	4.53349472799595	-5.15353388587617	2.93594734280535	-1.75532231479053	NA	NA
10:86691094|86691713	3.46990031254942	-4.94122215417164	2.9510634175933	-1.67438697681441	NA	NA
13:58177851|58183324	5.50006739085716	-5.3031333135781	2.92565131650999	-1.81263340701318	NA	NA
7:122994661|122996671	4.53349472799595	-5.15353388587617	2.93594734280535	-1.75532231479053	NA	NA
4:149727227|149731956	4.53349472799595	-5.15353388587617	2.93594734280535	-1.75532231479053	NA	NA
1:85270033|85598779	11.0645077514896	-0.220575739540356	2.77279493276709	-0.0795499648869573	NA	NA
9:115266094|115280519	7.92725521062712	-0.869396812090031	2.77607864817661	-0.3131744169644	NA	NA
2:32182458|32194996	4.74921002885653	5.15500123617186	2.93553428612218	1.75606916278998	NA	NA
X:151835224|151860749	3.37096573599235	4.88182026874132	2.95499965158199	1.65205443125104	NA	NA
12:13469841|13534575	2.97022068385941	-4.81846237055831	2.96007978476672	-1.62781503233638	NA	NA
5:73510886|73534697	4.53349472799595	-5.15353388587617	2.93594734280535	-1.75532231479053	NA	NA
1:79713858|79740129	6.93980062509884	-5.4849927475526	2.9135178872871	-1.88260136362502	NA	NA
4:123536202|123554365	3.37096573599235	4.88182026874132	2.95499965158199	1.65205443125104	NA	NA
1:156255498|156288381	3.11155139821634	4.81944749951399	2.95958213132113	1.62842161010164	NA	NA
6:31418931|31433131	3.71216960670699	4.96218288133375	2.94917175887893	1.68256828934915	NA	NA
X:56479630|56489138	3.66671159390477	-4.98318109146411	2.948028419465	-1.6903436407063	NA	NA
1:38083704|38099021	2.97022068385941	-4.81846237055831	2.96007978476672	-1.62781503233638	NA	NA
4:126123716|126129750	5.50006739085716	-5.3031333135781	2.92565131650999	-1.81263340701318	NA	NA
11:50389742|50404621	3.37096573599235	4.88182026874132	2.95499965158199	1.65205443125104	NA	NA
16:62769607|62770812	2.42718781976995	4.62362267933243	2.97430789245402	1.55452052931803	NA	NA
2:6391055|6400319	4.96773897935715	5.18936313754932	2.93315448894104	1.76920893772044	NA	NA
11:59085065|59122895	4.96773897935715	5.18936313754932	2.93315448894104	1.76920893772044	NA	NA
17:25855118|25855234	4.74921002885653	5.15500123617186	2.93553428612218	1.75606916278998	NA	NA
9:55900062|55916104	3.66671159390477	-4.98318109146411	2.948028419465	-1.6903436407063	NA	NA
10:106948656|106988909	2.97022068385941	-4.81846237055831	2.96007978476672	-1.62781503233638	NA	NA
11:72445678|72446224	3.37096573599235	4.88182026874132	2.95499965158199	1.65205443125104	NA	NA
1:7120194|7120615	8.59213410726523	-5.64892107633792	2.90292880916841	-1.94593854954237	NA	NA
11:84109954|84118307	4.74921002885653	5.15500123617186	2.93553428612218	1.75606916278998	NA	NA
15:35417511|35841598	8.59213410726523	-5.64892107633792	2.90292880916841	-1.94593854954237	NA	NA
9:57056714|57057861	5.12223379471581	-5.24870574963639	2.92936386033927	-1.79175616272828	NA	NA
18:42519368|42538056	5.50006739085716	-5.3031333135781	2.92565131650999	-1.81263340701318	NA	NA
4:58832704|58844202	5.50006739085716	-5.3031333135781	2.92565131650999	-1.81263340701318	NA	NA
5:32640331|32659111	3.11155139821634	4.81944749951399	2.95958213132113	1.62842161010164	NA	NA
1:155187778|155197435	3.71216960670699	4.96218288133375	2.94917175887893	1.68256828934915	NA	NA
13:48832004|48835295	2.42718781976995	4.62362267933243	2.97430789245402	1.55452052931803	NA	NA
7:130877734|130885448	2.42718781976995	4.62362267933243	2.97430789245402	1.55452052931803	NA	NA
10:4041773|4056861	3.71216960670699	4.96218288133375	2.94917175887893	1.68256828934915	NA	NA
5:23694609|23711150	29.2332246253532	-6.53771237124414	2.85074341980268	-2.29333595083653	NA	NA
17:28224048|28225964	3.37096573599235	4.88182026874132	2.95499965158199	1.65205443125104	NA	NA
11:61532518|61535383	4.74921002885653	5.15500123617186	2.93553428612218	1.75606916278998	NA	NA
1:150439203|150440154	3.11155139821634	4.81944749951399	2.95958213132113	1.62842161010164	NA	NA
14:33133200|33133777	6.7419314719847	5.42814901428392	2.9170285422461	1.8608487835036	NA	NA
3:94519048|94562000	2.97022068385941	-4.81846237055831	2.96007978476672	-1.62781503233638	NA	NA
10:116492292|116507188	4.53349472799595	-5.15353388587617	2.93594734280535	-1.75532231479053	NA	NA
2:139996073|140030863	4.96773897935715	5.18936313754932	2.93315448894104	1.76920893772044	NA	NA
4:108478873|108495327	3.11155139821634	4.81944749951399	2.95958213132113	1.62842161010164	NA	NA
4:59501310|59546182	3.66671159390477	-4.98318109146411	2.948028419465	-1.6903436407063	NA	NA
4:8577955|8582493	9.46773450812483	-0.63488091228673	2.77418022151325	-0.22885352125408	NA	NA
2:142711695|142714732	3.11155139821634	4.81944749951399	2.95958213132113	1.62842161010164	NA	NA
12:77364969|77365359	7.92725521062712	-0.869396812090031	2.77607864817661	-0.3131744169644	NA	NA
9:100834418|100848738	2.42718781976995	4.62362267933243	2.97430789245402	1.55452052931803	NA	NA
9:7826931|7835379	2.42718781976995	4.62362267933243	2.97430789245402	1.55452052931803	NA	NA
15:96609856|96624169	4.53349472799595	-5.15353388587617	2.93594734280535	-1.75532231479053	NA	NA
2:37635424|37647285	5.12223379471581	-5.24870574963639	2.92936386033927	-1.79175616272828	NA	NA
15:35099434|35115645	4.99715139364402	5.1966383458923	2.9326525680448	1.77199249666213	NA	NA
16:8710039|8716619	6.09676877213248	-5.38520198156335	2.92012457883323	-1.84416857438153	NA	NA
17:21560049|21742622	3.66671159390477	-4.98318109146411	2.948028419465	-1.6903436407063	NA	NA
5:36505025|36514119	3.66671159390477	-4.98318109146411	2.948028419465	-1.6903436407063	NA	NA
8:93082131|93155237	6.7419314719847	5.42814901428392	2.9170285422461	1.8608487835036	NA	NA
3:52345039|52348247	6.22310279643269	5.36670528008076	2.92111018482294	1.83721425777236	NA	NA
X:75100433|75101120	2.42718781976995	4.62362267933243	2.97430789245402	1.55452052931803	NA	NA
1:170943381|170943595	2.42718781976995	4.62362267933243	2.97430789245402	1.55452052931803	NA	NA
15:8163446|8163579	3.46990031254942	-4.94122215417164	2.9510634175933	-1.67438697681441	NA	NA
5:33843112|33864778	3.11155139821634	4.81944749951399	2.95958213132113	1.62842161010164	NA	NA
X:151311338|151334013	2.97022068385941	-4.81846237055831	2.96007978476672	-1.62781503233638	NA	NA
2:160872791|160929397	3.11155139821634	4.81944749951399	2.95958213132113	1.62842161010164	NA	NA
12:85028770|85030887	5.50006739085716	-5.3031333135781	2.92565131650999	-1.81263340701318	NA	NA
15:62107148|62126447	2.97022068385941	-4.81846237055831	2.96007978476672	-1.62781503233638	NA	NA
2:37596704|37647285	2.97022068385941	-4.81846237055831	2.96007978476672	-1.62781503233638	NA	NA
13:81784641|81792147	3.66671159390477	-4.98318109146411	2.948028419465	-1.6903436407063	NA	NA
5:110234347|110244570	3.66671159390477	-4.98318109146411	2.948028419465	-1.6903436407063	NA	NA
1:183135355|183135876	15.8554634828543	0.111024988146839	2.77097884098387	0.040067064571095	NA	NA
14:21558549|21558828	2.42718781976995	4.62362267933243	2.97430789245402	1.55452052931803	NA	NA
2:126797467|126799234	4.96773897935715	5.18936313754932	2.93315448894104	1.76920893772044	NA	NA
1:155958561|155962560	2.42718781976995	4.62362267933243	2.97430789245402	1.55452052931803	NA	NA
11:11700205|11761353	2.42718781976995	4.62362267933243	2.97430789245402	1.55452052931803	NA	NA
9:99496151|99537759	11.5274730209776	0.815472269300707	2.77319049170874	0.294055627169789	NA	NA
19:46061403|46072648	5.12223379471581	-5.24870574963639	2.92936386033927	-1.79175616272828	NA	NA
15:96390876|96391189	3.46990031254942	-4.94122215417164	2.9510634175933	-1.67438697681441	NA	NA
2:166702202|166702399	3.66671159390477	-4.98318109146411	2.948028419465	-1.6903436407063	NA	NA
2:91766447|91773747	3.71216960670699	4.96218288133375	2.94917175887893	1.68256828934915	NA	NA
8:95455858|95487676	2.42718781976995	4.62362267933243	2.97430789245402	1.55452052931803	NA	NA
17:63921613|63924178	4.74921002885653	5.15500123617186	2.93553428612218	1.75606916278998	NA	NA
1:85112451|85601191	6.09676877213248	-5.38520198156335	2.92012457883323	-1.84416857438153	NA	NA
11:70874746|70923241	4.53349472799595	-5.15353388587617	2.93594734280535	-1.75532231479053	NA	NA
11:87145464|87163869	2.97022068385941	-4.81846237055831	2.96007978476672	-1.62781503233638	NA	NA
15:12339628|12343151	3.71216960670699	4.96218288133375	2.94917175887893	1.68256828934915	NA	NA
8:22861888|22862801	3.37096573599235	4.88182026874132	2.95499965158199	1.65205443125104	NA	NA
4:129725576|129730325	3.11155139821634	4.81944749951399	2.95958213132113	1.62842161010164	NA	NA
3:145592816|145596201	3.11155139821634	4.81944749951399	2.95958213132113	1.62842161010164	NA	NA
9:21086245|21086714	4.53349472799595	-5.15353388587617	2.93594734280535	-1.75532231479053	NA	NA
6:149325405|149331506	5.12223379471581	-5.24870574963639	2.92936386033927	-1.79175616272828	NA	NA
15:35417511|35878844	3.11155139821634	4.81944749951399	2.95958213132113	1.62842161010164	NA	NA
16:70433545|70441319	2.42718781976995	4.62362267933243	2.97430789245402	1.55452052931803	NA	NA
15:73137993|73146565	3.46990031254942	-4.94122215417164	2.9510634175933	-1.67438697681441	NA	NA
4:152379820|152503004	9.71215215584412	0.872862979756488	2.77449024650229	0.314603008915557	NA	NA
13:38220688|38221393	6.22310279643269	5.36670528008076	2.92111018482294	1.83721425777236	NA	NA
MT:1515|2083	4.53349472799595	-5.15353388587617	2.93594734280535	-1.75532231479053	NA	NA
13:35790101|35816575	4.96773897935715	5.18936313754932	2.93315448894104	1.76920893772044	NA	NA
5:73069883|73072921	2.42718781976995	4.62362267933243	2.97430789245402	1.55452052931803	NA	NA
11:98372070|98373570	4.96773897935715	5.18936313754932	2.93315448894104	1.76920893772044	NA	NA
13:45566573|45568580	3.37096573599235	4.88182026874132	2.95499965158199	1.65205443125104	NA	NA
1:183278408|183281404	7.51675876750479	-5.5456066863278	2.90956468244035	-1.90599188936969	NA	NA
4:123401751|123461234	33.0466696433278	-6.62032260909782	2.84630105862482	-2.32593898984685	NA	NA
3:88346445|88349444	2.42718781976995	4.62362267933243	2.97430789245402	1.55452052931803	NA	NA
2:70786877|70786995	7.51675876750479	-5.5456066863278	2.90956468244035	-1.90599188936969	NA	NA
18:39415696|39487245	3.37096573599235	4.88182026874132	2.95499965158199	1.65205443125104	NA	NA
4:155715462|155806985	4.96773897935715	5.18936313754932	2.93315448894104	1.76920893772044	NA	NA
2:156096418|156103429	3.66671159390477	-4.98318109146411	2.948028419465	-1.6903436407063	NA	NA
10:75274017|75279961	3.37096573599235	4.88182026874132	2.95499965158199	1.65205443125104	NA	NA
14:87472076|87474840	4.53349472799595	-5.15353388587617	2.93594734280535	-1.75532231479053	NA	NA
19:42100637|42105483	3.11155139821634	4.81944749951399	2.95958213132113	1.62842161010164	NA	NA
1:178237912|178251229	3.46990031254942	-4.94122215417164	2.9510634175933	-1.67438697681441	NA	NA
5:134282787|134287043	7.42433921341398	5.50457425131438	2.91201603503074	1.89029668281214	NA	NA
2:49073842|49099809	2.42718781976995	4.62362267933243	2.97430789245402	1.55452052931803	NA	NA
1:178323134|178325313	3.11155139821634	4.81944749951399	2.95958213132113	1.62842161010164	NA	NA
6:100611736|100637122	3.66671159390477	-4.98318109146411	2.948028419465	-1.6903436407063	NA	NA
2:143938385|143940028	4.53349472799595	-5.15353388587617	2.93594734280535	-1.75532231479053	NA	NA
6:124519721|124577085	6.93980062509884	-5.4849927475526	2.9135178872871	-1.88260136362502	NA	NA
5:130101590|130102535	13.0622841711642	-0.984402466610683	2.77263625094198	-0.35504205294735	NA	NA
1:64078707|64079334	2.42718781976995	4.62362267933243	2.97430789245402	1.55452052931803	NA	NA
17:75225234|75283018	5.12223379471581	-5.24870574963639	2.92936386033927	-1.79175616272828	NA	NA
15:81716567|81718922	4.53349472799595	-5.15353388587617	2.93594734280535	-1.75532231479053	NA	NA
1:167229893|167237648	4.53349472799595	-5.15353388587617	2.93594734280535	-1.75532231479053	NA	NA
7:122113250|122123708	13.1629034215315	-0.116845300391188	2.77181918835892	-0.0421547339313886	NA	NA
4:53481464|53491530	16.6476560738195	-0.231779877880548	2.77079280247201	-0.0836511043603701	NA	NA
3:88965812|88966328	6.93980062509884	-5.4849927475526	2.9135178872871	-1.88260136362502	NA	NA
9:118115340|118169417	3.46990031254942	-4.94122215417164	2.9510634175933	-1.67438697681441	NA	NA
2:166960023|166964717	2.42718781976995	4.62362267933243	2.97430789245402	1.55452052931803	NA	NA
2:34435133|34444406	9.35011456445717	-5.71248956688232	2.89890874764079	-1.9705655003909	NA	NA
9:115267310|115325258	26.716144177453	1.5304137476887	2.11431355355369	0.723834809229888	NA	NA
7:126551975|126552338	9.88981439033746	0.566120630554022	2.77383996391978	0.20409275153496	NA	NA
4:151639596|151792502	6.09676877213248	-5.38520198156335	2.92012457883323	-1.84416857438153	NA	NA
5:114105748|114415384	7.51675876750479	-5.5456066863278	2.90956468244035	-1.90599188936969	NA	NA
5:112297613|112303971	3.46990031254942	-4.94122215417164	2.9510634175933	-1.67438697681441	NA	NA
6:31080865|31181149	3.66671159390477	-4.98318109146411	2.948028419465	-1.6903436407063	NA	NA
14:16254642|16270640	7.66004281626902	-5.56147861999665	2.90853689486393	-1.9121224247894	NA	NA
18:73662658|73678039	2.42718781976995	4.62362267933243	2.97430789245402	1.55452052931803	NA	NA
6:38462963|38470222	3.11155139821634	4.81944749951399	2.95958213132113	1.62842161010164	NA	NA
19:24346237|24360151	3.71216960670699	4.96218288133375	2.94917175887893	1.68256828934915	NA	NA
10:22285691|22307298	295.867694488741	-0.210911201443702	2.4761955634829	-0.0851755025144476	NA	NA
11:117700725|117714452	3.46990031254942	-4.94122215417164	2.9510634175933	-1.67438697681441	NA	NA
19:37570383|37609105	2.42718781976995	4.62362267933243	2.97430789245402	1.55452052931803	NA	NA
15:80747406|80784806	2.42718781976995	4.62362267933243	2.97430789245402	1.55452052931803	NA	NA
3:100472208|100473465	2.42718781976995	4.62362267933243	2.97430789245402	1.55452052931803	NA	NA
14:46814244|46817482	2.42718781976995	4.62362267933243	2.97430789245402	1.55452052931803	NA	NA
13:52610796|52612455	3.11155139821634	4.81944749951399	2.95958213132113	1.62842161010164	NA	NA
9:50899177|51213801	5.12223379471581	-5.24870574963639	2.92936386033927	-1.79175616272828	NA	NA
9:113766568|113773777	3.11155139821634	4.81944749951399	2.95958213132113	1.62842161010164	NA	NA
14:65075584|65080475	3.11155139821634	4.81944749951399	2.95958213132113	1.62842161010164	NA	NA
11:84457703|84460082	2.42718781976995	4.62362267933243	2.97430789245402	1.55452052931803	NA	NA
9:20932115|20942619	3.71216960670699	4.96218288133375	2.94917175887893	1.68256828934915	NA	NA
3:100578476|100582157	4.99715139364402	5.1966383458923	2.9326525680448	1.77199249666213	NA	NA
10:62437434|62441246	9.94884477448583	0.577337316113289	2.77380849846573	0.208138851846705	NA	NA
MT:124|917	3.37096573599235	4.88182026874132	2.95499965158199	1.65205443125104	NA	NA
19:36862086|36866123	5.50006739085716	-5.3031333135781	2.92565131650999	-1.81263340701318	NA	NA
2:37532516|37543231	4.96773897935715	5.18936313754932	2.93315448894104	1.76920893772044	NA	NA
11:115590396|115594993	2.42718781976995	4.62362267933243	2.97430789245402	1.55452052931803	NA	NA
2:38872595|38885237	2.97022068385941	-4.81846237055831	2.96007978476672	-1.62781503233638	NA	NA
5:92150302|92152916	3.46990031254942	-4.94122215417164	2.9510634175933	-1.67438697681441	NA	NA
9:122959117|122963556	3.46990031254942	-4.94122215417164	2.9510634175933	-1.67438697681441	NA	NA
3:96041338|96042928	4.99715139364402	5.1966383458923	2.9326525680448	1.77199249666213	NA	NA
8:123429114|123432017	5.12223379471581	-5.24870574963639	2.92936386033927	-1.79175616272828	NA	NA
7:142016079|142016505	2.42718781976995	4.62362267933243	2.97430789245402	1.55452052931803	NA	NA
11:59055377|59061687	3.11155139821634	4.81944749951399	2.95958213132113	1.62842161010164	NA	NA
2:91579423|91591791	3.37096573599235	4.88182026874132	2.95499965158199	1.65205443125104	NA	NA
4:123431998|123461234	2.42718781976995	4.62362267933243	2.97430789245402	1.55452052931803	NA	NA
14:45299849|45301766	3.11155139821634	4.81944749951399	2.95958213132113	1.62842161010164	NA	NA
16:11104566|11128703	11.0939201657765	-0.212116776246422	2.77277063766103	-0.0764999359721121	NA	NA
17:71455618|71465669	2.97022068385941	-4.81846237055831	2.96007978476672	-1.62781503233638	NA	NA
17:46218545|46226454	17.7660361872185	-1.07665411819187	2.77122188890007	-0.388512418476603	NA	NA
5:122793437|122794491	4.99715139364402	5.1966383458923	2.9326525680448	1.77199249666213	NA	NA
12:85028770|85034034	6.93980062509884	-5.4849927475526	2.9135178872871	-1.88260136362502	NA	NA
11:74656423|74657339	2.42718781976995	4.62362267933243	2.97430789245402	1.55452052931803	NA	NA
15:80916684|80929273	2.42718781976995	4.62362267933243	2.97430789245402	1.55452052931803	NA	NA
19:5801899|5802303	3.46990031254942	-4.94122215417164	2.9510634175933	-1.67438697681441	NA	NA
16:52033009|52047449	3.37096573599235	4.88182026874132	2.95499965158199	1.65205443125104	NA	NA
2:153822534|153832274	3.37096573599235	4.88182026874132	2.95499965158199	1.65205443125104	NA	NA
[truncated: 726 more rows]
