# Supplementary material for: MicroRNA and circRNA Expression Analysis in a Zbtb1 Gene Knockout Monoclonal EL4 Cell Line
Source: Front Cell Infect Microbiol. 2021 Jul 5;11:706919. doi: 10.3389/fcimb.2021.706919 (PMC8287301; doi:10.3389/fcimb.2021.706919)
Supplement: Supplementary Table 8 — (1) Pathway of microRNA target genes: pathway of microRNA target gene ID; (2) Pathway: pathway name; (3) DEGs with pathway annotation: the number of genes in the differential analysis comparison group; (4) All genes with pathway annotation: the number of genes in all gene backgrounds; (5) P-value: this pathway has an increased P-value; (6) Q-value: this pathway has an increased Q-value; (7) Genelist: this pathway is enriched in differentially expressed genes; (8) KOlist: this pathway is enriched in differentially expressed KO genes. [file Table_8.xls]

Pathway ID	Pathway	DEGs with pathway annotation (7014)	All genes with pathway annotation (17443)	Pvalue	Qvalue	Genelist	KOlist	Pathwaylink
ko04722	Neurotrophin signaling pathway	223(3.18%)	401(2.30%)	1.158217e-10	8.860357e-10	ENSMUST00000021283,ENSMUST00000109267,ENSMUST00000145055,ENSMUST00000100770,ENSMUST00000054547,ENSMUST00000032978,ENSMUST00000055518,ENSMUST00000088827,ENSMUST00000024575,ENSMUST00000042868,ENSMUST00000006669,ENSMUST00000019514,ENSMUST00000034150,ENSMUST00000106497,ENSMUST00000021090,ENSMUST00000106499,ENSMUST00000106495,ENSMUST00000135065,ENSMUST00000095087,ENSMUST00000091146,ENSMUST00000102872,…	K02649,K04416,K07293,K12459,K04441,K04373,K05869,K12077,K02183,K09593,K04364,K06277,K04515,K05101,K04371,K02583,K04445,K04730,K16172,K04456,K06619,K04355,K01116,K06279,K12388,K02580,K04393,K00922,K10148,K04440,K07193,K04365,K04731,K04366,K04356,K07827,K02581,K02833,K04426,K09408,K04369,K12463,K07836,K04431,K05859,K04513,K04451,K04421,K12462,K04360,K04505,K04733,K03083,K05872,K04735,K12464,K02161,…	http://www.kegg.jp/kegg-bin/show_pathway?scale=1.0&query=&map=ko04722&use=reference&multi_query=K02649+%0D%0AK04416+%0D%0AK07293+%0D%0AK12459+%0D%0AK04441+%0D%0AK04373+%0D%0AK05869+%0D%0AK12077+%0D%0AK02183+%0D%0AK09593+%0D%0AK04364+%0D%0AK06277+%0D%0AK04515+%0D%0AK05101+%0D%0AK04371+%0D%0AK02583+%0D%0AK04445+%0D%0AK04730+%0D%0AK16172+%0D%0AK04456+%0D%0AK06619+%0D%0AK04355+%0D%0AK01116+%0D%0AK062…
ko04930	Type II diabetes mellitus	94(1.34%)	179(1.03%)	3.181621e-04	1.119053e-03	ENSMUST00000091291,ENSMUST00000021283,ENSMUST00000116238,ENSMUST00000055518,ENSMUST00000112249,ENSMUST00000112250,ENSMUST00000187541,ENSMUST00000004214,ENSMUST00000070864,ENSMUST00000102939,ENSMUST00000100348,ENSMUST00000041342,ENSMUST00000114447,ENSMUST00000186889,ENSMUST00000078320,ENSMUST00000075591,ENSMUST00000112790,ENSMUST00000187940,ENSMUST00000188522,ENSMUST00000187474,ENSMUST00000188078,…	K04527,K02649,K00844,K04851,K04852,K04849,K04850,K05032,K04371,K04344,K04854,K16172,K07203,K00922,K04440,K07594,K04695,K04694,K07191,	http://www.kegg.jp/kegg-bin/show_pathway?scale=1.0&query=&map=ko04930&use=reference&multi_query=K04527+%0D%0AK02649+%0D%0AK00844+%0D%0AK04851+%0D%0AK04852+%0D%0AK04849+%0D%0AK04850+%0D%0AK05032+%0D%0AK04371+%0D%0AK04344+%0D%0AK04854+%0D%0AK16172+%0D%0AK07203+%0D%0AK00922+%0D%0AK04440+%0D%0AK07594+%0D%0AK04695+%0D%0AK04694+%0D%0AK07191+%0D%0A
ko04010	MAPK signaling pathway	479(6.83%)	785(4.50%)	9.048750e-34	4.614863e-32	ENSMUST00000100857,ENSMUST00000129433,ENSMUST00000161522,ENSMUST00000159975,ENSMUST00000032811,ENSMUST00000094617,ENSMUST00000160194,ENSMUST00000159351,ENSMUST00000063470,ENSMUST00000109552,ENSMUST00000109267,ENSMUST00000145055,ENSMUST00000112389,ENSMUST00000025089,ENSMUST00000060336,ENSMUST00000173495,ENSMUST00000173059,ENSMUST00000172754,ENSMUST00000031410,ENSMUST00000111783,ENSMUST00000111781,…	K04459,K12363,K04458,K04352,K04416,K04406,K04358,K04462,K04442,K04873,K05093,K04860,K12326,K02677,K04441,K04373,K04386,K04861,K04851,K04859,K04364,K04376,K04852,K13376,K04849,K04865,K04357,K04850,K04460,K04371,K04372,K04344,K04444,K04429,K04468,K04854,K04445,K04855,K04446,K04407,K04387,K04857,K04456,K04863,K04674,K04424,K04355,K16342,K05866,K04411,K08018,K02580,K04348,K04381,K04393,K04858,K05094,…	http://www.kegg.jp/kegg-bin/show_pathway?scale=1.0&query=&map=ko04010&use=reference&multi_query=K04459+%0D%0AK12363+%0D%0AK04458+%0D%0AK04352+%0D%0AK04416+%0D%0AK04406+%0D%0AK04358+%0D%0AK04462+%0D%0AK04442+%0D%0AK04873+%0D%0AK05093+%0D%0AK04860+%0D%0AK12326+%0D%0AK02677+%0D%0AK04441+%0D%0AK04373+%0D%0AK04386+%0D%0AK04861+%0D%0AK04851+%0D%0AK04859+%0D%0AK04364+%0D%0AK04376+%0D%0AK04852+%0D%0AK133…
ko05161	Hepatitis B	205(2.92%)	423(2.43%)	2.105102e-04	7.578367e-04	ENSMUST00000021283,ENSMUST00000109267,ENSMUST00000145055,ENSMUST00000059595,ENSMUST00000055518,ENSMUST00000102781,ENSMUST00000106497,ENSMUST00000021090,ENSMUST00000106499,ENSMUST00000106495,ENSMUST00000135065,ENSMUST00000045288,ENSMUST00000195201,ENSMUST00000041093,ENSMUST00000047450,ENSMUST00000100301,ENSMUST00000172109,ENSMUST00000050201,ENSMUST00000057669,ENSMUST00000020316,ENSMUST00000022622,…	K02649,K04416,K02677,K11217,K04364,K13376,K09048,K09047,K04371,K05410,K05871,K04446,K11222,K07211,K04456,K04674,K12647,K17454,K05704,K16197,K17332,K06627,K02580,K06626,K12646,K06255,K00922,K02091,K04440,K04366,K06624,K07827,K13375,K05411,K02833,K04503,K04369,K02084,K02089,K11221,K02187,K06618,K05403,K04729,K04430,K04451,K11224,K11223,K06620,K04377,K05409,K04501,K04735,K02161,K04398,K12648,K17333,…	http://www.kegg.jp/kegg-bin/show_pathway?scale=1.0&query=&map=ko05161&use=reference&multi_query=K02649+%0D%0AK04416+%0D%0AK02677+%0D%0AK11217+%0D%0AK04364+%0D%0AK13376+%0D%0AK09048+%0D%0AK09047+%0D%0AK04371+%0D%0AK05410+%0D%0AK05871+%0D%0AK04446+%0D%0AK11222+%0D%0AK07211+%0D%0AK04456+%0D%0AK04674+%0D%0AK12647+%0D%0AK17454+%0D%0AK05704+%0D%0AK16197+%0D%0AK17332+%0D%0AK06627+%0D%0AK02580+%0D%0AK066…
ko00472	D-Arginine and D-ornithine metabolism	3(0.04%)	3(0.02%)	0.000000e+00	0.000000e+00	ENSMUST00000112292,ENSMUST00000086599,ENSMUST00000161610,	K00273,	http://www.kegg.jp/kegg-bin/show_pathway?scale=1.0&query=&map=ko00472&use=reference&multi_query=K00273+%0D%0A
ko05213	Endometrial cancer	111(1.58%)	202(1.16%)	7.819633e-06	3.370151e-05	ENSMUST00000105441,ENSMUST00000105440,ENSMUST00000075099,ENSMUST00000021283,ENSMUST00000055518,ENSMUST00000111657,ENSMUST00000061496,ENSMUST00000041717,ENSMUST00000111662,ENSMUST00000111654,ENSMUST00000111658,ENSMUST00000111659,ENSMUST00000111653,ENSMUST00000111656,ENSMUST00000127233,ENSMUST00000153888,ENSMUST00000111646,ENSMUST00000035079,ENSMUST00000106497,ENSMUST00000021090,ENSMUST00000106499,…	K05691,K02649,K04491,K08734,K04364,K04357,K04371,K04456,K04492,K00922,K04365,K04490,K04366,K07827,K02833,K04503,K09408,K04369,K05689,K02105,K04451,K04385,K04377,K03083,K02157,K02085,K04375,	http://www.kegg.jp/kegg-bin/show_pathway?scale=1.0&query=&map=ko05213&use=reference&multi_query=K05691+%0D%0AK02649+%0D%0AK04491+%0D%0AK08734+%0D%0AK04364+%0D%0AK04357+%0D%0AK04371+%0D%0AK04456+%0D%0AK04492+%0D%0AK00922+%0D%0AK04365+%0D%0AK04490+%0D%0AK04366+%0D%0AK07827+%0D%0AK02833+%0D%0AK04503+%0D%0AK09408+%0D%0AK04369+%0D%0AK05689+%0D%0AK02105+%0D%0AK04451+%0D%0AK04385+%0D%0AK04377+%0D%0AK030…
ko04726	Serotonergic synapse	199(2.84%)	336(1.93%)	4.523834e-13	4.325917e-12	ENSMUST00000155737,ENSMUST00000108234,ENSMUST00000193050,ENSMUST00000134310,ENSMUST00000066237,ENSMUST00000178704,ENSMUST00000109659,ENSMUST00000155690,ENSMUST00000059595,ENSMUST00000170255,ENSMUST00000110116,ENSMUST00000070724,ENSMUST00000041160,ENSMUST00000006949,ENSMUST00000112249,ENSMUST00000112250,ENSMUST00000027560,ENSMUST00000025541,ENSMUST00000070864,ENSMUST00000102939,ENSMUST00000100348,…	K04538,K05858,K01593,K02677,K07414,K04545,K00502,K04851,K04160,K04634,K04849,K04630,K04850,K04959,K04371,K04344,K08021,K04161,K04857,K16342,K04632,K04542,K04153,K04162,K04536,K04537,K04892,K04365,K04347,K04958,K04366,K00461,K07827,K05181,K02833,K04543,K02187,K08155,K04345,K04534,K07826,K04157,K05037,K08014,K08045,K04520,K05000,K04960,K04943,K04163,K07413,K04853,K00274,	http://www.kegg.jp/kegg-bin/show_pathway?scale=1.0&query=&map=ko04726&use=reference&multi_query=K04538+%0D%0AK05858+%0D%0AK01593+%0D%0AK02677+%0D%0AK07414+%0D%0AK04545+%0D%0AK00502+%0D%0AK04851+%0D%0AK04160+%0D%0AK04634+%0D%0AK04849+%0D%0AK04630+%0D%0AK04850+%0D%0AK04959+%0D%0AK04371+%0D%0AK04344+%0D%0AK08021+%0D%0AK04161+%0D%0AK04857+%0D%0AK16342+%0D%0AK04632+%0D%0AK04542+%0D%0AK04153+%0D%0AK041…
ko00960	Tropane, piperidine and pyridine alkaloid biosynthesis	7(0.10%)	10(0.06%)	1.272808e-02	3.493013e-02	ENSMUST00000034097,ENSMUST00000041095,ENSMUST00000107264,ENSMUST00000103105,ENSMUST00000017316,ENSMUST00000026196,ENSMUST00000133325,	K14455,K00276,K14454,	http://www.kegg.jp/kegg-bin/show_pathway?scale=1.0&query=&map=ko00960&use=reference&multi_query=K14455+%0D%0AK00276+%0D%0AK14454+%0D%0A
ko05202	Transcriptional misregulation in cancer	329(4.69%)	579(3.32%)	9.108517e-17	1.161336e-15	ENSMUST00000143235,ENSMUST00000107825,ENSMUST00000102932,ENSMUST00000107827,ENSMUST00000107826,ENSMUST00000014174,ENSMUST00000134968,ENSMUST00000173821,ENSMUST00000174319,ENSMUST00000173733,ENSMUST00000172866,ENSMUST00000174242,ENSMUST00000165417,ENSMUST00000146335,ENSMUST00000171644,ENSMUST00000000450,ENSMUST00000072777,ENSMUST00000159699,ENSMUST00000093852,ENSMUST00000005671,ENSMUST00000160244,…	K09383,K08530,K09283,K10055,K05087,K09431,K09633,K10053,K15605,K04376,K08524,K15612,K15187,K08821,K15617,K08854,K05096,K02583,K00717,K11447,K04387,K09437,K09355,K11253,K02211,K15610,K09234,K04570,K10048,K07201,K13105,K06498,K02580,K08559,K10500,K06532,K15184,K04359,K05092,K10151,K03211,K06624,K15589,K13098,K06461,K11449,K09063,K11427,K05459,K11644,K04676,K09035,K09186,K04728,K04388,K15607,K04451,…	http://www.kegg.jp/kegg-bin/show_pathway?scale=1.0&query=&map=ko05202&use=reference&multi_query=K09383+%0D%0AK08530+%0D%0AK09283+%0D%0AK10055+%0D%0AK05087+%0D%0AK09431+%0D%0AK09633+%0D%0AK10053+%0D%0AK15605+%0D%0AK04376+%0D%0AK08524+%0D%0AK15612+%0D%0AK15187+%0D%0AK08821+%0D%0AK15617+%0D%0AK08854+%0D%0AK05096+%0D%0AK02583+%0D%0AK00717+%0D%0AK11447+%0D%0AK04387+%0D%0AK09437+%0D%0AK09355+%0D%0AK112…
ko05212	Pancreatic cancer	110(1.57%)	229(1.31%)	6.551440e-03	1.927635e-02	ENSMUST00000021283,ENSMUST00000055518,ENSMUST00000102781,ENSMUST00000045288,ENSMUST00000195201,ENSMUST00000029653,ENSMUST00000050201,ENSMUST00000057669,ENSMUST00000019843,ENSMUST00000111160,ENSMUST00000111159,ENSMUST00000135803,ENSMUST00000028170,ENSMUST00000113893,ENSMUST00000100241,ENSMUST00000028178,ENSMUST00000007803,ENSMUST00000109820,ENSMUST00000103145,ENSMUST00000000894,ENSMUST00000029812,…	K02649,K11217,K13376,K04357,K04371,K04456,K08732,K04674,K04570,K17454,K02580,K04393,K00922,K02091,K04440,K04365,K08774,K04366,K07827,K13375,K04503,K02089,K06618,K04500,K04388,K04451,K06620,K05448,K08773,K04501,K04735,K05729,K04692,K07860,K07210,	http://www.kegg.jp/kegg-bin/show_pathway?scale=1.0&query=&map=ko05212&use=reference&multi_query=K02649+%0D%0AK11217+%0D%0AK13376+%0D%0AK04357+%0D%0AK04371+%0D%0AK04456+%0D%0AK08732+%0D%0AK04674+%0D%0AK04570+%0D%0AK17454+%0D%0AK02580+%0D%0AK04393+%0D%0AK00922+%0D%0AK02091+%0D%0AK04440+%0D%0AK04365+%0D%0AK08774+%0D%0AK04366+%0D%0AK07827+%0D%0AK13375+%0D%0AK04503+%0D%0AK02089+%0D%0AK06618+%0D%0AK045…
ko04512	ECM-receptor interaction	132(1.88%)	214(1.23%)	6.160799e-11	5.095148e-10	ENSMUST00000033899,ENSMUST00000035471,ENSMUST00000092070,ENSMUST00000023123,ENSMUST00000088355,ENSMUST00000087050,ENSMUST00000192069,ENSMUST00000111669,ENSMUST00000015791,ENSMUST00000029682,ENSMUST00000142051,ENSMUST00000119084,ENSMUST00000161356,ENSMUST00000062372,ENSMUST00000112254,ENSMUST00000001995,ENSMUST00000033898,ENSMUST00000191899,ENSMUST00000021107,ENSMUST00000169928,ENSMUST00000106461,…	K06237,K05637,K06240,K06236,K06252,K04659,K06249,K03900,K06265,K06525,K05717,K05635,K06244,K06584,K06247,K06485,K06487,K06256,K16338,K06255,K06254,K06258,K06238,K06583,K05719,K06587,K06585,K06248,K06482,K06476,K06493,K06480,K05636,K06484,K06588,K06586,	http://www.kegg.jp/kegg-bin/show_pathway?scale=1.0&query=&map=ko04512&use=reference&multi_query=K06237+%0D%0AK05637+%0D%0AK06240+%0D%0AK06236+%0D%0AK06252+%0D%0AK04659+%0D%0AK06249+%0D%0AK03900+%0D%0AK06265+%0D%0AK06525+%0D%0AK05717+%0D%0AK05635+%0D%0AK06244+%0D%0AK06584+%0D%0AK06247+%0D%0AK06485+%0D%0AK06487+%0D%0AK06256+%0D%0AK16338+%0D%0AK06255+%0D%0AK06254+%0D%0AK06258+%0D%0AK06238+%0D%0AK065…
ko04810	Regulation of actin cytoskeleton	345(4.92%)	599(3.43%)	9.337649e-19	1.298782e-17	ENSMUST00000108283,ENSMUST00000021283,ENSMUST00000187510,ENSMUST00000006912,ENSMUST00000060336,ENSMUST00000056176,ENSMUST00000185188,ENSMUST00000124096,ENSMUST00000022369,ENSMUST00000022599,ENSMUST00000168889,ENSMUST00000168039,ENSMUST00000058692,ENSMUST00000068603,ENSMUST00000055518,ENSMUST00000025800,ENSMUST00000112673,ENSMUST00000112685,ENSMUST00000026296,ENSMUST00000152981,ENSMUST00000165599,…	K05734,K02649,K04131,K00920,K04358,K05730,K05093,K05700,K05745,K05450,K05767,K00889,K05720,K05749,K04357,K04371,K06462,K13708,K06464,K06270,K13710,K05726,K06525,K05766,K05733,K05769,K05717,K12329,K05746,K06584,K06485,K05750,K06487,K04132,K05735,K05736,K05704,K05086,K05748,K04393,K00922,K05094,K04363,K05760,K05756,K05743,K12756,K04359,K04346,K05757,K04365,K04347,K04366,K07827,K17457,K05732,K16848,…	http://www.kegg.jp/kegg-bin/show_pathway?scale=1.0&query=&map=ko04810&use=reference&multi_query=K05734+%0D%0AK02649+%0D%0AK04131+%0D%0AK00920+%0D%0AK04358+%0D%0AK05730+%0D%0AK05093+%0D%0AK05700+%0D%0AK05745+%0D%0AK05450+%0D%0AK05767+%0D%0AK00889+%0D%0AK05720+%0D%0AK05749+%0D%0AK04357+%0D%0AK04371+%0D%0AK06462+%0D%0AK13708+%0D%0AK06464+%0D%0AK06270+%0D%0AK13710+%0D%0AK05726+%0D%0AK06525+%0D%0AK057…
ko04020	Calcium signaling pathway	288(4.11%)	497(2.85%)	2.198540e-16	2.587513e-15	ENSMUST00000114318,ENSMUST00000114310,ENSMUST00000114308,ENSMUST00000114317,ENSMUST00000028335,ENSMUST00000114314,ENSMUST00000114307,ENSMUST00000114312,ENSMUST00000108486,ENSMUST00000108484,ENSMUST00000163326,ENSMUST00000108485,ENSMUST00000021142,ENSMUST00000187510,ENSMUST00000140667,ENSMUST00000134310,ENSMUST00000138579,ENSMUST00000142742,ENSMUST00000086451,ENSMUST00000152831,ENSMUST00000101045,…	K05208,K05853,K04131,K00871,K05858,K13240,K05850,K02677,K04962,K05869,K04963,K02183,K04197,K04851,K05221,K04160,K04634,K05085,K04852,K04849,K00911,K04515,K04260,K04279,K04850,K04959,K04961,K04344,K05871,K04136,K04854,K05209,K04855,K04633,K07190,K04161,K04857,K01116,K04632,K04348,K04262,K04162,K04363,K05220,K04958,K04229,K04718,K05212,K04809,K16059,K04603,K04264,K04637,K05084,K04345,K05859,K15040,…	http://www.kegg.jp/kegg-bin/show_pathway?scale=1.0&query=&map=ko04020&use=reference&multi_query=K05208+%0D%0AK05853+%0D%0AK04131+%0D%0AK00871+%0D%0AK05858+%0D%0AK13240+%0D%0AK05850+%0D%0AK02677+%0D%0AK04962+%0D%0AK05869+%0D%0AK04963+%0D%0AK02183+%0D%0AK04197+%0D%0AK04851+%0D%0AK05221+%0D%0AK04160+%0D%0AK04634+%0D%0AK05085+%0D%0AK04852+%0D%0AK04849+%0D%0AK00911+%0D%0AK04515+%0D%0AK04260+%0D%0AK042…
ko04720	Long-term potentiation	155(2.21%)	217(1.24%)	1.964994e-21	3.340490e-20	ENSMUST00000114318,ENSMUST00000114310,ENSMUST00000114308,ENSMUST00000114317,ENSMUST00000028335,ENSMUST00000114314,ENSMUST00000114307,ENSMUST00000114312,ENSMUST00000134310,ENSMUST00000059595,ENSMUST00000024575,ENSMUST00000042868,ENSMUST00000110116,ENSMUST00000070724,ENSMUST00000019514,ENSMUST00000025541,ENSMUST00000106402,ENSMUST00000163226,ENSMUST00000066466,ENSMUST00000134466,ENSMUST00000169051,…	K05208,K05858,K02677,K04373,K05869,K02183,K04634,K04515,K04850,K04959,K04371,K05197,K05209,K05198,K04348,K04365,K04958,K04366,K05210,K07827,K05212,K02833,K04603,K04369,K07836,K04345,K08041,K06268,K05211,K08048,K08014,K04960,K06269,K04604,	http://www.kegg.jp/kegg-bin/show_pathway?scale=1.0&query=&map=ko04720&use=reference&multi_query=K05208+%0D%0AK05858+%0D%0AK02677+%0D%0AK04373+%0D%0AK05869+%0D%0AK02183+%0D%0AK04634+%0D%0AK04515+%0D%0AK04850+%0D%0AK04959+%0D%0AK04371+%0D%0AK05197+%0D%0AK05209+%0D%0AK05198+%0D%0AK04348+%0D%0AK04365+%0D%0AK04958+%0D%0AK04366+%0D%0AK05210+%0D%0AK07827+%0D%0AK05212+%0D%0AK02833+%0D%0AK04603+%0D%0AK043…
ko04340	Hedgehog signaling pathway	73(1.04%)	119(0.68%)	1.001586e-06	5.108089e-06	ENSMUST00000029429,ENSMUST00000178696,ENSMUST00000119369,ENSMUST00000079038,ENSMUST00000130065,ENSMUST00000110510,ENSMUST00000034949,ENSMUST00000117849,ENSMUST00000062483,ENSMUST00000161301,ENSMUST00000162552,ENSMUST00000161056,ENSMUST00000159839,ENSMUST00000161451,ENSMUST00000162607,ENSMUST00000045747,ENSMUST00000006716,ENSMUST00000006718,ENSMUST00000187238,ENSMUST00000164097,ENSMUST00000028836,…	K00182,K00444,K06231,K06230,K08958,K16798,K00408,K00445,K01357,K11989,K04662,K00572,K01384,K16797,K04345,K03362,K00312,K01064,K06232,K06225,K08960,K11990,K03083,K08957,K06229,K11988,K06233,	http://www.kegg.jp/kegg-bin/show_pathway?scale=1.0&query=&map=ko04340&use=reference&multi_query=K00182+%0D%0AK00444+%0D%0AK06231+%0D%0AK06230+%0D%0AK08958+%0D%0AK16798+%0D%0AK00408+%0D%0AK00445+%0D%0AK01357+%0D%0AK11989+%0D%0AK04662+%0D%0AK00572+%0D%0AK01384+%0D%0AK16797+%0D%0AK04345+%0D%0AK03362+%0D%0AK00312+%0D%0AK01064+%0D%0AK06232+%0D%0AK06225+%0D%0AK08960+%0D%0AK11990+%0D%0AK03083+%0D%0AK089…
ko05219	Bladder cancer	58(0.83%)	100(0.57%)	1.094163e-04	4.133504e-04	ENSMUST00000034944,ENSMUST00000132987,ENSMUST00000077453,ENSMUST00000044083,ENSMUST00000029653,ENSMUST00000050201,ENSMUST00000057669,ENSMUST00000043599,ENSMUST00000103145,ENSMUST00000000894,ENSMUST00000067150,ENSMUST00000169212,ENSMUST00000114411,ENSMUST00000164207,ENSMUST00000171509,ENSMUST00000087820,ENSMUST00000002487,ENSMUST00000101497,ENSMUST00000112949,ENSMUST00000000451,ENSMUST00000032399,…	K08803,K04357,K04371,K04445,K17454,K05094,K04365,K04366,K07827,K02833,K04503,K04369,K02089,K05689,K06618,K09850,K04451,K06620,K04377,K05448,K01388,	http://www.kegg.jp/kegg-bin/show_pathway?scale=1.0&query=&map=ko05219&use=reference&multi_query=K08803+%0D%0AK04357+%0D%0AK04371+%0D%0AK04445+%0D%0AK17454+%0D%0AK05094+%0D%0AK04365+%0D%0AK04366+%0D%0AK07827+%0D%0AK02833+%0D%0AK04503+%0D%0AK04369+%0D%0AK02089+%0D%0AK05689+%0D%0AK06618+%0D%0AK09850+%0D%0AK04451+%0D%0AK06620+%0D%0AK04377+%0D%0AK05448+%0D%0AK01388+%0D%0A
ko00950	Isoquinoline alkaloid biosynthesis	18(0.26%)	30(0.17%)	8.813429e-03	2.497138e-02	ENSMUST00000066237,ENSMUST00000178704,ENSMUST00000109659,ENSMUST00000155690,ENSMUST00000000219,ENSMUST00000105929,ENSMUST00000124951,ENSMUST00000123057,ENSMUST00000140344,ENSMUST00000118125,ENSMUST00000034097,ENSMUST00000041095,ENSMUST00000107264,ENSMUST00000026013,ENSMUST00000103105,ENSMUST00000017316,ENSMUST00000026196,ENSMUST00000133325,	K01593,K00501,K03334,K14455,K00276,K00274,K14454,	http://www.kegg.jp/kegg-bin/show_pathway?scale=1.0&query=&map=ko00950&use=reference&multi_query=K01593+%0D%0AK00501+%0D%0AK03334+%0D%0AK14455+%0D%0AK00276+%0D%0AK00274+%0D%0AK14454+%0D%0A
ko00562	Inositol phosphate metabolism	116(1.65%)	218(1.25%)	3.657735e-05	1.512523e-04	ENSMUST00000006912,ENSMUST00000134310,ENSMUST00000025800,ENSMUST00000112673,ENSMUST00000152981,ENSMUST00000110116,ENSMUST00000070724,ENSMUST00000028758,ENSMUST00000072287,ENSMUST00000167008,ENSMUST00000107251,ENSMUST00000125476,ENSMUST00000138209,ENSMUST00000019283,ENSMUST00000046518,ENSMUST00000178697,ENSMUST00000027287,ENSMUST00000140264,ENSMUST00000132401,ENSMUST00000136846,ENSMUST00000153707,…	K00920,K05858,K00889,K00911,K00888,K01858,K00913,K01109,K00923,K01116,K01099,K00922,K15909,K01106,K00328,K05859,K10572,K00914,K03103,K05860,K01108,	http://www.kegg.jp/kegg-bin/show_pathway?scale=1.0&query=&map=ko00562&use=reference&multi_query=K00920+%0D%0AK05858+%0D%0AK00889+%0D%0AK00911+%0D%0AK00888+%0D%0AK01858+%0D%0AK00913+%0D%0AK01109+%0D%0AK00923+%0D%0AK01116+%0D%0AK01099+%0D%0AK00922+%0D%0AK15909+%0D%0AK01106+%0D%0AK00328+%0D%0AK05859+%0D%0AK10572+%0D%0AK00914+%0D%0AK03103+%0D%0AK05860+%0D%0AK01108+%0D%0A
ko04115	p53 signaling pathway	107(1.53%)	202(1.16%)	8.766674e-05	3.353253e-04	ENSMUST00000099696,ENSMUST00000028644,ENSMUST00000116457,ENSMUST00000111257,ENSMUST00000123565,ENSMUST00000145553,ENSMUST00000150508,ENSMUST00000111256,ENSMUST00000030724,ENSMUST00000002152,ENSMUST00000136781,ENSMUST00000042035,ENSMUST00000186360,ENSMUST00000187485,ENSMUST00000189353,ENSMUST00000190524,ENSMUST00000185682,ENSMUST00000170845,ENSMUST00000187599,ENSMUST00000140490,ENSMUST00000190807,…	K06509,K10141,K10132,K04596,K10142,K10127,K10143,K06626,K10148,K02091,K10146,K06641,K04726,K10151,K10130,K04503,K02087,K05459,K02084,K02089,K02187,K02216,K04728,K04451,K07207,K10152,K05868,K10135,K04398,K06640,K10147,K10808,	http://www.kegg.jp/kegg-bin/show_pathway?scale=1.0&query=&map=ko04115&use=reference&multi_query=K06509+%0D%0AK10141+%0D%0AK10132+%0D%0AK04596+%0D%0AK10142+%0D%0AK10127+%0D%0AK10143+%0D%0AK06626+%0D%0AK10148+%0D%0AK02091+%0D%0AK10146+%0D%0AK06641+%0D%0AK04726+%0D%0AK10151+%0D%0AK10130+%0D%0AK04503+%0D%0AK02087+%0D%0AK05459+%0D%0AK02084+%0D%0AK02089+%0D%0AK02187+%0D%0AK02216+%0D%0AK04728+%0D%0AK044…
ko04320	Dorso-ventral axis formation	42(0.60%)	73(0.42%)	9.406035e-04	3.094889e-03	ENSMUST00000028288,ENSMUST00000132820,ENSMUST00000106497,ENSMUST00000021090,ENSMUST00000106499,ENSMUST00000106495,ENSMUST00000135065,ENSMUST00000087723,ENSMUST00000079812,ENSMUST00000050201,ENSMUST00000057669,ENSMUST00000030039,ENSMUST00000081028,ENSMUST00000111963,ENSMUST00000164648,ENSMUST00000032399,ENSMUST00000111710,ENSMUST00000010298,ENSMUST00000115644,ENSMUST00000076946,ENSMUST00000020543,…	K02599,K04364,K04371,K02184,K03211,K07827,K02098,K02156,K02602,K02678,	http://www.kegg.jp/kegg-bin/show_pathway?scale=1.0&query=&map=ko04320&use=reference&multi_query=K02599+%0D%0AK04364+%0D%0AK04371+%0D%0AK02184+%0D%0AK03211+%0D%0AK07827+%0D%0AK02098+%0D%0AK02156+%0D%0AK02602+%0D%0AK02678+%0D%0A
ko04912	GnRH signaling pathway	179(2.55%)	269(1.54%)	4.724857e-19	6.884792e-18	ENSMUST00000109267,ENSMUST00000145055,ENSMUST00000134310,ENSMUST00000088827,ENSMUST00000110116,ENSMUST00000070724,ENSMUST00000019514,ENSMUST00000112249,ENSMUST00000112250,ENSMUST00000106497,ENSMUST00000021090,ENSMUST00000106499,ENSMUST00000106495,ENSMUST00000135065,ENSMUST00000025541,ENSMUST00000106402,ENSMUST00000163226,ENSMUST00000066466,ENSMUST00000134466,ENSMUST00000169051,ENSMUST00000145454,…	K04416,K05858,K04441,K02183,K04851,K04364,K04634,K04515,K04280,K04850,K04959,K04371,K05871,K04857,K16342,K05704,K04632,K01115,K04393,K04440,K04958,K04366,K07827,K02833,K04369,K04431,K04345,K08041,K04430,K04421,K04433,K08042,K08043,K08048,K08049,K08045,K04960,K04853,K04428,K04375,K04464,	http://www.kegg.jp/kegg-bin/show_pathway?scale=1.0&query=&map=ko04912&use=reference&multi_query=K04416+%0D%0AK05858+%0D%0AK04441+%0D%0AK02183+%0D%0AK04851+%0D%0AK04364+%0D%0AK04634+%0D%0AK04515+%0D%0AK04280+%0D%0AK04850+%0D%0AK04959+%0D%0AK04371+%0D%0AK05871+%0D%0AK04857+%0D%0AK16342+%0D%0AK05704+%0D%0AK04632+%0D%0AK01115+%0D%0AK04393+%0D%0AK04440+%0D%0AK04958+%0D%0AK04366+%0D%0AK07827+%0D%0AK028…
ko05210	Colorectal cancer	121(1.73%)	232(1.33%)	8.363029e-05	3.239351e-04	ENSMUST00000021283,ENSMUST00000055518,ENSMUST00000114943,ENSMUST00000073379,ENSMUST00000111657,ENSMUST00000061496,ENSMUST00000041717,ENSMUST00000111662,ENSMUST00000111654,ENSMUST00000111658,ENSMUST00000111659,ENSMUST00000111653,ENSMUST00000111656,ENSMUST00000127233,ENSMUST00000153888,ENSMUST00000111646,ENSMUST00000035079,ENSMUST00000045288,ENSMUST00000195201,ENSMUST00000050201,ENSMUST00000057669,…	K02649,K06765,K04491,K08734,K13376,K04371,K04456,K08732,K04674,K04492,K00922,K04440,K04365,K04490,K04366,K07827,K13375,K04503,K02187,K04500,K04513,K04388,K02105,K04451,K04385,K08736,K04377,K03083,K02157,K08735,K02085,K04501,K02161,K07860,	http://www.kegg.jp/kegg-bin/show_pathway?scale=1.0&query=&map=ko05210&use=reference&multi_query=K02649+%0D%0AK06765+%0D%0AK04491+%0D%0AK08734+%0D%0AK13376+%0D%0AK04371+%0D%0AK04456+%0D%0AK08732+%0D%0AK04674+%0D%0AK04492+%0D%0AK00922+%0D%0AK04440+%0D%0AK04365+%0D%0AK04490+%0D%0AK04366+%0D%0AK07827+%0D%0AK13375+%0D%0AK04503+%0D%0AK02187+%0D%0AK04500+%0D%0AK04513+%0D%0AK04388+%0D%0AK02105+%0D%0AK044…
ko05214	Glioma	125(1.78%)	215(1.23%)	3.377228e-08	2.066863e-07	ENSMUST00000021283,ENSMUST00000005671,ENSMUST00000059595,ENSMUST00000055518,ENSMUST00000019514,ENSMUST00000106497,ENSMUST00000021090,ENSMUST00000106499,ENSMUST00000106495,ENSMUST00000135065,ENSMUST00000106402,ENSMUST00000163226,ENSMUST00000066466,ENSMUST00000134466,ENSMUST00000169051,ENSMUST00000145454,ENSMUST00000131869,ENSMUST00000106400,ENSMUST00000106401,ENSMUST00000066452,ENSMUST00000171289,…	K02649,K05087,K02677,K02183,K04364,K04515,K04357,K04371,K04456,K17454,K01116,K06279,K07203,K00922,K02091,K04363,K04359,K04365,K08774,K04366,K07827,K02833,K04503,K04369,K05459,K02089,K05859,K06618,K04451,K06620,K17386,K05089,K17448,	http://www.kegg.jp/kegg-bin/show_pathway?scale=1.0&query=&map=ko05214&use=reference&multi_query=K02649+%0D%0AK05087+%0D%0AK02677+%0D%0AK02183+%0D%0AK04364+%0D%0AK04515+%0D%0AK04357+%0D%0AK04371+%0D%0AK04456+%0D%0AK17454+%0D%0AK01116+%0D%0AK06279+%0D%0AK07203+%0D%0AK00922+%0D%0AK02091+%0D%0AK04363+%0D%0AK04359+%0D%0AK04365+%0D%0AK08774+%0D%0AK04366+%0D%0AK07827+%0D%0AK02833+%0D%0AK04503+%0D%0AK043…
ko05220	Chronic myeloid leukemia	134(1.91%)	249(1.43%)	4.815674e-06	2.135647e-05	ENSMUST00000021283,ENSMUST00000173495,ENSMUST00000173059,ENSMUST00000172754,ENSMUST00000100770,ENSMUST00000054547,ENSMUST00000165457,ENSMUST00000169570,ENSMUST00000166439,ENSMUST00000033269,ENSMUST00000168958,ENSMUST00000172341,ENSMUST00000055518,ENSMUST00000106497,ENSMUST00000021090,ENSMUST00000106499,ENSMUST00000106495,ENSMUST00000135065,ENSMUST00000114471,ENSMUST00000045288,ENSMUST00000195201,…	K02649,K04462,K07293,K04496,K04364,K04707,K13376,K04371,K04456,K06619,K04674,K04570,K17454,K06279,K02580,K00922,K02091,K04365,K04366,K06624,K07827,K13375,K02833,K04503,K04369,K02089,K06618,K04388,K04451,K08878,K11224,K11223,K06620,K04377,K08367,K04501,K04735,K17448,K07210,	http://www.kegg.jp/kegg-bin/show_pathway?scale=1.0&query=&map=ko05220&use=reference&multi_query=K02649+%0D%0AK04462+%0D%0AK07293+%0D%0AK04496+%0D%0AK04364+%0D%0AK04707+%0D%0AK13376+%0D%0AK04371+%0D%0AK04456+%0D%0AK06619+%0D%0AK04674+%0D%0AK04570+%0D%0AK17454+%0D%0AK06279+%0D%0AK02580+%0D%0AK00922+%0D%0AK02091+%0D%0AK04365+%0D%0AK04366+%0D%0AK06624+%0D%0AK07827+%0D%0AK13375+%0D%0AK02833+%0D%0AK045…
ko04725	Cholinergic synapse	240(3.42%)	368(2.11%)	4.274595e-23	8.720173e-22	ENSMUST00000021283,ENSMUST00000187510,ENSMUST00000155737,ENSMUST00000108234,ENSMUST00000193050,ENSMUST00000134310,ENSMUST00000009689,ENSMUST00000185383,ENSMUST00000059595,ENSMUST00000055518,ENSMUST00000042868,ENSMUST00000065796,ENSMUST00000025705,ENSMUST00000110116,ENSMUST00000070724,ENSMUST00000041160,ENSMUST00000112249,ENSMUST00000112250,ENSMUST00000025541,ENSMUST00000070864,ENSMUST00000102939,…	K02649,K04131,K04538,K05858,K04926,K02677,K05869,K04447,K04545,K04851,K04634,K04849,K04806,K04515,K04630,K09048,K09047,K04850,K04959,K04371,K04344,K00623,K04930,K04857,K04456,K04132,K04813,K04542,K04929,K00922,K04536,K01049,K04537,K04347,K04958,K07827,K04809,K02833,K05703,K04543,K04345,K04534,K07826,K14636,K04805,K04815,K08041,K04996,K08042,K08043,K08048,K04928,K04998,K08049,K08045,K05000,K04960,…	http://www.kegg.jp/kegg-bin/show_pathway?scale=1.0&query=&map=ko04725&use=reference&multi_query=K02649+%0D%0AK04131+%0D%0AK04538+%0D%0AK05858+%0D%0AK04926+%0D%0AK02677+%0D%0AK05869+%0D%0AK04447+%0D%0AK04545+%0D%0AK04851+%0D%0AK04634+%0D%0AK04849+%0D%0AK04806+%0D%0AK04515+%0D%0AK04630+%0D%0AK09048+%0D%0AK09047+%0D%0AK04850+%0D%0AK04959+%0D%0AK04371+%0D%0AK04344+%0D%0AK00623+%0D%0AK04930+%0D%0AK048…
ko05120	Epithelial cell signaling in Helicobacter pylori infection	91(1.30%)	192(1.10%)	1.774674e-02	4.763598e-02	ENSMUST00000100770,ENSMUST00000054547,ENSMUST00000060655,ENSMUST00000168172,ENSMUST00000088827,ENSMUST00000114666,ENSMUST00000063661,ENSMUST00000137557,ENSMUST00000124102,ENSMUST00000147025,ENSMUST00000113794,ENSMUST00000113795,ENSMUST00000136292,ENSMUST00000024932,ENSMUST00000098862,ENSMUST00000148541,ENSMUST00000150647,ENSMUST00000126070,ENSMUST00000135070,ENSMUST00000001801,ENSMUST00000109533,…	K07293,K08727,K04441,K02145,K06786,K02155,K02154,K05704,K01116,K02580,K05854,K04393,K04440,K02150,K05701,K04409,K02187,K02146,K05859,K05728,K06704,K04430,K06059,K06735,K04735,K02144,K06785,K05099,K02152,K07210,	http://www.kegg.jp/kegg-bin/show_pathway?scale=1.0&query=&map=ko05120&use=reference&multi_query=K07293+%0D%0AK08727+%0D%0AK04441+%0D%0AK02145+%0D%0AK06786+%0D%0AK02155+%0D%0AK02154+%0D%0AK05704+%0D%0AK01116+%0D%0AK02580+%0D%0AK05854+%0D%0AK04393+%0D%0AK04440+%0D%0AK02150+%0D%0AK05701+%0D%0AK04409+%0D%0AK02187+%0D%0AK02146+%0D%0AK05859+%0D%0AK05728+%0D%0AK06704+%0D%0AK04430+%0D%0AK06059+%0D%0AK067…
ko00510	N-Glycan biosynthesis	66(0.94%)	129(0.74%)	4.493578e-03	1.348073e-02	ENSMUST00000030538,ENSMUST00000179929,ENSMUST00000127504,ENSMUST00000156751,ENSMUST00000147468,ENSMUST00000138667,ENSMUST00000054096,ENSMUST00000038628,ENSMUST00000138522,ENSMUST00000163753,ENSMUST00000020039,ENSMUST00000151952,ENSMUST00000042161,ENSMUST00000154819,ENSMUST00000143636,ENSMUST00000149791,ENSMUST00000148047,ENSMUST00000116380,ENSMUST00000029171,ENSMUST00000177595,ENSMUST00000171770,…	K12670,K13748,K00738,K00721,K01230,K12667,K00717,K00744,K00729,K07441,K03843,K03848,K07967,K12669,K12668,K03846,K09661,K00778,K00779,K01231,K05546,K07432,K03842,K00737,	http://www.kegg.jp/kegg-bin/show_pathway?scale=1.0&query=&map=ko00510&use=reference&multi_query=K12670+%0D%0AK13748+%0D%0AK00738+%0D%0AK00721+%0D%0AK01230+%0D%0AK12667+%0D%0AK00717+%0D%0AK00744+%0D%0AK00729+%0D%0AK07441+%0D%0AK03843+%0D%0AK03848+%0D%0AK07967+%0D%0AK12669+%0D%0AK12668+%0D%0AK03846+%0D%0AK09661+%0D%0AK00778+%0D%0AK00779+%0D%0AK01231+%0D%0AK05546+%0D%0AK07432+%0D%0AK03842+%0D%0AK007…
ko04514	Cell adhesion molecules (CAMs)	190(2.71%)	414(2.37%)	7.667912e-03	2.199547e-02	ENSMUST00000049074,ENSMUST00000024044,ENSMUST00000094569,ENSMUST00000043189,ENSMUST00000187861,ENSMUST00000163770,ENSMUST00000186389,ENSMUST00000188307,ENSMUST00000135431,ENSMUST00000162807,ENSMUST00000028794,ENSMUST00000110227,ENSMUST00000107289,ENSMUST00000174180,ENSMUST00000074015,ENSMUST00000041425,ENSMUST00000106065,ENSMUST00000175773,ENSMUST00000111093,ENSMUST00000001790,ENSMUST00000187137,…	K05695,K06454,K06757,K07523,K06548,K06775,K06087,K06771,K06464,K06491,K07377,K06547,K05693,K06760,K06496,K06770,K06584,K16359,K06485,K06487,K16338,K06797,K07378,K06747,K07522,K16351,K07380,K06459,K06458,K06531,K16360,K06461,K06796,K05689,K06809,K05719,K06081,K06781,K06746,K06585,K06471,K06793,K16336,K06759,K06592,K06735,K06751,K06736,K06456,K06745,K06550,K06785,K06449,K06527,K06766,K06756,K16337,	http://www.kegg.jp/kegg-bin/show_pathway?scale=1.0&query=&map=ko04514&use=reference&multi_query=K05695+%0D%0AK06454+%0D%0AK06757+%0D%0AK07523+%0D%0AK06548+%0D%0AK06775+%0D%0AK06087+%0D%0AK06771+%0D%0AK06464+%0D%0AK06491+%0D%0AK07377+%0D%0AK06547+%0D%0AK05693+%0D%0AK06760+%0D%0AK06496+%0D%0AK06770+%0D%0AK06584+%0D%0AK16359+%0D%0AK06485+%0D%0AK06487+%0D%0AK16338+%0D%0AK06797+%0D%0AK07378+%0D%0AK067…
ko04727	GABAergic synapse	150(2.14%)	263(1.51%)	1.064578e-08	6.786687e-08	ENSMUST00000155737,ENSMUST00000108234,ENSMUST00000193050,ENSMUST00000059595,ENSMUST00000042986,ENSMUST00000041160,ENSMUST00000031121,ENSMUST00000112249,ENSMUST00000112250,ENSMUST00000070864,ENSMUST00000102939,ENSMUST00000100348,ENSMUST00000041342,ENSMUST00000114447,ENSMUST00000107749,ENSMUST00000074694,ENSMUST00000186889,ENSMUST00000078320,ENSMUST00000075591,ENSMUST00000112790,ENSMUST00000187940,…	K04538,K02677,K15375,K04545,K05175,K04851,K04849,K04615,K04630,K04850,K04344,K15376,K01425,K04857,K01580,K05704,K15015,K04542,K04536,K05186,K04537,K04347,K05034,K08341,K05181,K04543,K04345,K04534,K07826,K08041,K08042,K08043,K08048,K14207,K08049,K13524,K08045,K05000,K04853,K15374,	http://www.kegg.jp/kegg-bin/show_pathway?scale=1.0&query=&map=ko04727&use=reference&multi_query=K04538+%0D%0AK02677+%0D%0AK15375+%0D%0AK04545+%0D%0AK05175+%0D%0AK04851+%0D%0AK04849+%0D%0AK04615+%0D%0AK04630+%0D%0AK04850+%0D%0AK04344+%0D%0AK15376+%0D%0AK01425+%0D%0AK04857+%0D%0AK01580+%0D%0AK05704+%0D%0AK15015+%0D%0AK04542+%0D%0AK04536+%0D%0AK05186+%0D%0AK04537+%0D%0AK04347+%0D%0AK05034+%0D%0AK083…
ko00311	Penicillin and cephalosporin biosynthesis	3(0.04%)	3(0.02%)	0.000000e+00	0.000000e+00	ENSMUST00000112292,ENSMUST00000086599,ENSMUST00000161610,	K00273,	http://www.kegg.jp/kegg-bin/show_pathway?scale=1.0&query=&map=ko00311&use=reference&multi_query=K00273+%0D%0A
ko04711	Circadian rhythm - fly	15(0.21%)	21(0.12%)	8.882235e-04	2.954309e-03	ENSMUST00000047321,ENSMUST00000069620,ENSMUST00000075159,ENSMUST00000101004,ENSMUST00000021271,ENSMUST00000166748,ENSMUST00000142392,ENSMUST00000102605,ENSMUST00000117786,ENSMUST00000120859,ENSMUST00000122044,ENSMUST00000144790,ENSMUST00000135519,ENSMUST00000023507,ENSMUST00000114750,	K02296,K02633,K02223,K08960,K03083,	http://www.kegg.jp/kegg-bin/show_pathway?scale=1.0&query=&map=ko04711&use=reference&multi_query=K02296+%0D%0AK02633+%0D%0AK02223+%0D%0AK08960+%0D%0AK03083+%0D%0A
ko04915	Estrogen signaling pathway	175(2.50%)	322(1.85%)	8.972171e-08	5.180159e-07	ENSMUST00000021283,ENSMUST00000134310,ENSMUST00000105590,ENSMUST00000067086,ENSMUST00000055518,ENSMUST00000114792,ENSMUST00000177939,ENSMUST00000110116,ENSMUST00000070724,ENSMUST00000019514,ENSMUST00000106497,ENSMUST00000021090,ENSMUST00000106499,ENSMUST00000106495,ENSMUST00000135065,ENSMUST00000025541,ENSMUST00000107749,ENSMUST00000074694,ENSMUST00000041093,ENSMUST00000047450,ENSMUST00000053273,…	K02649,K05858,K08550,K09571,K02183,K04364,K04634,K04615,K04630,K09048,K09047,K04959,K04371,K04456,K05704,K04632,K06279,K00922,K04958,K04366,K07827,K02833,K04215,K04603,K04369,K04345,K04534,K03283,K08041,K08042,K08043,K08551,K08048,K08049,K08045,K05000,K04960,K17448,K04079,K05870,	http://www.kegg.jp/kegg-bin/show_pathway?scale=1.0&query=&map=ko04915&use=reference&multi_query=K02649+%0D%0AK05858+%0D%0AK08550+%0D%0AK09571+%0D%0AK02183+%0D%0AK04364+%0D%0AK04634+%0D%0AK04615+%0D%0AK04630+%0D%0AK09048+%0D%0AK09047+%0D%0AK04959+%0D%0AK04371+%0D%0AK04456+%0D%0AK05704+%0D%0AK04632+%0D%0AK06279+%0D%0AK00922+%0D%0AK04958+%0D%0AK04366+%0D%0AK07827+%0D%0AK02833+%0D%0AK04215+%0D%0AK046…
ko04114	Oocyte meiosis	170(2.42%)	306(1.75%)	1.733264e-08	1.082406e-07	ENSMUST00000060710,ENSMUST00000122010,ENSMUST00000031422,ENSMUST00000119792,ENSMUST00000005671,ENSMUST00000024575,ENSMUST00000019514,ENSMUST00000106402,ENSMUST00000163226,ENSMUST00000066466,ENSMUST00000134466,ENSMUST00000169051,ENSMUST00000145454,ENSMUST00000131869,ENSMUST00000106400,ENSMUST00000106401,ENSMUST00000066452,ENSMUST00000171289,ENSMUST00000106399,ENSMUST00000053273,ENSMUST00000079573,…	K05867,K03354,K05087,K04373,K02183,K04515,K04959,K04371,K11584,K03348,K16197,K04348,K06626,K03359,K13728,K02537,K04958,K10292,K02087,K05459,K04345,K13054,K08556,K08041,K06268,K02602,K03362,K04382,K08042,K08043,K08048,K06636,K08049,K08045,K03456,K06633,K04960,K08836,K08557,K06269,K03352,K03347,K06630,K08694,	http://www.kegg.jp/kegg-bin/show_pathway?scale=1.0&query=&map=ko04114&use=reference&multi_query=K05867+%0D%0AK03354+%0D%0AK05087+%0D%0AK04373+%0D%0AK02183+%0D%0AK04515+%0D%0AK04959+%0D%0AK04371+%0D%0AK11584+%0D%0AK03348+%0D%0AK16197+%0D%0AK04348+%0D%0AK06626+%0D%0AK03359+%0D%0AK13728+%0D%0AK02537+%0D%0AK04958+%0D%0AK10292+%0D%0AK02087+%0D%0AK05459+%0D%0AK04345+%0D%0AK13054+%0D%0AK08556+%0D%0AK080…
ko00514	Other types of O-glycan biosynthesis	48(0.68%)	86(0.49%)	1.205379e-03	3.923892e-03	ENSMUST00000100404,ENSMUST00000047903,ENSMUST00000119299,ENSMUST00000044475,ENSMUST00000144602,ENSMUST00000063663,ENSMUST00000127586,ENSMUST00000044311,ENSMUST00000134259,ENSMUST00000100320,ENSMUST00000114278,ENSMUST00000041654,ENSMUST00000036473,ENSMUST00000192998,ENSMUST00000049863,ENSMUST00000084770,ENSMUST00000108199,ENSMUST00000120083,ENSMUST00000084325,ENSMUST00000167443,ENSMUST00000030266,…	K13675,K11703,K09667,K10157,K07635,K00728,K03691,K03663,K09666,K07967,K00781,K13646,K05948,K07632,K09661,K00778,K00715,K00779,K13676,	http://www.kegg.jp/kegg-bin/show_pathway?scale=1.0&query=&map=ko00514&use=reference&multi_query=K13675+%0D%0AK11703+%0D%0AK09667+%0D%0AK10157+%0D%0AK07635+%0D%0AK00728+%0D%0AK03691+%0D%0AK03663+%0D%0AK09666+%0D%0AK07967+%0D%0AK00781+%0D%0AK13646+%0D%0AK05948+%0D%0AK07632+%0D%0AK09661+%0D%0AK00778+%0D%0AK00715+%0D%0AK00779+%0D%0AK13676+%0D%0A
ko00410	beta-Alanine metabolism	35(0.50%)	66(0.38%)	1.278489e-02	3.493013e-02	ENSMUST00000070139,ENSMUST00000159352,ENSMUST00000044478,ENSMUST00000130618,ENSMUST00000094934,ENSMUST00000130604,ENSMUST00000148210,ENSMUST00000130998,ENSMUST00000123330,ENSMUST00000039177,ENSMUST00000072697,ENSMUST00000006611,ENSMUST00000039925,ENSMUST00000098367,ENSMUST00000108716,ENSMUST00000019246,ENSMUST00000041095,ENSMUST00000107264,ENSMUST00000022915,ENSMUST00000110306,ENSMUST00000155859,…	K05604,K05605,K01580,K00207,K00249,K00797,K01431,K01578,K00129,K00276,K01464,K13524,K14085,K08660,K00802,	http://www.kegg.jp/kegg-bin/show_pathway?scale=1.0&query=&map=ko00410&use=reference&multi_query=K05604+%0D%0AK05605+%0D%0AK01580+%0D%0AK00207+%0D%0AK00249+%0D%0AK00797+%0D%0AK01431+%0D%0AK01578+%0D%0AK00129+%0D%0AK00276+%0D%0AK01464+%0D%0AK13524+%0D%0AK14085+%0D%0AK08660+%0D%0AK00802+%0D%0A
ko00592	alpha-Linolenic acid metabolism	41(0.58%)	70(0.40%)	6.336358e-04	2.203324e-03	ENSMUST00000101377,ENSMUST00000101382,ENSMUST00000101376,ENSMUST00000129685,ENSMUST00000156805,ENSMUST00000126150,ENSMUST00000090071,ENSMUST00000094665,ENSMUST00000029629,ENSMUST00000102512,ENSMUST00000102513,ENSMUST00000030524,ENSMUST00000102511,ENSMUST00000030531,ENSMUST00000105803,ENSMUST00000068947,ENSMUST00000114237,ENSMUST00000068563,ENSMUST00000114238,ENSMUST00000145785,ENSMUST00000031495,…	K14621,K16342,K01047,K00232,K07513,K16343,K10226,	http://www.kegg.jp/kegg-bin/show_pathway?scale=1.0&query=&map=ko00592&use=reference&multi_query=K14621+%0D%0AK16342+%0D%0AK01047+%0D%0AK00232+%0D%0AK07513+%0D%0AK16343+%0D%0AK10226+%0D%0A
ko04110	Cell cycle	161(2.30%)	316(1.81%)	3.931223e-05	1.582835e-04	ENSMUST00000029170,ENSMUST00000117196,ENSMUST00000031221,ENSMUST00000076467,ENSMUST00000118261,ENSMUST00000129938,ENSMUST00000031534,ENSMUST00000110829,ENSMUST00000060710,ENSMUST00000122010,ENSMUST00000031422,ENSMUST00000119792,ENSMUST00000039318,ENSMUST00000109769,ENSMUST00000109770,ENSMUST00000045288,ENSMUST00000195201,ENSMUST00000038341,ENSMUST00000096482,ENSMUST00000110585,ENSMUST00000190131,…	K04681,K02214,K06638,K05867,K03354,K06639,K13376,K06637,K03875,K02604,K06619,K03348,K05866,K17454,K16197,K06627,K06626,K03359,K10500,K13728,K02091,K06641,K02537,K02540,K10151,K06624,K13375,K09993,K04503,K02087,K03364,K02089,K06618,K02216,K04728,K04500,K09392,K06671,K04451,K06620,K02202,K06670,K04377,K06636,K03083,K06633,K10152,K04501,K05868,K16332,K04682,K03352,K03347,K06640,K06630,K06642,K06629,	http://www.kegg.jp/kegg-bin/show_pathway?scale=1.0&query=&map=ko04110&use=reference&multi_query=K04681+%0D%0AK02214+%0D%0AK06638+%0D%0AK05867+%0D%0AK03354+%0D%0AK06639+%0D%0AK13376+%0D%0AK06637+%0D%0AK03875+%0D%0AK02604+%0D%0AK06619+%0D%0AK03348+%0D%0AK05866+%0D%0AK17454+%0D%0AK16197+%0D%0AK06627+%0D%0AK06626+%0D%0AK03359+%0D%0AK10500+%0D%0AK13728+%0D%0AK02091+%0D%0AK06641+%0D%0AK02537+%0D%0AK025…
ko04724	Glutamatergic synapse	258(3.68%)	374(2.14%)	1.753842e-30	6.708445e-29	ENSMUST00000114318,ENSMUST00000114310,ENSMUST00000114308,ENSMUST00000114317,ENSMUST00000028335,ENSMUST00000114314,ENSMUST00000114307,ENSMUST00000114312,ENSMUST00000020102,ENSMUST00000105295,ENSMUST00000155737,ENSMUST00000108234,ENSMUST00000193050,ENSMUST00000080210,ENSMUST00000111213,ENSMUST00000134310,ENSMUST00000106713,ENSMUST00000115323,ENSMUST00000115324,ENSMUST00000090512,ENSMUST00000105902,…	K05208,K12302,K04538,K05613,K05858,K05618,K04608,K15009,K05200,K02677,K15008,K04545,K05203,K04851,K04634,K04630,K04850,K04959,K04371,K04344,K05204,K05197,K05209,K04607,K01425,K16342,K04632,K01115,K05198,K04348,K04542,K05213,K04536,K04605,K04537,K04347,K04958,K05210,K05212,K04603,K05202,K04543,K04345,K04534,K07826,K08041,K06268,K11828,K05211,K08042,K15010,K08043,K08048,K14207,K08049,K08045,K04960,…	http://www.kegg.jp/kegg-bin/show_pathway?scale=1.0&query=&map=ko04724&use=reference&multi_query=K05208+%0D%0AK12302+%0D%0AK04538+%0D%0AK05613+%0D%0AK05858+%0D%0AK05618+%0D%0AK04608+%0D%0AK15009+%0D%0AK05200+%0D%0AK02677+%0D%0AK15008+%0D%0AK04545+%0D%0AK05203+%0D%0AK04851+%0D%0AK04634+%0D%0AK04630+%0D%0AK04850+%0D%0AK04959+%0D%0AK04371+%0D%0AK04344+%0D%0AK05204+%0D%0AK05197+%0D%0AK05209+%0D%0AK046…
ko04730	Long-term depression	132(1.88%)	166(0.95%)	5.005175e-26	1.392349e-24	ENSMUST00000134310,ENSMUST00000138579,ENSMUST00000142742,ENSMUST00000086451,ENSMUST00000159561,ENSMUST00000095852,ENSMUST00000005671,ENSMUST00000115733,ENSMUST00000059595,ENSMUST00000110116,ENSMUST00000070724,ENSMUST00000025541,ENSMUST00000065067,ENSMUST00000073581,ENSMUST00000074694,ENSMUST00000053273,ENSMUST00000079573,ENSMUST00000131890,ENSMUST00000139732,ENSMUST00000100301,ENSMUST00000172109,…	K05858,K13240,K05207,K05087,K12318,K02677,K04634,K07376,K04630,K04959,K04961,K04371,K04535,K04344,K05197,K04578,K16342,K04632,K05198,K05854,K04346,K04365,K04958,K04366,K07827,K02833,K04603,K04369,K05459,K04534,K12319,K04382,K04639,K03456,K04960,K05199,	http://www.kegg.jp/kegg-bin/show_pathway?scale=1.0&query=&map=ko04730&use=reference&multi_query=K05858+%0D%0AK13240+%0D%0AK05207+%0D%0AK05087+%0D%0AK12318+%0D%0AK02677+%0D%0AK04634+%0D%0AK07376+%0D%0AK04630+%0D%0AK04959+%0D%0AK04961+%0D%0AK04371+%0D%0AK04535+%0D%0AK04344+%0D%0AK05197+%0D%0AK04578+%0D%0AK16342+%0D%0AK04632+%0D%0AK05198+%0D%0AK05854+%0D%0AK04346+%0D%0AK04365+%0D%0AK04958+%0D%0AK043…
ko04330	Notch signaling pathway	72(1.03%)	120(0.69%)	3.830259e-06	1.803168e-05	ENSMUST00000121440,ENSMUST00000028288,ENSMUST00000132820,ENSMUST00000165457,ENSMUST00000169570,ENSMUST00000166439,ENSMUST00000033269,ENSMUST00000168958,ENSMUST00000172341,ENSMUST00000038217,ENSMUST00000130855,ENSMUST00000116229,ENSMUST00000014917,ENSMUST00000087723,ENSMUST00000079812,ENSMUST00000087360,ENSMUST00000079258,ENSMUST00000000724,ENSMUST00000164390,ENSMUST00000003550,ENSMUST00000140643,…	K06061,K02599,K04496,K06058,K06051,K06053,K06057,K06062,K06171,K06052,K06065,K05948,K06172,K02353,K06059,K04505,K06056,	http://www.kegg.jp/kegg-bin/show_pathway?scale=1.0&query=&map=ko04330&use=reference&multi_query=K06061+%0D%0AK02599+%0D%0AK04496+%0D%0AK06058+%0D%0AK06051+%0D%0AK06053+%0D%0AK06057+%0D%0AK06062+%0D%0AK06171+%0D%0AK06052+%0D%0AK06065+%0D%0AK05948+%0D%0AK06172+%0D%0AK02353+%0D%0AK06059+%0D%0AK04505+%0D%0AK06056+%0D%0A
ko04120	Ubiquitin mediated proteolysis	193(2.75%)	421(2.41%)	7.691228e-03	2.199547e-02	ENSMUST00000109267,ENSMUST00000145055,ENSMUST00000122010,ENSMUST00000031422,ENSMUST00000119792,ENSMUST00000176555,ENSMUST00000150727,ENSMUST00000175643,ENSMUST00000076133,ENSMUST00000176843,ENSMUST00000151926,ENSMUST00000177259,ENSMUST00000124353,ENSMUST00000032839,ENSMUST00000034740,ENSMUST00000184450,ENSMUST00000184333,ENSMUST00000103067,ENSMUST00000092517,ENSMUST00000167787,ENSMUST00000183375,…	K04416,K03354,K06689,K10571,K10591,K04678,K04707,K10579,K04706,K10606,K10570,K03875,K04556,K10599,K10688,K03869,K10143,K03348,K05632,K10260,K02207,K03359,K10607,K10447,K04554,K10589,K04649,K10699,K10264,K10576,K03871,K10685,K10615,K07868,K04555,K16065,K03364,K10612,K03362,K10574,K10575,K10608,K10585,K10581,K10582,K10291,K04694,K03873,K10577,K10586,K13305,K16063,K10609,K08285,K05630,K10604,K10590,…	http://www.kegg.jp/kegg-bin/show_pathway?scale=1.0&query=&map=ko04120&use=reference&multi_query=K04416+%0D%0AK03354+%0D%0AK06689+%0D%0AK10571+%0D%0AK10591+%0D%0AK04678+%0D%0AK04707+%0D%0AK10579+%0D%0AK04706+%0D%0AK10606+%0D%0AK10570+%0D%0AK03875+%0D%0AK04556+%0D%0AK10599+%0D%0AK10688+%0D%0AK03869+%0D%0AK10143+%0D%0AK03348+%0D%0AK05632+%0D%0AK10260+%0D%0AK02207+%0D%0AK03359+%0D%0AK10607+%0D%0AK104…
ko04916	Melanogenesis	183(2.61%)	287(1.65%)	1.581282e-16	1.935489e-15	ENSMUST00000029429,ENSMUST00000178696,ENSMUST00000119369,ENSMUST00000134310,ENSMUST00000059595,ENSMUST00000111657,ENSMUST00000061496,ENSMUST00000041717,ENSMUST00000111662,ENSMUST00000111654,ENSMUST00000111658,ENSMUST00000111659,ENSMUST00000111653,ENSMUST00000111656,ENSMUST00000127233,ENSMUST00000153888,ENSMUST00000111646,ENSMUST00000110116,ENSMUST00000070724,ENSMUST00000019514,ENSMUST00000025541,…	K00182,K00444,K05858,K02677,K04491,K02183,K04634,K04515,K00408,K04630,K09048,K04371,K02329,K00445,K01357,K08725,K04632,K04492,K05091,K02842,K04490,K00572,K04366,K07827,K01384,K02833,K04369,K05461,K04345,K04534,K04198,K02105,K08041,K00312,K01064,K02353,K02235,K08042,K08043,K08048,K08049,K08045,K03083,K09455,K05870,K02375,	http://www.kegg.jp/kegg-bin/show_pathway?scale=1.0&query=&map=ko04916&use=reference&multi_query=K00182+%0D%0AK00444+%0D%0AK05858+%0D%0AK02677+%0D%0AK04491+%0D%0AK02183+%0D%0AK04634+%0D%0AK04515+%0D%0AK00408+%0D%0AK04630+%0D%0AK09048+%0D%0AK04371+%0D%0AK02329+%0D%0AK00445+%0D%0AK01357+%0D%0AK08725+%0D%0AK04632+%0D%0AK04492+%0D%0AK05091+%0D%0AK02842+%0D%0AK04490+%0D%0AK00572+%0D%0AK04366+%0D%0AK078…
ko04380	Osteoclast differentiation	183(2.61%)	385(2.21%)	1.375652e-03	4.416783e-03	ENSMUST00000171644,ENSMUST00000000450,ENSMUST00000021283,ENSMUST00000039507,ENSMUST00000108645,ENSMUST00000148012,ENSMUST00000055518,ENSMUST00000088827,ENSMUST00000024791,ENSMUST00000113237,ENSMUST00000042868,ENSMUST00000027241,ENSMUST00000114795,ENSMUST00000102781,ENSMUST00000106497,ENSMUST00000021090,ENSMUST00000106499,ENSMUST00000106495,ENSMUST00000135065,ENSMUST00000045288,ENSMUST00000195201,…	K08530,K02649,K14377,K04441,K14378,K05869,K04386,K11217,K04364,K13376,K08011,K04371,K08601,K04446,K04456,K04674,K06551,K17332,K06498,K02580,K04348,K00922,K07364,K04440,K09029,K13375,K05703,K11221,K04431,K04449,K05859,K11219,K14379,K04388,K06268,K14381,K06493,K04433,K04694,K05133,K08008,K04735,K05147,K08010,K05453,K09455,K05855,K05870,K07210,	http://www.kegg.jp/kegg-bin/show_pathway?scale=1.0&query=&map=ko04380&use=reference&multi_query=K08530+%0D%0AK02649+%0D%0AK14377+%0D%0AK04441+%0D%0AK14378+%0D%0AK05869+%0D%0AK04386+%0D%0AK11217+%0D%0AK04364+%0D%0AK13376+%0D%0AK08011+%0D%0AK04371+%0D%0AK08601+%0D%0AK04446+%0D%0AK04456+%0D%0AK04674+%0D%0AK06551+%0D%0AK17332+%0D%0AK06498+%0D%0AK02580+%0D%0AK04348+%0D%0AK00922+%0D%0AK07364+%0D%0AK044…
ko05215	Prostate cancer	174(2.48%)	317(1.82%)	3.848325e-08	2.264591e-07	ENSMUST00000021283,ENSMUST00000005671,ENSMUST00000124096,ENSMUST00000168039,ENSMUST00000058692,ENSMUST00000055518,ENSMUST00000111657,ENSMUST00000061496,ENSMUST00000041717,ENSMUST00000111662,ENSMUST00000111654,ENSMUST00000111658,ENSMUST00000111659,ENSMUST00000111653,ENSMUST00000111656,ENSMUST00000127233,ENSMUST00000153888,ENSMUST00000111646,ENSMUST00000106497,ENSMUST00000021090,ENSMUST00000106499,…	K02649,K05087,K05093,K05450,K04491,K04364,K04357,K09048,K09047,K04371,K04456,K17454,K07201,K05086,K04492,K02580,K06626,K07203,K00922,K04363,K04359,K04365,K04490,K08774,K04366,K06624,K07827,K02833,K04503,K04369,K05459,K04362,K06618,K02105,K04451,K06620,K17386,K03083,K05089,K04735,K08557,K02161,K04079,K05870,K07210,	http://www.kegg.jp/kegg-bin/show_pathway?scale=1.0&query=&map=ko05215&use=reference&multi_query=K02649+%0D%0AK05087+%0D%0AK05093+%0D%0AK05450+%0D%0AK04491+%0D%0AK04364+%0D%0AK04357+%0D%0AK09048+%0D%0AK09047+%0D%0AK04371+%0D%0AK04456+%0D%0AK17454+%0D%0AK07201+%0D%0AK05086+%0D%0AK04492+%0D%0AK02580+%0D%0AK06626+%0D%0AK07203+%0D%0AK00922+%0D%0AK04363+%0D%0AK04359+%0D%0AK04365+%0D%0AK04490+%0D%0AK087…
ko04066	HIF-1 signaling pathway	184(2.62%)	373(2.14%)	1.296698e-04	4.838897e-04	ENSMUST00000091291,ENSMUST00000021283,ENSMUST00000005671,ENSMUST00000116238,ENSMUST00000059595,ENSMUST00000055518,ENSMUST00000006669,ENSMUST00000106402,ENSMUST00000163226,ENSMUST00000066466,ENSMUST00000134466,ENSMUST00000169051,ENSMUST00000145454,ENSMUST00000131869,ENSMUST00000106400,ENSMUST00000106401,ENSMUST00000066452,ENSMUST00000171289,ENSMUST00000106399,ENSMUST00000029653,ENSMUST00000150175,…	K04527,K02649,K05087,K00844,K02677,K12077,K04515,K04357,K01689,K05096,K04371,K04372,K01103,K05465,K04456,K01116,K05055,K09097,K02580,K00134,K05121,K07299,K07203,K00922,K05437,K03871,K03159,K06624,K09592,K04369,K05459,K05859,K13241,K08268,K05133,K08008,K03873,K05448,K04735,K02161,K00161,K04692,	http://www.kegg.jp/kegg-bin/show_pathway?scale=1.0&query=&map=ko04066&use=reference&multi_query=K04527+%0D%0AK02649+%0D%0AK05087+%0D%0AK00844+%0D%0AK02677+%0D%0AK12077+%0D%0AK04515+%0D%0AK04357+%0D%0AK01689+%0D%0AK05096+%0D%0AK04371+%0D%0AK04372+%0D%0AK01103+%0D%0AK05465+%0D%0AK04456+%0D%0AK01116+%0D%0AK05055+%0D%0AK09097+%0D%0AK02580+%0D%0AK00134+%0D%0AK05121+%0D%0AK07299+%0D%0AK07203+%0D%0AK009…
ko04664	Fc epsilon RI signaling pathway	103(1.47%)	205(1.18%)	1.385657e-03	4.416783e-03	ENSMUST00000021283,ENSMUST00000056176,ENSMUST00000185188,ENSMUST00000055518,ENSMUST00000088827,ENSMUST00000006669,ENSMUST00000106497,ENSMUST00000021090,ENSMUST00000106499,ENSMUST00000106495,ENSMUST00000135065,ENSMUST00000050201,ENSMUST00000057669,ENSMUST00000019843,ENSMUST00000111160,ENSMUST00000111159,ENSMUST00000129685,ENSMUST00000156805,ENSMUST00000126150,ENSMUST00000090071,ENSMUST00000094665,…	K02649,K05730,K04441,K12077,K04364,K04371,K04456,K16342,K01116,K05854,K00922,K04440,K04366,K07827,K07362,K02833,K05703,K04369,K04431,K05859,K05430,K05435,K04430,K04433,K05855,K07860,	http://www.kegg.jp/kegg-bin/show_pathway?scale=1.0&query=&map=ko04664&use=reference&multi_query=K02649+%0D%0AK05730+%0D%0AK04441+%0D%0AK12077+%0D%0AK04364+%0D%0AK04371+%0D%0AK04456+%0D%0AK16342+%0D%0AK01116+%0D%0AK05854+%0D%0AK00922+%0D%0AK04440+%0D%0AK04366+%0D%0AK07827+%0D%0AK07362+%0D%0AK02833+%0D%0AK05703+%0D%0AK04369+%0D%0AK04431+%0D%0AK05859+%0D%0AK05430+%0D%0AK05435+%0D%0AK04430+%0D%0AK044…
ko00601	Glycosphingolipid biosynthesis - lacto and neolacto series	45(0.64%)	68(0.39%)	4.260814e-06	1.967700e-05	ENSMUST00000113002,ENSMUST00000102794,ENSMUST00000113001,ENSMUST00000131745,ENSMUST00000134259,ENSMUST00000100320,ENSMUST00000114278,ENSMUST00000041654,ENSMUST00000079424,ENSMUST00000044255,ENSMUST00000164889,ENSMUST00000180887,ENSMUST00000084770,ENSMUST00000108199,ENSMUST00000084325,ENSMUST00000167443,ENSMUST00000030266,ENSMUST00000106421,ENSMUST00000153358,ENSMUST00000030263,ENSMUST00000106410,…	K00743,K07635,K07819,K03663,K07967,K00781,K07632,K00741,K00742,K07969,K03792,K03877,K00709,K03371,K07970,K03494,	http://www.kegg.jp/kegg-bin/show_pathway?scale=1.0&query=&map=ko00601&use=reference&multi_query=K00743+%0D%0AK07635+%0D%0AK07819+%0D%0AK03663+%0D%0AK07967+%0D%0AK00781+%0D%0AK07632+%0D%0AK00741+%0D%0AK00742+%0D%0AK07969+%0D%0AK03792+%0D%0AK03877+%0D%0AK00709+%0D%0AK03371+%0D%0AK07970+%0D%0AK03494+%0D%0A
ko05166	HTLV-I infection	333(4.75%)	753(4.32%)	1.004756e-02	2.795049e-02	ENSMUST00000021283,ENSMUST00000109267,ENSMUST00000145055,ENSMUST00000122010,ENSMUST00000031422,ENSMUST00000119792,ENSMUST00000029429,ENSMUST00000178696,ENSMUST00000119369,ENSMUST00000026917,ENSMUST00000102922,ENSMUST00000153995,ENSMUST00000055518,ENSMUST00000027241,ENSMUST00000114795,ENSMUST00000102781,ENSMUST00000122255,ENSMUST00000107196,ENSMUST00000074273,ENSMUST00000086556,ENSMUST00000147218,…	K02649,K04416,K03354,K00182,K00444,K06724,K02328,K04386,K11217,K16334,K12076,K04376,K13376,K06637,K00408,K02327,K06464,K15305,K02329,K06271,K06062,K04446,K11304,K09421,K04387,K00445,K01357,K04456,K09032,K04674,K03348,K04570,K17454,K17332,K16333,K02580,K04348,K03359,K07299,K00922,K09341,K04363,K06641,K02842,K07936,K04359,K02537,K00572,K03159,K10151,K07827,K13375,K01384,K07830,K02833,K04503,K09420,…	http://www.kegg.jp/kegg-bin/show_pathway?scale=1.0&query=&map=ko05166&use=reference&multi_query=K02649+%0D%0AK04416+%0D%0AK03354+%0D%0AK00182+%0D%0AK00444+%0D%0AK06724+%0D%0AK02328+%0D%0AK04386+%0D%0AK11217+%0D%0AK16334+%0D%0AK12076+%0D%0AK04376+%0D%0AK13376+%0D%0AK06637+%0D%0AK00408+%0D%0AK02327+%0D%0AK06464+%0D%0AK15305+%0D%0AK02329+%0D%0AK06271+%0D%0AK06062+%0D%0AK04446+%0D%0AK11304+%0D%0AK094…
ko05414	Dilated cardiomyopathy	183(2.61%)	293(1.68%)	3.204393e-15	3.501944e-14	ENSMUST00000182222,ENSMUST00000092351,ENSMUST00000022567,ENSMUST00000021750,ENSMUST00000170156,ENSMUST00000037434,ENSMUST00000186622,ENSMUST00000112249,ENSMUST00000112250,ENSMUST00000010210,ENSMUST00000168532,ENSMUST00000085092,ENSMUST00000164988,ENSMUST00000170737,ENSMUST00000114000,ENSMUST00000045288,ENSMUST00000195201,ENSMUST00000178799,ENSMUST00000102760,ENSMUST00000102761,ENSMUST00000078324,…	K04873,K04860,K04962,K04861,K04851,K04859,K10366,K13376,K04865,K04850,K06265,K06525,K12045,K04857,K06584,K04863,K06485,K12567,K06487,K04632,K12641,K10373,K10374,K04858,K12044,K13375,K04868,K05459,K06583,K10375,K04345,K05719,K06587,K06585,K08041,K12563,K06482,K06476,K06493,K04866,K04869,K04870,K08042,K06480,K08043,K08048,K04867,K04864,K06484,K08049,K06588,K08045,K04141,K04853,K12569,K06586,K12566,…	http://www.kegg.jp/kegg-bin/show_pathway?scale=1.0&query=&map=ko05414&use=reference&multi_query=K04873+%0D%0AK04860+%0D%0AK04962+%0D%0AK04861+%0D%0AK04851+%0D%0AK04859+%0D%0AK10366+%0D%0AK13376+%0D%0AK04865+%0D%0AK04850+%0D%0AK06265+%0D%0AK06525+%0D%0AK12045+%0D%0AK04857+%0D%0AK06584+%0D%0AK04863+%0D%0AK06485+%0D%0AK12567+%0D%0AK06487+%0D%0AK04632+%0D%0AK12641+%0D%0AK10373+%0D%0AK10374+%0D%0AK048…
ko05014	Amyotrophic lateral sclerosis (ALS)	71(1.01%)	142(0.81%)	7.058560e-03	2.057066e-02	ENSMUST00000114318,ENSMUST00000114310,ENSMUST00000114308,ENSMUST00000114317,ENSMUST00000028335,ENSMUST00000114314,ENSMUST00000114307,ENSMUST00000114312,ENSMUST00000080210,ENSMUST00000111213,ENSMUST00000030336,ENSMUST00000138579,ENSMUST00000142742,ENSMUST00000086451,ENSMUST00000088827,ENSMUST00000036315,ENSMUST00000094179,ENSMUST00000151045,ENSMUST00000115835,ENSMUST00000032331,ENSMUST00000028610,…	K05208,K05613,K05141,K13240,K04441,K05197,K05209,K03781,K04570,K05198,K04348,K04726,K05210,K05212,K04426,K02084,K02187,K04573,K06268,K04451,K04433,K05211,K04565,K04569,K04575,K02161,	http://www.kegg.jp/kegg-bin/show_pathway?scale=1.0&query=&map=ko05014&use=reference&multi_query=K05208+%0D%0AK05613+%0D%0AK05141+%0D%0AK13240+%0D%0AK04441+%0D%0AK05197+%0D%0AK05209+%0D%0AK03781+%0D%0AK04570+%0D%0AK05198+%0D%0AK04348+%0D%0AK04726+%0D%0AK05210+%0D%0AK05212+%0D%0AK04426+%0D%0AK02084+%0D%0AK02187+%0D%0AK04573+%0D%0AK06268+%0D%0AK04451+%0D%0AK04433+%0D%0AK05211+%0D%0AK04565+%0D%0AK045…
ko04540	Gap junction	132(1.88%)	207(1.19%)	1.944880e-12	1.750392e-11	ENSMUST00000134310,ENSMUST00000055018,ENSMUST00000107571,ENSMUST00000107575,ENSMUST00000107574,ENSMUST00000107570,ENSMUST00000155170,ENSMUST00000147354,ENSMUST00000145361,ENSMUST00000115733,ENSMUST00000168039,ENSMUST00000058692,ENSMUST00000059595,ENSMUST00000110116,ENSMUST00000070724,ENSMUST00000106497,ENSMUST00000021090,ENSMUST00000106499,ENSMUST00000106495,ENSMUST00000135065,ENSMUST00000025541,…	K05858,K04289,K12318,K05450,K02677,K04364,K04634,K07376,K04357,K04630,K04959,K04371,K07374,K07373,K05704,K04632,K04363,K04359,K04958,K04366,K07827,K05701,K02833,K04603,K02087,K04369,K04345,K12319,K04157,K08041,K08042,K08043,K08048,K17386,K08049,K08045,K04960,K05089,K04141,K04604,K04463,K07375,K04464,	http://www.kegg.jp/kegg-bin/show_pathway?scale=1.0&query=&map=ko04540&use=reference&multi_query=K05858+%0D%0AK04289+%0D%0AK12318+%0D%0AK05450+%0D%0AK02677+%0D%0AK04364+%0D%0AK04634+%0D%0AK07376+%0D%0AK04357+%0D%0AK04630+%0D%0AK04959+%0D%0AK04371+%0D%0AK07374+%0D%0AK07373+%0D%0AK05704+%0D%0AK04632+%0D%0AK04363+%0D%0AK04359+%0D%0AK04958+%0D%0AK04366+%0D%0AK07827+%0D%0AK05701+%0D%0AK02833+%0D%0AK046…
ko04310	Wnt signaling pathway	256(3.65%)	400(2.29%)	9.139415e-23	1.747913e-21	ENSMUST00000029429,ENSMUST00000178696,ENSMUST00000119369,ENSMUST00000134310,ENSMUST00000165457,ENSMUST00000169570,ENSMUST00000166439,ENSMUST00000033269,ENSMUST00000168958,ENSMUST00000172341,ENSMUST00000059595,ENSMUST00000025856,ENSMUST00000177330,ENSMUST00000176867,ENSMUST00000111657,ENSMUST00000061496,ENSMUST00000041717,ENSMUST00000111662,ENSMUST00000111654,ENSMUST00000111658,ENSMUST00000111659,…	K00182,K00444,K05858,K04496,K02677,K03068,K04491,K03345,K04515,K00408,K04511,K02329,K04468,K02185,K04446,K04495,K00445,K01357,K04510,K17332,K04508,K02176,K04492,K04348,K04440,K02842,K04490,K00572,K10151,K01384,K04503,K02166,K04345,K04513,K02105,K06268,K03362,K00312,K01064,K04451,K02353,K16834,K02235,K04385,K03213,K17388,K04512,K04505,K04377,K08960,K03083,K02157,K04504,K03115,K10152,K02085,K08957,…	http://www.kegg.jp/kegg-bin/show_pathway?scale=1.0&query=&map=ko04310&use=reference&multi_query=K00182+%0D%0AK00444+%0D%0AK05858+%0D%0AK04496+%0D%0AK02677+%0D%0AK03068+%0D%0AK04491+%0D%0AK03345+%0D%0AK04515+%0D%0AK00408+%0D%0AK04511+%0D%0AK02329+%0D%0AK04468+%0D%0AK02185+%0D%0AK04446+%0D%0AK04495+%0D%0AK00445+%0D%0AK01357+%0D%0AK04510+%0D%0AK17332+%0D%0AK04508+%0D%0AK02176+%0D%0AK04492+%0D%0AK043…
ko04728	Dopaminergic synapse	267(3.81%)	425(2.44%)	6.012356e-22	1.082224e-20	ENSMUST00000155737,ENSMUST00000108234,ENSMUST00000193050,ENSMUST00000134310,ENSMUST00000027020,ENSMUST00000063508,ENSMUST00000163309,ENSMUST00000066237,ENSMUST00000178704,ENSMUST00000109659,ENSMUST00000155690,ENSMUST00000059595,ENSMUST00000088827,ENSMUST00000110116,ENSMUST00000070724,ENSMUST00000041160,ENSMUST00000019514,ENSMUST00000112249,ENSMUST00000112250,ENSMUST00000025541,ENSMUST00000070864,…	K04538,K05858,K05200,K01593,K02677,K04441,K04545,K02183,K04851,K04634,K04849,K04833,K04515,K04630,K09048,K09047,K04850,K04959,K02296,K00501,K04344,K11583,K05197,K05209,K04354,K04633,K04456,K11584,K10396,K04632,K05198,K04348,K04542,K04536,K02223,K04440,K04537,K04347,K04958,K05210,K04543,K08155,K04345,K04534,K07826,K04382,K00545,K08045,K03083,K04146,K05000,K03456,K04960,K00274,K05199,K06269,K05870,	http://www.kegg.jp/kegg-bin/show_pathway?scale=1.0&query=&map=ko04728&use=reference&multi_query=K04538+%0D%0AK05858+%0D%0AK05200+%0D%0AK01593+%0D%0AK02677+%0D%0AK04441+%0D%0AK04545+%0D%0AK02183+%0D%0AK04851+%0D%0AK04634+%0D%0AK04849+%0D%0AK04833+%0D%0AK04515+%0D%0AK04630+%0D%0AK09048+%0D%0AK09047+%0D%0AK04850+%0D%0AK04959+%0D%0AK02296+%0D%0AK00501+%0D%0AK04344+%0D%0AK11583+%0D%0AK05197+%0D%0AK052…
ko05217	Basal cell carcinoma	96(1.37%)	152(0.87%)	3.168894e-09	2.255073e-08	ENSMUST00000029429,ENSMUST00000178696,ENSMUST00000119369,ENSMUST00000079038,ENSMUST00000130065,ENSMUST00000110510,ENSMUST00000111657,ENSMUST00000061496,ENSMUST00000041717,ENSMUST00000111662,ENSMUST00000111654,ENSMUST00000111658,ENSMUST00000111659,ENSMUST00000111653,ENSMUST00000111656,ENSMUST00000127233,ENSMUST00000153888,ENSMUST00000111646,ENSMUST00000062483,ENSMUST00000161301,ENSMUST00000162552,…	K00182,K00444,K06231,K06230,K04491,K16798,K00408,K02329,K00445,K01357,K04662,K04492,K02842,K04490,K00572,K01384,K16797,K02105,K00312,K01064,K04451,K02353,K02235,K04385,K06225,K03083,K02157,K02085,K06229,K11988,K02375,	http://www.kegg.jp/kegg-bin/show_pathway?scale=1.0&query=&map=ko05217&use=reference&multi_query=K00182+%0D%0AK00444+%0D%0AK06231+%0D%0AK06230+%0D%0AK04491+%0D%0AK16798+%0D%0AK00408+%0D%0AK02329+%0D%0AK00445+%0D%0AK01357+%0D%0AK04662+%0D%0AK04492+%0D%0AK02842+%0D%0AK04490+%0D%0AK00572+%0D%0AK01384+%0D%0AK16797+%0D%0AK02105+%0D%0AK00312+%0D%0AK01064+%0D%0AK04451+%0D%0AK02353+%0D%0AK02235+%0D%0AK043…
ko04391	Hippo signaling pathway - fly	152(2.17%)	260(1.49%)	7.941211e-10	5.785739e-09	ENSMUST00000038537,ENSMUST00000130454,ENSMUST00000006311,ENSMUST00000112157,ENSMUST00000109159,ENSMUST00000109157,ENSMUST00000107196,ENSMUST00000074273,ENSMUST00000084705,ENSMUST00000059768,ENSMUST00000106638,ENSMUST00000164363,ENSMUST00000069256,ENSMUST00000170352,ENSMUST00000168981,ENSMUST00000171197,ENSMUST00000165036,ENSMUST00000167060,ENSMUST00000026269,ENSMUST00000084238,ENSMUST00000030922,…	K16682,K09448,K09236,K12076,K16675,K06069,K04354,K16681,K16674,K09851,K16197,K06093,K16673,K06626,K06095,K05628,K04440,K16507,K08791,K04676,K04237,K16687,K16685,K04382,K06091,K04412,K04377,K08960,K16676,K03456,K06094,K06630,K16686,	http://www.kegg.jp/kegg-bin/show_pathway?scale=1.0&query=&map=ko04391&use=reference&multi_query=K16682+%0D%0AK09448+%0D%0AK09236+%0D%0AK12076+%0D%0AK16675+%0D%0AK06069+%0D%0AK04354+%0D%0AK16681+%0D%0AK16674+%0D%0AK09851+%0D%0AK16197+%0D%0AK06093+%0D%0AK16673+%0D%0AK06626+%0D%0AK06095+%0D%0AK05628+%0D%0AK04440+%0D%0AK16507+%0D%0AK08791+%0D%0AK04676+%0D%0AK04237+%0D%0AK16687+%0D%0AK16685+%0D%0AK043…
ko05218	Melanoma	108(1.54%)	200(1.15%)	2.818130e-05	1.181298e-04	ENSMUST00000021283,ENSMUST00000060336,ENSMUST00000005671,ENSMUST00000168039,ENSMUST00000058692,ENSMUST00000055518,ENSMUST00000029653,ENSMUST00000050201,ENSMUST00000057669,ENSMUST00000095529,ENSMUST00000033473,ENSMUST00000119833,ENSMUST00000119306,ENSMUST00000019843,ENSMUST00000111160,ENSMUST00000111159,ENSMUST00000064794,ENSMUST00000110442,ENSMUST00000103145,ENSMUST00000000894,ENSMUST00000038859,…	K02649,K04358,K05087,K05450,K04357,K04371,K04456,K17454,K00922,K02091,K04363,K04359,K04365,K04366,K07827,K02833,K04503,K04369,K05459,K02089,K04362,K05689,K06618,K04451,K06620,K17386,K05089,K05099,K09455,	http://www.kegg.jp/kegg-bin/show_pathway?scale=1.0&query=&map=ko05218&use=reference&multi_query=K02649+%0D%0AK04358+%0D%0AK05087+%0D%0AK05450+%0D%0AK04357+%0D%0AK04371+%0D%0AK04456+%0D%0AK17454+%0D%0AK00922+%0D%0AK02091+%0D%0AK04363+%0D%0AK04359+%0D%0AK04365+%0D%0AK04366+%0D%0AK07827+%0D%0AK02833+%0D%0AK04503+%0D%0AK04369+%0D%0AK05459+%0D%0AK02089+%0D%0AK04362+%0D%0AK05689+%0D%0AK06618+%0D%0AK044…
ko05205	Proteoglycans in cancer	385(5.49%)	647(3.71%)	2.371651e-24	5.183751e-23	ENSMUST00000182704,ENSMUST00000182588,ENSMUST00000182112,ENSMUST00000182594,ENSMUST00000182959,ENSMUST00000182711,ENSMUST00000182008,ENSMUST00000182547,ENSMUST00000182610,ENSMUST00000182452,ENSMUST00000183095,ENSMUST00000110688,ENSMUST00000121802,ENSMUST00000117270,ENSMUST00000021283,ENSMUST00000099428,ENSMUST00000029429,ENSMUST00000060336,ENSMUST00000178696,ENSMUST00000119369,ENSMUST00000100770,…	K10380,K02649,K07965,K00182,K04358,K00444,K07293,K05087,K08550,K02677,K04441,K08109,K12077,K09593,K04364,K03685,K04707,K05085,K13376,K04515,K00408,K05697,K04959,K04371,K13769,K06106,K04660,K06270,K02329,K05717,K00445,K01357,K08107,K12329,K04456,K06487,K06256,K05704,K01116,K16338,K04393,K06255,K07203,K00922,K05760,K02842,K04437,K04365,K09295,K00572,K04958,K04366,K07827,K17457,K13375,K16848,K04409,…	http://www.kegg.jp/kegg-bin/show_pathway?scale=1.0&query=&map=ko05205&use=reference&multi_query=K10380+%0D%0AK02649+%0D%0AK07965+%0D%0AK00182+%0D%0AK04358+%0D%0AK00444+%0D%0AK07293+%0D%0AK05087+%0D%0AK08550+%0D%0AK02677+%0D%0AK04441+%0D%0AK08109+%0D%0AK12077+%0D%0AK09593+%0D%0AK04364+%0D%0AK03685+%0D%0AK04707+%0D%0AK05085+%0D%0AK13376+%0D%0AK04515+%0D%0AK00408+%0D%0AK05697+%0D%0AK04959+%0D%0AK043…
ko00564	Glycerophospholipid metabolism	169(2.41%)	286(1.64%)	2.989970e-11	2.541474e-10	ENSMUST00000169687,ENSMUST00000112618,ENSMUST00000028167,ENSMUST00000115137,ENSMUST00000079791,ENSMUST00000104893,ENSMUST00000115140,ENSMUST00000150134,ENSMUST00000054173,ENSMUST00000111067,ENSMUST00000067124,ENSMUST00000149064,ENSMUST00000067545,ENSMUST00000004681,ENSMUST00000111070,ENSMUST00000074729,ENSMUST00000110855,ENSMUST00000045295,ENSMUST00000137913,ENSMUST00000101377,ENSMUST00000101382,…	K00111,K00968,K06124,K15728,K13513,K14676,K00901,K13514,K14621,K00623,K00551,K13517,K16860,K00894,K13509,K13512,K16342,K01115,K01047,K01080,K01613,K00981,K01049,K08730,K13523,K00994,K00649,K00006,K00995,K08729,K13510,K16343,K14156,K13506,K13515,K01517,	http://www.kegg.jp/kegg-bin/show_pathway?scale=1.0&query=&map=ko00564&use=reference&multi_query=K00111+%0D%0AK00968+%0D%0AK06124+%0D%0AK15728+%0D%0AK13513+%0D%0AK14676+%0D%0AK00901+%0D%0AK13514+%0D%0AK14621+%0D%0AK00623+%0D%0AK00551+%0D%0AK13517+%0D%0AK16860+%0D%0AK00894+%0D%0AK13509+%0D%0AK13512+%0D%0AK16342+%0D%0AK01115+%0D%0AK01047+%0D%0AK01080+%0D%0AK01613+%0D%0AK00981+%0D%0AK01049+%0D%0AK087…
ko05200	Pathways in cancer	542(7.73%)	947(5.43%)	6.499330e-28	1.988795e-26	ENSMUST00000171644,ENSMUST00000000450,ENSMUST00000105441,ENSMUST00000105440,ENSMUST00000075099,ENSMUST00000093852,ENSMUST00000021283,ENSMUST00000029429,ENSMUST00000060336,ENSMUST00000178696,ENSMUST00000119369,ENSMUST00000173495,ENSMUST00000173059,ENSMUST00000172754,ENSMUST00000005671,ENSMUST00000124096,ENSMUST00000165457,ENSMUST00000169570,ENSMUST00000166439,ENSMUST00000033269,ENSMUST00000168958,…	K08530,K05691,K10055,K02649,K00182,K04358,K00444,K04462,K05087,K05093,K04496,K06237,K06231,K08803,K02677,K06230,K05637,K06240,K06765,K04491,K10053,K11217,K08734,K04364,K04707,K16798,K08015,K13376,K08524,K04357,K00408,K04371,K02329,K03875,K05717,K00445,K01357,K09291,K05635,K04456,K06244,K08732,K06619,K06247,K04674,K06485,K06487,K04662,K04570,K17454,K01116,K04411,K07201,K09097,K04492,K02580,K06626,…	http://www.kegg.jp/kegg-bin/show_pathway?scale=1.0&query=&map=ko05200&use=reference&multi_query=K08530+%0D%0AK05691+%0D%0AK10055+%0D%0AK02649+%0D%0AK00182+%0D%0AK04358+%0D%0AK00444+%0D%0AK04462+%0D%0AK05087+%0D%0AK05093+%0D%0AK04496+%0D%0AK06237+%0D%0AK06231+%0D%0AK08803+%0D%0AK02677+%0D%0AK06230+%0D%0AK05637+%0D%0AK06240+%0D%0AK06765+%0D%0AK04491+%0D%0AK10053+%0D%0AK11217+%0D%0AK08734+%0D%0AK043…
ko00513	Various types of N-glycan biosynthesis	55(0.78%)	104(0.60%)	3.295686e-03	1.008480e-02	ENSMUST00000030538,ENSMUST00000179929,ENSMUST00000127504,ENSMUST00000156751,ENSMUST00000147468,ENSMUST00000054096,ENSMUST00000038628,ENSMUST00000138522,ENSMUST00000163753,ENSMUST00000020039,ENSMUST00000151952,ENSMUST00000042161,ENSMUST00000154819,ENSMUST00000143636,ENSMUST00000149791,ENSMUST00000148047,ENSMUST00000116380,ENSMUST00000029171,ENSMUST00000177595,ENSMUST00000171770,ENSMUST00000062804,…	K12670,K13748,K00738,K01230,K12667,K00717,K09673,K07441,K03843,K07967,K00781,K09672,K12669,K12668,K03846,K01231,K07432,K09656,K03842,	http://www.kegg.jp/kegg-bin/show_pathway?scale=1.0&query=&map=ko00513&use=reference&multi_query=K12670+%0D%0AK13748+%0D%0AK00738+%0D%0AK01230+%0D%0AK12667+%0D%0AK00717+%0D%0AK09673+%0D%0AK07441+%0D%0AK03843+%0D%0AK07967+%0D%0AK00781+%0D%0AK09672+%0D%0AK12669+%0D%0AK12668+%0D%0AK03846+%0D%0AK01231+%0D%0AK07432+%0D%0AK09656+%0D%0AK03842+%0D%0A
ko00901	Indole alkaloid biosynthesis	4(0.06%)	4(0.02%)	0.000000e+00	0.000000e+00	ENSMUST00000066237,ENSMUST00000178704,ENSMUST00000109659,ENSMUST00000155690,	K01593,	http://www.kegg.jp/kegg-bin/show_pathway?scale=1.0&query=&map=ko00901&use=reference&multi_query=K01593+%0D%0A
ko04510	Focal adhesion	325(4.63%)	592(3.39%)	8.406715e-14	8.298241e-13	ENSMUST00000108283,ENSMUST00000021283,ENSMUST00000056176,ENSMUST00000185188,ENSMUST00000005671,ENSMUST00000106643,ENSMUST00000033030,ENSMUST00000033899,ENSMUST00000022369,ENSMUST00000168039,ENSMUST00000058692,ENSMUST00000059595,ENSMUST00000055518,ENSMUST00000035471,ENSMUST00000092070,ENSMUST00000106497,ENSMUST00000021090,ENSMUST00000106499,ENSMUST00000106495,ENSMUST00000135065,ENSMUST00000023123,…	K05734,K02649,K05730,K05087,K06275,K06237,K05700,K05450,K02677,K05637,K06240,K04364,K06236,K06252,K03853,K06277,K04659,K04357,K06249,K05096,K03900,K04371,K13708,K06270,K05726,K06271,K06525,K05733,K05717,K12329,K05635,K04456,K06244,K06584,K06247,K06485,K06487,K05735,K05736,K05704,K06279,K04393,K00922,K04363,K04440,K05760,K12756,K04359,K04437,K04365,K06273,K04366,K10151,K17457,K05732,K06274,K04409,…	http://www.kegg.jp/kegg-bin/show_pathway?scale=1.0&query=&map=ko04510&use=reference&multi_query=K05734+%0D%0AK02649+%0D%0AK05730+%0D%0AK05087+%0D%0AK06275+%0D%0AK06237+%0D%0AK05700+%0D%0AK05450+%0D%0AK02677+%0D%0AK05637+%0D%0AK06240+%0D%0AK04364+%0D%0AK06236+%0D%0AK06252+%0D%0AK03853+%0D%0AK06277+%0D%0AK04659+%0D%0AK04357+%0D%0AK06249+%0D%0AK05096+%0D%0AK03900+%0D%0AK04371+%0D%0AK13708+%0D%0AK062…
ko05410	Hypertrophic cardiomyopathy (HCM)	166(2.37%)	283(1.62%)	9.958860e-11	7.813875e-10	ENSMUST00000182222,ENSMUST00000092351,ENSMUST00000022567,ENSMUST00000021750,ENSMUST00000170156,ENSMUST00000037434,ENSMUST00000186622,ENSMUST00000112249,ENSMUST00000112250,ENSMUST00000010210,ENSMUST00000168532,ENSMUST00000085092,ENSMUST00000164988,ENSMUST00000170737,ENSMUST00000114000,ENSMUST00000045288,ENSMUST00000195201,ENSMUST00000178799,ENSMUST00000102760,ENSMUST00000102761,ENSMUST00000078324,…	K04873,K04860,K04962,K04861,K04851,K04859,K10366,K13376,K04865,K07200,K04850,K06265,K06525,K12045,K04857,K06584,K04863,K06485,K12567,K06487,K12641,K10373,K10374,K04858,K12044,K13375,K04868,K05459,K06583,K10375,K05719,K06587,K06585,K12563,K06482,K06476,K06493,K01283,K04866,K04869,K04870,K06480,K04867,K04864,K06484,K06588,K04853,K12569,K06586,K12566,K09290,	http://www.kegg.jp/kegg-bin/show_pathway?scale=1.0&query=&map=ko05410&use=reference&multi_query=K04873+%0D%0AK04860+%0D%0AK04962+%0D%0AK04861+%0D%0AK04851+%0D%0AK04859+%0D%0AK10366+%0D%0AK13376+%0D%0AK04865+%0D%0AK07200+%0D%0AK04850+%0D%0AK06265+%0D%0AK06525+%0D%0AK12045+%0D%0AK04857+%0D%0AK06584+%0D%0AK04863+%0D%0AK06485+%0D%0AK12567+%0D%0AK06487+%0D%0AK12641+%0D%0AK10373+%0D%0AK10374+%0D%0AK048…
ko04713	Circadian entrainment	247(3.52%)	344(1.97%)	1.154022e-33	5.044726e-32	ENSMUST00000114318,ENSMUST00000114310,ENSMUST00000114308,ENSMUST00000114317,ENSMUST00000028335,ENSMUST00000114314,ENSMUST00000114307,ENSMUST00000114312,ENSMUST00000155737,ENSMUST00000108234,ENSMUST00000193050,ENSMUST00000134310,ENSMUST00000138579,ENSMUST00000142742,ENSMUST00000086451,ENSMUST00000115733,ENSMUST00000027020,ENSMUST00000063508,ENSMUST00000163309,ENSMUST00000059595,ENSMUST00000021750,…	K05208,K04538,K05858,K13240,K12318,K05200,K02677,K04962,K04963,K04545,K02183,K04851,K04634,K07376,K04515,K04630,K04850,K04961,K04371,K05197,K04854,K04445,K05209,K04855,K02633,K16513,K04632,K05198,K04542,K04536,K04537,K04347,K04958,K05210,K05212,K04543,K04345,K04534,K07826,K12319,K08041,K05211,K08042,K08043,K08048,K04856,K08049,K08045,K05000,K04960,K05199,K04587,K04285,K05870,	http://www.kegg.jp/kegg-bin/show_pathway?scale=1.0&query=&map=ko04713&use=reference&multi_query=K05208+%0D%0AK04538+%0D%0AK05858+%0D%0AK13240+%0D%0AK12318+%0D%0AK05200+%0D%0AK02677+%0D%0AK04962+%0D%0AK04963+%0D%0AK04545+%0D%0AK02183+%0D%0AK04851+%0D%0AK04634+%0D%0AK07376+%0D%0AK04515+%0D%0AK04630+%0D%0AK04850+%0D%0AK04961+%0D%0AK04371+%0D%0AK05197+%0D%0AK04854+%0D%0AK04445+%0D%0AK05209+%0D%0AK048…
ko05222	Small cell lung cancer	147(2.10%)	267(1.53%)	3.020848e-07	1.621718e-06	ENSMUST00000021283,ENSMUST00000033899,ENSMUST00000161302,ENSMUST00000160340,ENSMUST00000162278,ENSMUST00000179394,ENSMUST00000161895,ENSMUST00000162817,ENSMUST00000160956,ENSMUST00000055518,ENSMUST00000035471,ENSMUST00000092070,ENSMUST00000087050,ENSMUST00000129514,ENSMUST00000077257,ENSMUST00000166775,ENSMUST00000015791,ENSMUST00000033898,ENSMUST00000096482,ENSMUST00000110585,ENSMUST00000190131,…	K02649,K06237,K01522,K05637,K06240,K08524,K03875,K05717,K05635,K04456,K06244,K06247,K06485,K06487,K04570,K17454,K02580,K06626,K00922,K02091,K04503,K02084,K02089,K05719,K06618,K04451,K09848,K13241,K06482,K06476,K06620,K05636,K04453,K03174,K04377,K05725,K08525,K16063,K04735,K02161,K07210,	http://www.kegg.jp/kegg-bin/show_pathway?scale=1.0&query=&map=ko05222&use=reference&multi_query=K02649+%0D%0AK06237+%0D%0AK01522+%0D%0AK05637+%0D%0AK06240+%0D%0AK08524+%0D%0AK03875+%0D%0AK05717+%0D%0AK05635+%0D%0AK04456+%0D%0AK06244+%0D%0AK06247+%0D%0AK06485+%0D%0AK06487+%0D%0AK04570+%0D%0AK17454+%0D%0AK02580+%0D%0AK06626+%0D%0AK00922+%0D%0AK02091+%0D%0AK04503+%0D%0AK02084+%0D%0AK02089+%0D%0AK057…
ko00561	Glycerolipid metabolism	70(1.00%)	143(0.82%)	1.356300e-02	3.672813e-02	ENSMUST00000111067,ENSMUST00000067124,ENSMUST00000149064,ENSMUST00000067545,ENSMUST00000074729,ENSMUST00000053913,ENSMUST00000153238,ENSMUST00000132179,ENSMUST00000132708,ENSMUST00000034731,ENSMUST00000047311,ENSMUST00000152798,ENSMUST00000040500,ENSMUST00000045289,ENSMUST00000089925,ENSMUST00000023578,ENSMUST00000137311,ENSMUST00000130574,ENSMUST00000027517,ENSMUST00000028286,ENSMUST00000099709,…	K15728,K13513,K00901,K01046,K13517,K13534,K13509,K01080,K01054,K13523,K01059,K14085,K00863,K00864,K13506,K00011,	http://www.kegg.jp/kegg-bin/show_pathway?scale=1.0&query=&map=ko00561&use=reference&multi_query=K15728+%0D%0AK13513+%0D%0AK00901+%0D%0AK01046+%0D%0AK13517+%0D%0AK13534+%0D%0AK13509+%0D%0AK01080+%0D%0AK01054+%0D%0AK13523+%0D%0AK01059+%0D%0AK14085+%0D%0AK00863+%0D%0AK00864+%0D%0AK13506+%0D%0AK00011+%0D%0A
ko05412	Arrhythmogenic right ventricular cardiomyopathy (ARVC)	155(2.21%)	238(1.36%)	1.802833e-15	2.043211e-14	ENSMUST00000105441,ENSMUST00000105440,ENSMUST00000075099,ENSMUST00000182222,ENSMUST00000092351,ENSMUST00000022567,ENSMUST00000021750,ENSMUST00000170156,ENSMUST00000111657,ENSMUST00000061496,ENSMUST00000041717,ENSMUST00000111662,ENSMUST00000111654,ENSMUST00000111658,ENSMUST00000111659,ENSMUST00000111653,ENSMUST00000111656,ENSMUST00000127233,ENSMUST00000153888,ENSMUST00000111646,ENSMUST00000037434,…	K05691,K04873,K04860,K04962,K04491,K04861,K04851,K04859,K12642,K10366,K04865,K04850,K06265,K06525,K04857,K06584,K04863,K06485,K06487,K12641,K04492,K04858,K04490,K04868,K06583,K05719,K06587,K06585,K02105,K12563,K06482,K10056,K06476,K06493,K04866,K04869,K04870,K10381,K06480,K05699,K04867,K04864,K06484,K06588,K06736,K04853,K12569,K06586,K12566,K07597,	http://www.kegg.jp/kegg-bin/show_pathway?scale=1.0&query=&map=ko05412&use=reference&multi_query=K05691+%0D%0AK04873+%0D%0AK04860+%0D%0AK04962+%0D%0AK04491+%0D%0AK04861+%0D%0AK04851+%0D%0AK04859+%0D%0AK12642+%0D%0AK10366+%0D%0AK04865+%0D%0AK04850+%0D%0AK06265+%0D%0AK06525+%0D%0AK04857+%0D%0AK06584+%0D%0AK04863+%0D%0AK06485+%0D%0AK06487+%0D%0AK12641+%0D%0AK04492+%0D%0AK04858+%0D%0AK04490+%0D%0AK048…
ko04012	ErbB signaling pathway	177(2.52%)	305(1.75%)	8.672548e-11	6.983683e-10	ENSMUST00000108283,ENSMUST00000021283,ENSMUST00000059595,ENSMUST00000055518,ENSMUST00000115713,ENSMUST00000115712,ENSMUST00000115705,ENSMUST00000034150,ENSMUST00000106497,ENSMUST00000021090,ENSMUST00000106499,ENSMUST00000106495,ENSMUST00000135065,ENSMUST00000114471,ENSMUST00000119142,ENSMUST00000121473,ENSMUST00000153432,ENSMUST00000106402,ENSMUST00000163226,ENSMUST00000066466,ENSMUST00000134466,…	K05734,K02649,K02677,K05456,K09593,K04364,K04707,K05085,K04515,K04357,K04371,K05457,K05458,K05733,K08887,K04456,K06619,K05735,K05736,K05704,K01116,K06279,K07203,K00922,K09784,K04440,K04365,K08774,K04366,K07827,K04409,K02833,K04369,K05084,K04431,K05859,K07365,K04430,K11224,K11223,K04377,K05725,K03083,K17448,K04375,K04410,	http://www.kegg.jp/kegg-bin/show_pathway?scale=1.0&query=&map=ko04012&use=reference&multi_query=K05734+%0D%0AK02649+%0D%0AK02677+%0D%0AK05456+%0D%0AK09593+%0D%0AK04364+%0D%0AK04707+%0D%0AK05085+%0D%0AK04515+%0D%0AK04357+%0D%0AK04371+%0D%0AK05457+%0D%0AK05458+%0D%0AK05733+%0D%0AK08887+%0D%0AK04456+%0D%0AK06619+%0D%0AK05735+%0D%0AK05736+%0D%0AK05704+%0D%0AK01116+%0D%0AK06279+%0D%0AK07203+%0D%0AK009…
ko04144	Endocytosis	380(5.42%)	658(3.77%)	8.442958e-21	1.359761e-19	ENSMUST00000005671,ENSMUST00000124096,ENSMUST00000034740,ENSMUST00000184450,ENSMUST00000184333,ENSMUST00000017783,ENSMUST00000103067,ENSMUST00000092517,ENSMUST00000167787,ENSMUST00000057373,ENSMUST00000173860,ENSMUST00000173987,ENSMUST00000025800,ENSMUST00000112673,ENSMUST00000041555,ENSMUST00000106930,ENSMUST00000154120,ENSMUST00000038207,ENSMUST00000149047,ENSMUST00000106929,ENSMUST00000106657,…	K05087,K05093,K10591,K12485,K04678,K07905,K07904,K00889,K12186,K09526,K04679,K04707,K05085,K13376,K12492,K04357,K06069,K05096,K07897,K11824,K12484,K12189,K12494,K12185,K12486,K12491,K01528,K11248,K04705,K04674,K12477,K05632,K05704,K06093,K07891,K12194,K01115,K12479,K11247,K12472,K04393,K05094,K04363,K05091,K12487,K12193,K12495,K12481,K05126,K12471,K12469,K11827,K13375,K04439,K02833,K12478,K05084,…	http://www.kegg.jp/kegg-bin/show_pathway?scale=1.0&query=&map=ko04144&use=reference&multi_query=K05087+%0D%0AK05093+%0D%0AK10591+%0D%0AK12485+%0D%0AK04678+%0D%0AK07905+%0D%0AK07904+%0D%0AK00889+%0D%0AK12186+%0D%0AK09526+%0D%0AK04679+%0D%0AK04707+%0D%0AK05085+%0D%0AK13376+%0D%0AK12492+%0D%0AK04357+%0D%0AK06069+%0D%0AK05096+%0D%0AK07897+%0D%0AK11824+%0D%0AK12484+%0D%0AK12189+%0D%0AK12494+%0D%0AK121…
ko05216	Thyroid cancer	75(1.07%)	128(0.73%)	8.737940e-06	3.713625e-05	ENSMUST00000171644,ENSMUST00000000450,ENSMUST00000111657,ENSMUST00000061496,ENSMUST00000041717,ENSMUST00000111662,ENSMUST00000111654,ENSMUST00000111658,ENSMUST00000111659,ENSMUST00000111653,ENSMUST00000111656,ENSMUST00000127233,ENSMUST00000153888,ENSMUST00000111646,ENSMUST00000129514,ENSMUST00000077257,ENSMUST00000166775,ENSMUST00000050201,ENSMUST00000057669,ENSMUST00000124973,ENSMUST00000100251,…	K08530,K04491,K08524,K04371,K09291,K04492,K04365,K04490,K05126,K07827,K02833,K04503,K09288,K04369,K05689,K02105,K04451,K04377,K08525,K09290,K09292,	http://www.kegg.jp/kegg-bin/show_pathway?scale=1.0&query=&map=ko05216&use=reference&multi_query=K08530+%0D%0AK04491+%0D%0AK08524+%0D%0AK04371+%0D%0AK09291+%0D%0AK04492+%0D%0AK04365+%0D%0AK04490+%0D%0AK05126+%0D%0AK07827+%0D%0AK02833+%0D%0AK04503+%0D%0AK09288+%0D%0AK04369+%0D%0AK05689+%0D%0AK02105+%0D%0AK04451+%0D%0AK04377+%0D%0AK08525+%0D%0AK09290+%0D%0AK09292+%0D%0A
ko05032	Morphine addiction	149(2.12%)	259(1.48%)	5.332648e-09	3.708614e-08	ENSMUST00000155737,ENSMUST00000108234,ENSMUST00000193050,ENSMUST00000059595,ENSMUST00000041160,ENSMUST00000031121,ENSMUST00000070864,ENSMUST00000102939,ENSMUST00000100348,ENSMUST00000041342,ENSMUST00000114447,ENSMUST00000107749,ENSMUST00000074694,ENSMUST00000100301,ENSMUST00000172109,ENSMUST00000121390,ENSMUST00000122053,ENSMUST00000025338,ENSMUST00000173823,ENSMUST00000172792,ENSMUST00000124825,…	K04538,K02677,K04545,K05175,K04849,K04615,K04630,K04344,K13298,K15015,K04632,K04542,K04536,K05186,K04537,K04347,K05181,K04439,K04215,K04543,K04345,K04534,K07826,K08041,K08291,K08042,K08043,K08048,K13755,K08049,K08045,K05000,K00910,	http://www.kegg.jp/kegg-bin/show_pathway?scale=1.0&query=&map=ko05032&use=reference&multi_query=K04538+%0D%0AK02677+%0D%0AK04545+%0D%0AK05175+%0D%0AK04849+%0D%0AK04615+%0D%0AK04630+%0D%0AK04344+%0D%0AK13298+%0D%0AK15015+%0D%0AK04632+%0D%0AK04542+%0D%0AK04536+%0D%0AK05186+%0D%0AK04537+%0D%0AK04347+%0D%0AK05181+%0D%0AK04439+%0D%0AK04215+%0D%0AK04543+%0D%0AK04345+%0D%0AK04534+%0D%0AK07826+%0D%0AK080…
ko00524	Butirosin and neomycin biosynthesis	18(0.26%)	23(0.13%)	3.904458e-05	1.582835e-04	ENSMUST00000116238,ENSMUST00000020277,ENSMUST00000000642,ENSMUST00000170833,ENSMUST00000099691,ENSMUST00000072357,ENSMUST00000130422,ENSMUST00000152761,ENSMUST00000139228,ENSMUST00000143179,ENSMUST00000052949,ENSMUST00000153665,ENSMUST00000132309,ENSMUST00000126234,ENSMUST00000123097,ENSMUST00000148221,ENSMUST00000149644,ENSMUST00000135983,	K00844,	http://www.kegg.jp/kegg-bin/show_pathway?scale=1.0&query=&map=ko00524&use=reference&multi_query=K00844+%0D%0A
ko05211	Renal cell carcinoma	110(1.57%)	193(1.11%)	8.044673e-07	4.244259e-06	ENSMUST00000108283,ENSMUST00000021283,ENSMUST00000100770,ENSMUST00000054547,ENSMUST00000055518,ENSMUST00000034150,ENSMUST00000106497,ENSMUST00000021090,ENSMUST00000106499,ENSMUST00000106495,ENSMUST00000135065,ENSMUST00000045288,ENSMUST00000195201,ENSMUST00000095087,ENSMUST00000091146,ENSMUST00000102872,ENSMUST00000147755,ENSMUST00000050201,ENSMUST00000057669,ENSMUST00000033640,ENSMUST00000134402,…	K05734,K02649,K07293,K09593,K04364,K13376,K06277,K04371,K05733,K04456,K05735,K05736,K09097,K07299,K04393,K00922,K04365,K08774,K03871,K04366,K07827,K13375,K09592,K15589,K04409,K02833,K04369,K07836,K09594,K08268,K17386,K03873,K05448,K09095,K01679,K05099,K04410,	http://www.kegg.jp/kegg-bin/show_pathway?scale=1.0&query=&map=ko05211&use=reference&multi_query=K05734+%0D%0AK02649+%0D%0AK07293+%0D%0AK09593+%0D%0AK04364+%0D%0AK13376+%0D%0AK06277+%0D%0AK04371+%0D%0AK05733+%0D%0AK04456+%0D%0AK05735+%0D%0AK05736+%0D%0AK09097+%0D%0AK07299+%0D%0AK04393+%0D%0AK00922+%0D%0AK04365+%0D%0AK08774+%0D%0AK03871+%0D%0AK04366+%0D%0AK07827+%0D%0AK13375+%0D%0AK09592+%0D%0AK155…
ko04970	Salivary secretion	116(1.65%)	177(1.01%)	2.514006e-12	2.197959e-11	ENSMUST00000187510,ENSMUST00000134310,ENSMUST00000138579,ENSMUST00000142742,ENSMUST00000086451,ENSMUST00000152831,ENSMUST00000101045,ENSMUST00000101044,ENSMUST00000172099,ENSMUST00000179836,ENSMUST00000065788,ENSMUST00000177634,ENSMUST00000179097,ENSMUST00000188285,ENSMUST00000188210,ENSMUST00000074983,ENSMUST00000112423,ENSMUST00000190985,ENSMUST00000190044,ENSMUST00000188991,ENSMUST00000100831,…	K04131,K05858,K13240,K05850,K04936,K12318,K12550,K02677,K04963,K02183,K04634,K07376,K01539,K13911,K04959,K13912,K13915,K04136,K01540,K04632,K13855,K04958,K04345,K13879,K12319,K08041,K13504,K08042,K08043,K08048,K08049,K08045,K04960,K04141,	http://www.kegg.jp/kegg-bin/show_pathway?scale=1.0&query=&map=ko04970&use=reference&multi_query=K04131+%0D%0AK05858+%0D%0AK13240+%0D%0AK05850+%0D%0AK04936+%0D%0AK12318+%0D%0AK12550+%0D%0AK02677+%0D%0AK04963+%0D%0AK02183+%0D%0AK04634+%0D%0AK07376+%0D%0AK01539+%0D%0AK13911+%0D%0AK04959+%0D%0AK13912+%0D%0AK13915+%0D%0AK04136+%0D%0AK01540+%0D%0AK04632+%0D%0AK13855+%0D%0AK04958+%0D%0AK04345+%0D%0AK138…
ko04146	Peroxisome	117(1.67%)	233(1.34%)	7.518639e-04	2.556337e-03	ENSMUST00000000896,ENSMUST00000103217,ENSMUST00000134747,ENSMUST00000032443,ENSMUST00000111607,ENSMUST00000034046,ENSMUST00000135955,ENSMUST00000110372,ENSMUST00000130563,ENSMUST00000110371,ENSMUST00000167175,ENSMUST00000156431,ENSMUST00000022437,ENSMUST00000167066,ENSMUST00000165955,ENSMUST00000171414,ENSMUST00000127204,ENSMUST00000093106,ENSMUST00000000145,ENSMUST00000138515,ENSMUST00000108904,…	K13350,K13343,K13356,K01897,K12261,K13239,K00106,K13335,K03781,K08746,K11517,K11992,K06664,K13273,K08764,K13348,K00232,K13347,K00869,K13342,K00031,K13353,K01578,K00649,K08726,K07513,K13344,K13241,K13345,K05678,K01796,K04565,K13339,K12405,K00624,K00308,K01640,K13354,K05676,K00273,	http://www.kegg.jp/kegg-bin/show_pathway?scale=1.0&query=&map=ko04146&use=reference&multi_query=K13350+%0D%0AK13343+%0D%0AK13356+%0D%0AK01897+%0D%0AK12261+%0D%0AK13239+%0D%0AK00106+%0D%0AK13335+%0D%0AK03781+%0D%0AK08746+%0D%0AK11517+%0D%0AK11992+%0D%0AK06664+%0D%0AK13273+%0D%0AK08764+%0D%0AK13348+%0D%0AK00232+%0D%0AK13347+%0D%0AK00869+%0D%0AK13342+%0D%0AK00031+%0D%0AK13353+%0D%0AK01578+%0D%0AK006…
ko05146	Amoebiasis	163(2.32%)	299(1.71%)	1.800134e-07	1.020076e-06	ENSMUST00000021283,ENSMUST00000134310,ENSMUST00000033899,ENSMUST00000022369,ENSMUST00000059595,ENSMUST00000055518,ENSMUST00000035471,ENSMUST00000092070,ENSMUST00000027241,ENSMUST00000114795,ENSMUST00000110116,ENSMUST00000070724,ENSMUST00000023123,ENSMUST00000088355,ENSMUST00000025541,ENSMUST00000087050,ENSMUST00000045288,ENSMUST00000195201,ENSMUST00000015791,ENSMUST00000113600,ENSMUST00000113598,…	K02649,K05858,K06237,K05700,K02677,K05637,K06240,K04386,K06236,K04634,K13376,K07897,K06464,K04633,K04387,K05717,K13963,K05635,K06244,K06247,K04632,K02580,K03997,K00922,K13375,K06461,K04637,K02187,K04345,K08041,K13241,K05636,K05699,K05725,K04735,K03998,K07898,K05425,K01476,	http://www.kegg.jp/kegg-bin/show_pathway?scale=1.0&query=&map=ko05146&use=reference&multi_query=K02649+%0D%0AK05858+%0D%0AK06237+%0D%0AK05700+%0D%0AK02677+%0D%0AK05637+%0D%0AK06240+%0D%0AK04386+%0D%0AK06236+%0D%0AK04634+%0D%0AK13376+%0D%0AK07897+%0D%0AK06464+%0D%0AK04633+%0D%0AK04387+%0D%0AK05717+%0D%0AK13963+%0D%0AK05635+%0D%0AK06244+%0D%0AK06247+%0D%0AK04632+%0D%0AK02580+%0D%0AK03997+%0D%0AK009…
ko05030	Cocaine addiction	104(1.48%)	162(0.93%)	1.906153e-10	1.422641e-09	ENSMUST00000114318,ENSMUST00000114310,ENSMUST00000114308,ENSMUST00000114317,ENSMUST00000028335,ENSMUST00000114314,ENSMUST00000114307,ENSMUST00000114312,ENSMUST00000066237,ENSMUST00000178704,ENSMUST00000109659,ENSMUST00000155690,ENSMUST00000074694,ENSMUST00000041093,ENSMUST00000047450,ENSMUST00000000219,ENSMUST00000105929,ENSMUST00000124951,ENSMUST00000123057,ENSMUST00000140344,ENSMUST00000115835,…	K05208,K01593,K04630,K09048,K09047,K00501,K05209,K15839,K04355,K04632,K05198,K02580,K05213,K04605,K05210,K09029,K05212,K08155,K04345,K11828,K11716,K13765,K05211,K08045,K04735,K00274,K05870,	http://www.kegg.jp/kegg-bin/show_pathway?scale=1.0&query=&map=ko05030&use=reference&multi_query=K05208+%0D%0AK01593+%0D%0AK04630+%0D%0AK09048+%0D%0AK09047+%0D%0AK00501+%0D%0AK05209+%0D%0AK15839+%0D%0AK04355+%0D%0AK04632+%0D%0AK05198+%0D%0AK02580+%0D%0AK05213+%0D%0AK04605+%0D%0AK05210+%0D%0AK09029+%0D%0AK05212+%0D%0AK08155+%0D%0AK04345+%0D%0AK11828+%0D%0AK11716+%0D%0AK13765+%0D%0AK05211+%0D%0AK080…
ko04723	Retrograde endocannabinoid signaling	183(2.61%)	297(1.70%)	2.121679e-14	2.164112e-13	ENSMUST00000020102,ENSMUST00000105295,ENSMUST00000155737,ENSMUST00000108234,ENSMUST00000193050,ENSMUST00000134310,ENSMUST00000027020,ENSMUST00000063508,ENSMUST00000163309,ENSMUST00000059595,ENSMUST00000088827,ENSMUST00000110116,ENSMUST00000070724,ENSMUST00000041160,ENSMUST00000031121,ENSMUST00000112249,ENSMUST00000112250,ENSMUST00000025541,ENSMUST00000115273,ENSMUST00000081544,ENSMUST00000097811,…	K12302,K04538,K05858,K05200,K02677,K04441,K04545,K05175,K04851,K04634,K15291,K04849,K15528,K04630,K04850,K04959,K04371,K04344,K05197,K04857,K15015,K05198,K04542,K04277,K04536,K05186,K04440,K04537,K04347,K01054,K04958,K05181,K04603,K04543,K04345,K04534,K07826,K08041,K08042,K08043,K08048,K08049,K08045,K05000,K04960,K13806,K04853,K05199,K04604,	http://www.kegg.jp/kegg-bin/show_pathway?scale=1.0&query=&map=ko04723&use=reference&multi_query=K12302+%0D%0AK04538+%0D%0AK05858+%0D%0AK05200+%0D%0AK02677+%0D%0AK04441+%0D%0AK04545+%0D%0AK05175+%0D%0AK04851+%0D%0AK04634+%0D%0AK15291+%0D%0AK04849+%0D%0AK15528+%0D%0AK04630+%0D%0AK04850+%0D%0AK04959+%0D%0AK04371+%0D%0AK04344+%0D%0AK05197+%0D%0AK04857+%0D%0AK15015+%0D%0AK05198+%0D%0AK04542+%0D%0AK042…
ko04666	Fc gamma R-mediated phagocytosis	127(1.81%)	275(1.58%)	1.846812e-02	4.914125e-02	ENSMUST00000021283,ENSMUST00000056176,ENSMUST00000185188,ENSMUST00000093193,ENSMUST00000101365,ENSMUST00000101364,ENSMUST00000059595,ENSMUST00000055518,ENSMUST00000025800,ENSMUST00000112673,ENSMUST00000146354,ENSMUST00000111275,ENSMUST00000016094,ENSMUST00000144086,ENSMUST00000100301,ENSMUST00000172109,ENSMUST00000050201,ENSMUST00000057669,ENSMUST00000019843,ENSMUST00000111160,ENSMUST00000111159,…	K02649,K05730,K12367,K02677,K00889,K08011,K04371,K04456,K01116,K01115,K06498,K05854,K01080,K13536,K05748,K04393,K00922,K05756,K05743,K05757,K04366,K06274,K04718,K04409,K15909,K07362,K12561,K05753,K05859,K12559,K12488,K05744,K06083,K05855,K07860,	http://www.kegg.jp/kegg-bin/show_pathway?scale=1.0&query=&map=ko04666&use=reference&multi_query=K02649+%0D%0AK05730+%0D%0AK12367+%0D%0AK02677+%0D%0AK00889+%0D%0AK08011+%0D%0AK04371+%0D%0AK04456+%0D%0AK01116+%0D%0AK01115+%0D%0AK06498+%0D%0AK05854+%0D%0AK01080+%0D%0AK13536+%0D%0AK05748+%0D%0AK04393+%0D%0AK00922+%0D%0AK05756+%0D%0AK05743+%0D%0AK05757+%0D%0AK04366+%0D%0AK06274+%0D%0AK04718+%0D%0AK044…
ko04670	Leukocyte transendothelial migration	176(2.51%)	339(1.94%)	4.308363e-06	1.967700e-05	ENSMUST00000105441,ENSMUST00000105440,ENSMUST00000075099,ENSMUST00000021283,ENSMUST00000056176,ENSMUST00000185188,ENSMUST00000100770,ENSMUST00000054547,ENSMUST00000022369,ENSMUST00000059595,ENSMUST00000055518,ENSMUST00000088827,ENSMUST00000090826,ENSMUST00000102698,ENSMUST00000028525,ENSMUST00000027688,ENSMUST00000112442,ENSMUST00000074694,ENSMUST00000146354,ENSMUST00000111275,ENSMUST00000016094,…	K05691,K02649,K05730,K07293,K05700,K02677,K04441,K04351,K08015,K04630,K08011,K06087,K06464,K05726,K05871,K05690,K01116,K04393,K00922,K08016,K05760,K12756,K10031,K05732,K06274,K06461,K07836,K05859,K05719,K06514,K04513,K02105,K12754,K06471,K17388,K05699,K05725,K08014,K06735,K08008,K08007,K05702,K12757,K06785,K08010,K06527,K07860,K08013,	http://www.kegg.jp/kegg-bin/show_pathway?scale=1.0&query=&map=ko04670&use=reference&multi_query=K05691+%0D%0AK02649+%0D%0AK05730+%0D%0AK07293+%0D%0AK05700+%0D%0AK02677+%0D%0AK04441+%0D%0AK04351+%0D%0AK08015+%0D%0AK04630+%0D%0AK08011+%0D%0AK06087+%0D%0AK06464+%0D%0AK05726+%0D%0AK05871+%0D%0AK05690+%0D%0AK01116+%0D%0AK04393+%0D%0AK00922+%0D%0AK08016+%0D%0AK05760+%0D%0AK12756+%0D%0AK10031+%0D%0AK057…
ko04014	Ras signaling pathway	408(5.82%)	689(3.95%)	3.788427e-25	9.660490e-24	ENSMUST00000114318,ENSMUST00000114310,ENSMUST00000114308,ENSMUST00000114317,ENSMUST00000028335,ENSMUST00000114314,ENSMUST00000114307,ENSMUST00000114312,ENSMUST00000108283,ENSMUST00000161522,ENSMUST00000159975,ENSMUST00000032811,ENSMUST00000094617,ENSMUST00000160194,ENSMUST00000159351,ENSMUST00000091291,ENSMUST00000021283,ENSMUST00000109552,ENSMUST00000060336,ENSMUST00000155737,ENSMUST00000108234,…	K05208,K05734,K12363,K04527,K02649,K04352,K04358,K04538,K07293,K05087,K05093,K05450,K12326,K02677,K04545,K02183,K12380,K09593,K04364,K08015,K04357,K17630,K05096,K04371,K05410,K02583,K05465,K05209,K17631,K05733,K17635,K08887,K17633,K04456,K08732,K06619,K05735,K16342,K05736,K04570,K01116,K04411,K01115,K05462,K06279,K01047,K02580,K04542,K05121,K04393,K05103,K00922,K04536,K05094,K04363,K05091,K04440,…	http://www.kegg.jp/kegg-bin/show_pathway?scale=1.0&query=&map=ko04014&use=reference&multi_query=K05208+%0D%0AK05734+%0D%0AK12363+%0D%0AK04527+%0D%0AK02649+%0D%0AK04352+%0D%0AK04358+%0D%0AK04538+%0D%0AK07293+%0D%0AK05087+%0D%0AK05093+%0D%0AK05450+%0D%0AK12326+%0D%0AK02677+%0D%0AK04545+%0D%0AK02183+%0D%0AK12380+%0D%0AK09593+%0D%0AK04364+%0D%0AK08015+%0D%0AK04357+%0D%0AK17630+%0D%0AK05096+%0D%0AK043…
ko04971	Gastric acid secretion	113(1.61%)	196(1.12%)	2.587945e-07	1.414127e-06	ENSMUST00000187510,ENSMUST00000134310,ENSMUST00000009689,ENSMUST00000185383,ENSMUST00000059595,ENSMUST00000110116,ENSMUST00000070724,ENSMUST00000019514,ENSMUST00000025541,ENSMUST00000085913,ENSMUST00000097464,ENSMUST00000106402,ENSMUST00000163226,ENSMUST00000066466,ENSMUST00000134466,ENSMUST00000169051,ENSMUST00000145454,ENSMUST00000131869,ENSMUST00000106400,ENSMUST00000106401,ENSMUST00000066452,…	K04131,K05858,K04926,K02677,K02183,K04634,K01539,K04515,K04630,K04959,K13961,K01540,K04913,K04632,K13962,K13855,K04958,K04345,K08041,K04996,K08042,K08043,K08048,K08049,K00907,K08045,K08007,K04960,K01542,K04920,	http://www.kegg.jp/kegg-bin/show_pathway?scale=1.0&query=&map=ko04971&use=reference&multi_query=K04131+%0D%0AK05858+%0D%0AK04926+%0D%0AK02677+%0D%0AK02183+%0D%0AK04634+%0D%0AK01539+%0D%0AK04515+%0D%0AK04630+%0D%0AK04959+%0D%0AK13961+%0D%0AK01540+%0D%0AK04913+%0D%0AK04632+%0D%0AK13962+%0D%0AK13855+%0D%0AK04958+%0D%0AK04345+%0D%0AK08041+%0D%0AK04996+%0D%0AK08042+%0D%0AK08043+%0D%0AK08048+%0D%0AK080…
ko00909	Sesquiterpenoid and triterpenoid biosynthesis	3(0.04%)	3(0.02%)	0.000000e+00	0.000000e+00	ENSMUST00000022977,ENSMUST00000100640,ENSMUST00000054963,	K00511,K00801,	http://www.kegg.jp/kegg-bin/show_pathway?scale=1.0&query=&map=ko00909&use=reference&multi_query=K00511+%0D%0AK00801+%0D%0A
ko04911	Insulin secretion	178(2.54%)	285(1.63%)	7.477947e-15	7.890523e-14	ENSMUST00000000811,ENSMUST00000187510,ENSMUST00000134310,ENSMUST00000172099,ENSMUST00000179836,ENSMUST00000065788,ENSMUST00000177634,ENSMUST00000179097,ENSMUST00000188285,ENSMUST00000188210,ENSMUST00000074983,ENSMUST00000112423,ENSMUST00000190985,ENSMUST00000190044,ENSMUST00000188991,ENSMUST00000100831,ENSMUST00000163322,ENSMUST00000059595,ENSMUST00000021750,ENSMUST00000170156,ENSMUST00000090826,…	K04944,K04131,K05858,K04936,K02677,K04962,K04351,K04851,K04634,K01539,K04515,K09048,K09047,K04850,K05032,K05274,K04942,K04857,K01540,K04632,K04938,K07299,K16882,K07594,K04941,K07882,K04345,K08041,K13504,K08042,K08043,K15297,K08048,K08049,K08045,K04960,K04581,K05262,K04943,K04853,K04587,K05870,	http://www.kegg.jp/kegg-bin/show_pathway?scale=1.0&query=&map=ko04911&use=reference&multi_query=K04944+%0D%0AK04131+%0D%0AK05858+%0D%0AK04936+%0D%0AK02677+%0D%0AK04962+%0D%0AK04351+%0D%0AK04851+%0D%0AK04634+%0D%0AK01539+%0D%0AK04515+%0D%0AK09048+%0D%0AK09047+%0D%0AK04850+%0D%0AK05032+%0D%0AK05274+%0D%0AK04942+%0D%0AK04857+%0D%0AK01540+%0D%0AK04632+%0D%0AK04938+%0D%0AK07299+%0D%0AK16882+%0D%0AK075…
ko05223	Non-small cell lung cancer	98(1.40%)	187(1.07%)	2.712034e-04	9.649797e-04	ENSMUST00000021283,ENSMUST00000161302,ENSMUST00000160340,ENSMUST00000162278,ENSMUST00000179394,ENSMUST00000161895,ENSMUST00000162817,ENSMUST00000160956,ENSMUST00000059595,ENSMUST00000055518,ENSMUST00000106497,ENSMUST00000021090,ENSMUST00000106499,ENSMUST00000106495,ENSMUST00000135065,ENSMUST00000027688,ENSMUST00000112442,ENSMUST00000129514,ENSMUST00000077257,ENSMUST00000166775,ENSMUST00000029653,…	K02649,K01522,K02677,K04364,K08015,K08524,K04357,K04371,K04456,K17454,K01116,K04411,K00922,K02091,K04365,K08774,K04366,K07827,K02833,K04503,K09408,K04369,K02089,K05859,K06618,K09850,K04451,K06620,K08525,K05119,	http://www.kegg.jp/kegg-bin/show_pathway?scale=1.0&query=&map=ko05223&use=reference&multi_query=K02649+%0D%0AK01522+%0D%0AK02677+%0D%0AK04364+%0D%0AK08015+%0D%0AK08524+%0D%0AK04357+%0D%0AK04371+%0D%0AK04456+%0D%0AK17454+%0D%0AK01116+%0D%0AK04411+%0D%0AK00922+%0D%0AK02091+%0D%0AK04365+%0D%0AK08774+%0D%0AK04366+%0D%0AK07827+%0D%0AK02833+%0D%0AK04503+%0D%0AK09408+%0D%0AK04369+%0D%0AK02089+%0D%0AK058…
ko05206	MicroRNAs in cancer	249(3.55%)	439(2.52%)	5.916134e-13	5.485869e-12	ENSMUST00000108283,ENSMUST00000072777,ENSMUST00000159699,ENSMUST00000060710,ENSMUST00000028288,ENSMUST00000132820,ENSMUST00000059595,ENSMUST00000106497,ENSMUST00000021090,ENSMUST00000106499,ENSMUST00000106495,ENSMUST00000135065,ENSMUST00000087723,ENSMUST00000192069,ENSMUST00000111669,ENSMUST00000045288,ENSMUST00000195201,ENSMUST00000038824,ENSMUST00000079812,ENSMUST00000030198,ENSMUST00000009058,…	K05734,K09283,K05867,K02599,K02677,K04364,K06252,K13376,K07436,K17461,K05658,K11430,K02329,K07204,K17398,K04445,K17442,K01425,K04671,K16172,K10127,K06619,K09299,K06256,K05866,K17399,K17454,K01116,K06279,K02580,K06626,K10373,K04381,K07203,K02091,K05094,K04363,K04359,K13863,K09295,K04366,K10151,K06624,K07827,K02833,K04503,K12561,K08270,K11411,K04369,K16866,K05084,K02187,K05859,K05762,K04728,K09850,…	http://www.kegg.jp/kegg-bin/show_pathway?scale=1.0&query=&map=ko05206&use=reference&multi_query=K05734+%0D%0AK09283+%0D%0AK05867+%0D%0AK02599+%0D%0AK02677+%0D%0AK04364+%0D%0AK06252+%0D%0AK13376+%0D%0AK07436+%0D%0AK17461+%0D%0AK05658+%0D%0AK11430+%0D%0AK02329+%0D%0AK07204+%0D%0AK17398+%0D%0AK04445+%0D%0AK17442+%0D%0AK01425+%0D%0AK04671+%0D%0AK16172+%0D%0AK10127+%0D%0AK06619+%0D%0AK09299+%0D%0AK062…
ko04961	Endocrine and other factor-regulated calcium reabsorption	81(1.15%)	137(0.79%)	2.514639e-06	1.221396e-05	ENSMUST00000134310,ENSMUST00000105590,ENSMUST00000067086,ENSMUST00000059595,ENSMUST00000173987,ENSMUST00000110116,ENSMUST00000070724,ENSMUST00000025541,ENSMUST00000085913,ENSMUST00000097464,ENSMUST00000100301,ENSMUST00000172109,ENSMUST00000166972,ENSMUST00000167930,ENSMUST00000085399,ENSMUST00000107857,ENSMUST00000165890,ENSMUST00000105589,ENSMUST00000159763,ENSMUST00000086074,ENSMUST00000070330,…	K05858,K08550,K02677,K07904,K04634,K01539,K11824,K01528,K01540,K04632,K14756,K11827,K04345,K04585,K11825,K08539,K08049,K04645,	http://www.kegg.jp/kegg-bin/show_pathway?scale=1.0&query=&map=ko04961&use=reference&multi_query=K05858+%0D%0AK08550+%0D%0AK02677+%0D%0AK07904+%0D%0AK04634+%0D%0AK01539+%0D%0AK11824+%0D%0AK01528+%0D%0AK01540+%0D%0AK04632+%0D%0AK14756+%0D%0AK11827+%0D%0AK04345+%0D%0AK04585+%0D%0AK11825+%0D%0AK08539+%0D%0AK08049+%0D%0AK04645+%0D%0A
ko04350	TGF-beta signaling pathway	102(1.45%)	177(1.01%)	9.297207e-07	4.821942e-06	ENSMUST00000029170,ENSMUST00000112599,ENSMUST00000090935,ENSMUST00000112601,ENSMUST00000056376,ENSMUST00000126407,ENSMUST00000103067,ENSMUST00000092517,ENSMUST00000167787,ENSMUST00000106657,ENSMUST00000106658,ENSMUST00000042185,ENSMUST00000045288,ENSMUST00000195201,ENSMUST00000029371,ENSMUST00000050201,ENSMUST00000057669,ENSMUST00000105287,ENSMUST00000163448,ENSMUST00000171970,ENSMUST00000087435,…	K04681,K04675,K04678,K04679,K13376,K16791,K04371,K04660,K16620,K04671,K04667,K04670,K04674,K04662,K16621,K04686,K13578,K04664,K16622,K13375,K04666,K04676,K04673,K04500,K04677,K04663,K04513,K04388,K04382,K16790,K04377,K13567,K04672,K04657,K03456,K04501,K04682,K03347,K04661,K10162,	http://www.kegg.jp/kegg-bin/show_pathway?scale=1.0&query=&map=ko04350&use=reference&multi_query=K04681+%0D%0AK04675+%0D%0AK04678+%0D%0AK04679+%0D%0AK13376+%0D%0AK16791+%0D%0AK04371+%0D%0AK04660+%0D%0AK16620+%0D%0AK04671+%0D%0AK04667+%0D%0AK04670+%0D%0AK04674+%0D%0AK04662+%0D%0AK16621+%0D%0AK04686+%0D%0AK13578+%0D%0AK04664+%0D%0AK16622+%0D%0AK13375+%0D%0AK04666+%0D%0AK04676+%0D%0AK04673+%0D%0AK045…
ko04070	Phosphatidylinositol signaling system	156(2.22%)	275(1.58%)	9.345088e-09	6.216515e-08	ENSMUST00000021283,ENSMUST00000006912,ENSMUST00000134310,ENSMUST00000059595,ENSMUST00000055518,ENSMUST00000025800,ENSMUST00000112673,ENSMUST00000152981,ENSMUST00000110116,ENSMUST00000070724,ENSMUST00000019514,ENSMUST00000074729,ENSMUST00000028758,ENSMUST00000072287,ENSMUST00000167008,ENSMUST00000107251,ENSMUST00000125476,ENSMUST00000138209,ENSMUST00000053913,ENSMUST00000153238,ENSMUST00000132179,…	K02649,K00920,K05858,K02677,K00889,K02183,K00901,K00911,K00888,K04959,K00913,K01109,K00923,K01116,K01099,K00922,K00981,K04958,K15909,K01106,K05859,K10572,K04960,K00914,K05860,K01108,	http://www.kegg.jp/kegg-bin/show_pathway?scale=1.0&query=&map=ko04070&use=reference&multi_query=K02649+%0D%0AK00920+%0D%0AK05858+%0D%0AK02677+%0D%0AK00889+%0D%0AK02183+%0D%0AK00901+%0D%0AK00911+%0D%0AK00888+%0D%0AK04959+%0D%0AK00913+%0D%0AK01109+%0D%0AK00923+%0D%0AK01116+%0D%0AK01099+%0D%0AK00922+%0D%0AK00981+%0D%0AK04958+%0D%0AK15909+%0D%0AK01106+%0D%0AK05859+%0D%0AK10572+%0D%0AK04960+%0D%0AK009…
ko00281	Geraniol degradation	5(0.07%)	6(0.03%)	4.221939e-03	1.279122e-02	ENSMUST00000029610,ENSMUST00000008052,ENSMUST00000183425,ENSMUST00000183979,ENSMUST00000117981,	K00022,K01640,	http://www.kegg.jp/kegg-bin/show_pathway?scale=1.0&query=&map=ko00281&use=reference&multi_query=K00022+%0D%0AK01640+%0D%0A
ko04662	B cell receptor signaling pathway	104(1.48%)	211(1.21%)	2.943884e-03	9.286891e-03	ENSMUST00000021283,ENSMUST00000085786,ENSMUST00000056176,ENSMUST00000185188,ENSMUST00000055518,ENSMUST00000106497,ENSMUST00000021090,ENSMUST00000106499,ENSMUST00000106495,ENSMUST00000135065,ENSMUST00000112484,ENSMUST00000004377,ENSMUST00000171549,ENSMUST00000174265,ENSMUST00000050201,ENSMUST00000057669,ENSMUST00000170905,ENSMUST00000078049,ENSMUST00000167977,ENSMUST00000035800,ENSMUST00000019843,…	K02649,K07367,K05730,K04364,K05697,K04371,K04446,K04456,K17332,K02580,K04348,K05854,K00922,K04366,K07827,K02581,K15909,K02833,K04369,K05859,K06268,K03083,K05872,K04735,K12230,K17333,K05855,K07860,K07210,	http://www.kegg.jp/kegg-bin/show_pathway?scale=1.0&query=&map=ko04662&use=reference&multi_query=K02649+%0D%0AK07367+%0D%0AK05730+%0D%0AK04364+%0D%0AK05697+%0D%0AK04371+%0D%0AK04446+%0D%0AK04456+%0D%0AK17332+%0D%0AK02580+%0D%0AK04348+%0D%0AK05854+%0D%0AK00922+%0D%0AK04366+%0D%0AK07827+%0D%0AK02581+%0D%0AK15909+%0D%0AK02833+%0D%0AK04369+%0D%0AK05859+%0D%0AK06268+%0D%0AK03083+%0D%0AK05872+%0D%0AK047…
ko04721	Synaptic vesicle cycle	106(1.51%)	177(1.01%)	3.813949e-08	2.264591e-07	ENSMUST00000020102,ENSMUST00000105295,ENSMUST00000184666,ENSMUST00000075245,ENSMUST00000114666,ENSMUST00000063661,ENSMUST00000137557,ENSMUST00000124102,ENSMUST00000147025,ENSMUST00000115273,ENSMUST00000081544,ENSMUST00000097811,ENSMUST00000097810,ENSMUST00000097809,ENSMUST00000097808,ENSMUST00000070864,ENSMUST00000102939,ENSMUST00000100348,ENSMUST00000041342,ENSMUST00000114447,ENSMUST00000166972,…	K12302,K15293,K02145,K15291,K04849,K11824,K08486,K04344,K02155,K02154,K01528,K15292,K15015,K02150,K15296,K11827,K15290,K08155,K07882,K02146,K14636,K13504,K11825,K15295,K02144,K15294,K04645,K02152,	http://www.kegg.jp/kegg-bin/show_pathway?scale=1.0&query=&map=ko04721&use=reference&multi_query=K12302+%0D%0AK15293+%0D%0AK02145+%0D%0AK15291+%0D%0AK04849+%0D%0AK11824+%0D%0AK08486+%0D%0AK04344+%0D%0AK02155+%0D%0AK02154+%0D%0AK01528+%0D%0AK15292+%0D%0AK15015+%0D%0AK02150+%0D%0AK15296+%0D%0AK11827+%0D%0AK15290+%0D%0AK08155+%0D%0AK07882+%0D%0AK02146+%0D%0AK14636+%0D%0AK13504+%0D%0AK11825+%0D%0AK152…
ko04972	Pancreatic secretion	123(1.75%)	235(1.35%)	6.028937e-05	2.365198e-04	ENSMUST00000108486,ENSMUST00000108484,ENSMUST00000163326,ENSMUST00000108485,ENSMUST00000021142,ENSMUST00000187510,ENSMUST00000134310,ENSMUST00000152831,ENSMUST00000101045,ENSMUST00000101044,ENSMUST00000009689,ENSMUST00000185383,ENSMUST00000172099,ENSMUST00000179836,ENSMUST00000065788,ENSMUST00000177634,ENSMUST00000179097,ENSMUST00000188285,ENSMUST00000188210,ENSMUST00000074983,ENSMUST00000112423,…	K05853,K04131,K05858,K05850,K04926,K04936,K07884,K02677,K04962,K07904,K13575,K14078,K04634,K01539,K04959,K04588,K01540,K04632,K01047,K13855,K04958,K14077,K07836,K04513,K08041,K08042,K08043,K08048,K08049,K08045,K04960,K07886,	http://www.kegg.jp/kegg-bin/show_pathway?scale=1.0&query=&map=ko04972&use=reference&multi_query=K05853+%0D%0AK04131+%0D%0AK05858+%0D%0AK05850+%0D%0AK04926+%0D%0AK04936+%0D%0AK07884+%0D%0AK02677+%0D%0AK04962+%0D%0AK07904+%0D%0AK13575+%0D%0AK14078+%0D%0AK04634+%0D%0AK01539+%0D%0AK04959+%0D%0AK04588+%0D%0AK01540+%0D%0AK04632+%0D%0AK01047+%0D%0AK13855+%0D%0AK04958+%0D%0AK14077+%0D%0AK07836+%0D%0AK045…
ko05031	Amphetamine addiction	152(2.17%)	226(1.30%)	4.191292e-17	5.576240e-16	ENSMUST00000114318,ENSMUST00000114310,ENSMUST00000114308,ENSMUST00000114317,ENSMUST00000028335,ENSMUST00000114314,ENSMUST00000114307,ENSMUST00000114312,ENSMUST00000027020,ENSMUST00000063508,ENSMUST00000163309,ENSMUST00000066237,ENSMUST00000178704,ENSMUST00000109659,ENSMUST00000155690,ENSMUST00000059595,ENSMUST00000042868,ENSMUST00000019514,ENSMUST00000112249,ENSMUST00000112250,ENSMUST00000106402,…	K05208,K05200,K01593,K02677,K05869,K02183,K04851,K04515,K09048,K09047,K04850,K00501,K05197,K05209,K04632,K05198,K04348,K05213,K05210,K09029,K05212,K11411,K08155,K04345,K06268,K05211,K08045,K00274,K05199,K06269,K05870,	http://www.kegg.jp/kegg-bin/show_pathway?scale=1.0&query=&map=ko05031&use=reference&multi_query=K05208+%0D%0AK05200+%0D%0AK01593+%0D%0AK02677+%0D%0AK05869+%0D%0AK02183+%0D%0AK04851+%0D%0AK04515+%0D%0AK09048+%0D%0AK09047+%0D%0AK04850+%0D%0AK00501+%0D%0AK05197+%0D%0AK05209+%0D%0AK04632+%0D%0AK05198+%0D%0AK04348+%0D%0AK05213+%0D%0AK05210+%0D%0AK09029+%0D%0AK05212+%0D%0AK11411+%0D%0AK08155+%0D%0AK043…
ko00521	Streptomycin biosynthesis	20(0.29%)	32(0.18%)	3.217307e-03	9.944402e-03	ENSMUST00000116238,ENSMUST00000020277,ENSMUST00000019283,ENSMUST00000058351,ENSMUST00000000642,ENSMUST00000170833,ENSMUST00000099691,ENSMUST00000072357,ENSMUST00000130422,ENSMUST00000152761,ENSMUST00000139228,ENSMUST00000143179,ENSMUST00000052949,ENSMUST00000153665,ENSMUST00000132309,ENSMUST00000126234,ENSMUST00000123097,ENSMUST00000148221,ENSMUST00000149644,ENSMUST00000135983,	K00844,K01858,K01835,	http://www.kegg.jp/kegg-bin/show_pathway?scale=1.0&query=&map=ko00521&use=reference&multi_query=K00844+%0D%0AK01858+%0D%0AK01835+%0D%0A
ko04745	Phototransduction - fly	59(0.84%)	100(0.57%)	4.854497e-05	1.929190e-04	ENSMUST00000134310,ENSMUST00000059595,ENSMUST00000110116,ENSMUST00000070724,ENSMUST00000019514,ENSMUST00000025541,ENSMUST00000106402,ENSMUST00000163226,ENSMUST00000066466,ENSMUST00000134466,ENSMUST00000169051,ENSMUST00000145454,ENSMUST00000131869,ENSMUST00000106400,ENSMUST00000106401,ENSMUST00000066452,ENSMUST00000171289,ENSMUST00000106399,ENSMUST00000100301,ENSMUST00000172109,ENSMUST00000102888,…	K05858,K02677,K02183,K04634,K04515,K08834,K04958,K00910,K13806,	http://www.kegg.jp/kegg-bin/show_pathway?scale=1.0&query=&map=ko04745&use=reference&multi_query=K05858+%0D%0AK02677+%0D%0AK02183+%0D%0AK04634+%0D%0AK04515+%0D%0AK08834+%0D%0AK04958+%0D%0AK00910+%0D%0AK13806+%0D%0A
ko00512	Mucin type O-Glycan biosynthesis	33(0.47%)	59(0.34%)	5.054279e-03	1.501563e-02	ENSMUST00000086023,ENSMUST00000160609,ENSMUST00000077447,ENSMUST00000146513,ENSMUST00000127664,ENSMUST00000034458,ENSMUST00000049430,ENSMUST00000106663,ENSMUST00000159715,ENSMUST00000052069,ENSMUST00000161514,ENSMUST00000045737,ENSMUST00000114952,ENSMUST00000114950,ENSMUST00000040001,ENSMUST00000112636,ENSMUST00000112635,ENSMUST00000112634,ENSMUST00000068595,ENSMUST00000021558,ENSMUST00000136642,…	K00710,K00731,	http://www.kegg.jp/kegg-bin/show_pathway?scale=1.0&query=&map=ko00512&use=reference&multi_query=K00710+%0D%0AK00731+%0D%0A
ko04914	Progesterone-mediated oocyte maturation	131(1.87%)	279(1.60%)	9.078155e-03	2.548546e-02	ENSMUST00000031534,ENSMUST00000110829,ENSMUST00000021283,ENSMUST00000060710,ENSMUST00000122010,ENSMUST00000031422,ENSMUST00000119792,ENSMUST00000005671,ENSMUST00000055518,ENSMUST00000088827,ENSMUST00000024575,ENSMUST00000074694,ENSMUST00000050201,ENSMUST00000057669,ENSMUST00000019843,ENSMUST00000111160,ENSMUST00000111159,ENSMUST00000014499,ENSMUST00000110333,ENSMUST00000028804,ENSMUST00000079857,…	K06638,K02649,K05867,K03354,K05087,K04441,K04373,K04630,K04371,K04456,K03348,K05866,K06627,K03359,K13728,K00922,K04440,K04365,K02537,K04366,K07827,K02087,K03364,K05459,K04345,K08556,K08041,K02602,K08042,K08043,K08048,K08049,K08045,K06633,K05868,K03352,K04079,K08694,	http://www.kegg.jp/kegg-bin/show_pathway?scale=1.0&query=&map=ko04914&use=reference&multi_query=K06638+%0D%0AK02649+%0D%0AK05867+%0D%0AK03354+%0D%0AK05087+%0D%0AK04441+%0D%0AK04373+%0D%0AK04630+%0D%0AK04371+%0D%0AK04456+%0D%0AK03348+%0D%0AK05866+%0D%0AK06627+%0D%0AK03359+%0D%0AK13728+%0D%0AK00922+%0D%0AK04440+%0D%0AK04365+%0D%0AK02537+%0D%0AK04366+%0D%0AK07827+%0D%0AK02087+%0D%0AK03364+%0D%0AK054…
ko05142	Chagas disease (American trypanosomiasis)	157(2.24%)	298(1.71%)	4.464520e-06	2.009034e-05	ENSMUST00000021283,ENSMUST00000134310,ENSMUST00000055518,ENSMUST00000088827,ENSMUST00000110116,ENSMUST00000070724,ENSMUST00000025541,ENSMUST00000045288,ENSMUST00000195201,ENSMUST00000074694,ENSMUST00000050201,ENSMUST00000057669,ENSMUST00000117687,ENSMUST00000025377,ENSMUST00000120632,ENSMUST00000025402,ENSMUST00000076605,ENSMUST00000114354,ENSMUST00000114352,ENSMUST00000068286,ENSMUST00000114360,…	K02649,K05858,K04441,K04634,K13376,K04630,K04371,K04354,K04633,K04730,K04724,K06453,K04456,K04674,K04632,K02580,K00922,K10169,K04440,K13375,K04637,K04534,K04500,K04388,K04729,K08041,K04382,K04430,K13241,K01283,K04733,K05133,K03456,K03990,K04735,K04398,K03988,K07210,K05425,	http://www.kegg.jp/kegg-bin/show_pathway?scale=1.0&query=&map=ko05142&use=reference&multi_query=K02649+%0D%0AK05858+%0D%0AK04441+%0D%0AK04634+%0D%0AK13376+%0D%0AK04630+%0D%0AK04371+%0D%0AK04354+%0D%0AK04633+%0D%0AK04730+%0D%0AK04724+%0D%0AK06453+%0D%0AK04456+%0D%0AK04674+%0D%0AK04632+%0D%0AK02580+%0D%0AK00922+%0D%0AK10169+%0D%0AK04440+%0D%0AK13375+%0D%0AK04637+%0D%0AK04534+%0D%0AK04500+%0D%0AK043…
ko04011	MAPK signaling pathway - yeast	40(0.57%)	59(0.34%)	4.965161e-06	2.170484e-05	ENSMUST00000130454,ENSMUST00000006311,ENSMUST00000112157,ENSMUST00000059595,ENSMUST00000088827,ENSMUST00000084705,ENSMUST00000059768,ENSMUST00000106638,ENSMUST00000164363,ENSMUST00000069256,ENSMUST00000170352,ENSMUST00000168981,ENSMUST00000171197,ENSMUST00000165036,ENSMUST00000167060,ENSMUST00000100301,ENSMUST00000172109,ENSMUST00000154873,ENSMUST00000080572,ENSMUST00000114799,ENSMUST00000156862,…	K09448,K02677,K04441,K09291,K04393,K04409,K04513,K04464,	http://www.kegg.jp/kegg-bin/show_pathway?scale=1.0&query=&map=ko04011&use=reference&multi_query=K09448+%0D%0AK02677+%0D%0AK04441+%0D%0AK09291+%0D%0AK04393+%0D%0AK04409+%0D%0AK04513+%0D%0AK04464+%0D%0A
ko05033	Nicotine addiction	61(0.87%)	96(0.55%)	1.160103e-06	5.725670e-06	ENSMUST00000114318,ENSMUST00000114310,ENSMUST00000114308,ENSMUST00000114317,ENSMUST00000028335,ENSMUST00000114314,ENSMUST00000114307,ENSMUST00000114312,ENSMUST00000020102,ENSMUST00000105295,ENSMUST00000027020,ENSMUST00000063508,ENSMUST00000163309,ENSMUST00000031121,ENSMUST00000070864,ENSMUST00000102939,ENSMUST00000100348,ENSMUST00000041342,ENSMUST00000114447,ENSMUST00000108851,ENSMUST00000067120,…	K05208,K12302,K05200,K05175,K04849,K04806,K04344,K05197,K05209,K15015,K05198,K04813,K05213,K05186,K05210,K05212,K05181,K04809,K05211,K05199,	http://www.kegg.jp/kegg-bin/show_pathway?scale=1.0&query=&map=ko05033&use=reference&multi_query=K05208+%0D%0AK12302+%0D%0AK05200+%0D%0AK05175+%0D%0AK04849+%0D%0AK04806+%0D%0AK04344+%0D%0AK05197+%0D%0AK05209+%0D%0AK15015+%0D%0AK05198+%0D%0AK04813+%0D%0AK05213+%0D%0AK05186+%0D%0AK05210+%0D%0AK05212+%0D%0AK05181+%0D%0AK04809+%0D%0AK05211+%0D%0AK05199+%0D%0A
ko04270	Vascular smooth muscle contraction	189(2.69%)	344(1.97%)	9.680545e-09	6.302653e-08	ENSMUST00000134310,ENSMUST00000079391,ENSMUST00000142512,ENSMUST00000115027,ENSMUST00000115026,ENSMUST00000172099,ENSMUST00000179836,ENSMUST00000065788,ENSMUST00000177634,ENSMUST00000179097,ENSMUST00000188285,ENSMUST00000188210,ENSMUST00000074983,ENSMUST00000112423,ENSMUST00000190985,ENSMUST00000190044,ENSMUST00000188991,ENSMUST00000100831,ENSMUST00000163322,ENSMUST00000115733,ENSMUST00000059595,…	K05858,K12327,K04936,K12318,K02677,K02183,K04197,K04851,K04634,K12324,K04850,K04959,K04371,K06270,K05274,K04136,K08448,K12329,K04857,K16342,K04632,K04938,K12331,K12323,K01047,K04346,K04365,K04958,K04366,K17457,K12328,K12337,K04369,K04941,K12751,K04345,K12319,K07532,K04513,K08449,K08041,K04639,K08042,K08043,K17388,K08048,K16343,K08049,K00907,K08045,K04960,K04853,K04577,K06269,K12330,K04267,K04166,	http://www.kegg.jp/kegg-bin/show_pathway?scale=1.0&query=&map=ko04270&use=reference&multi_query=K05858+%0D%0AK12327+%0D%0AK04936+%0D%0AK12318+%0D%0AK02677+%0D%0AK02183+%0D%0AK04197+%0D%0AK04851+%0D%0AK04634+%0D%0AK12324+%0D%0AK04850+%0D%0AK04959+%0D%0AK04371+%0D%0AK06270+%0D%0AK05274+%0D%0AK04136+%0D%0AK08448+%0D%0AK12329+%0D%0AK04857+%0D%0AK16342+%0D%0AK04632+%0D%0AK04938+%0D%0AK12331+%0D%0AK123…
ko04660	T cell receptor signaling pathway	163(2.32%)	309(1.77%)	2.738200e-06	1.309202e-05	ENSMUST00000108283,ENSMUST00000021283,ENSMUST00000085786,ENSMUST00000024044,ENSMUST00000056176,ENSMUST00000185188,ENSMUST00000055518,ENSMUST00000088827,ENSMUST00000006669,ENSMUST00000107196,ENSMUST00000074273,ENSMUST00000106497,ENSMUST00000021090,ENSMUST00000106499,ENSMUST00000106495,ENSMUST00000135065,ENSMUST00000114471,ENSMUST00000112484,ENSMUST00000004377,ENSMUST00000171549,ENSMUST00000174265,…	K05734,K02649,K07367,K06454,K05730,K04441,K12077,K12076,K04364,K04707,K05697,K04371,K07366,K04446,K05733,K06453,K04456,K05735,K05736,K01116,K17332,K02580,K04348,K04393,K00922,K07364,K06459,K06458,K04366,K07827,K02581,K04409,K07362,K02833,K05703,K04369,K02089,K04431,K07365,K04513,K06268,K05430,K03083,K05872,K04735,K17333,K07210,K04410,	http://www.kegg.jp/kegg-bin/show_pathway?scale=1.0&query=&map=ko04660&use=reference&multi_query=K05734+%0D%0AK02649+%0D%0AK07367+%0D%0AK06454+%0D%0AK05730+%0D%0AK04441+%0D%0AK12077+%0D%0AK12076+%0D%0AK04364+%0D%0AK04707+%0D%0AK05697+%0D%0AK04371+%0D%0AK07366+%0D%0AK04446+%0D%0AK05733+%0D%0AK06453+%0D%0AK04456+%0D%0AK05735+%0D%0AK05736+%0D%0AK01116+%0D%0AK17332+%0D%0AK02580+%0D%0AK04348+%0D%0AK043…
ko04390	Hippo signaling pathway	303(4.32%)	465(2.67%)	1.200187e-28	4.080637e-27	ENSMUST00000038537,ENSMUST00000105441,ENSMUST00000105440,ENSMUST00000075099,ENSMUST00000029429,ENSMUST00000130454,ENSMUST00000006311,ENSMUST00000112157,ENSMUST00000178696,ENSMUST00000119369,ENSMUST00000111657,ENSMUST00000061496,ENSMUST00000041717,ENSMUST00000111662,ENSMUST00000111654,ENSMUST00000111658,ENSMUST00000111659,ENSMUST00000111653,ENSMUST00000111656,ENSMUST00000127233,ENSMUST00000153888,…	K16682,K05691,K00182,K09448,K00444,K04491,K12076,K16798,K13376,K00408,K06069,K10132,K12075,K06464,K02329,K16620,K04354,K04671,K00445,K01357,K16823,K16681,K04674,K04662,K16197,K06093,K16621,K16796,K04492,K13578,K04664,K06092,K16622,K10148,K09854,K02842,K04490,K00572,K10151,K13375,K01384,K04503,K08791,K06827,K04676,K05689,K04237,K04673,K16687,K04500,K04663,K09850,K04388,K02105,K03362,K16685,K04382,…	http://www.kegg.jp/kegg-bin/show_pathway?scale=1.0&query=&map=ko04390&use=reference&multi_query=K16682+%0D%0AK05691+%0D%0AK00182+%0D%0AK09448+%0D%0AK00444+%0D%0AK04491+%0D%0AK12076+%0D%0AK16798+%0D%0AK13376+%0D%0AK00408+%0D%0AK06069+%0D%0AK10132+%0D%0AK12075+%0D%0AK06464+%0D%0AK02329+%0D%0AK16620+%0D%0AK04354+%0D%0AK04671+%0D%0AK00445+%0D%0AK01357+%0D%0AK16823+%0D%0AK16681+%0D%0AK04674+%0D%0AK046…
ko04530	Tight junction	219(3.12%)	407(2.33%)	8.095982e-09	5.505268e-08	ENSMUST00000052266,ENSMUST00000105441,ENSMUST00000105440,ENSMUST00000075099,ENSMUST00000115438,ENSMUST00000115436,ENSMUST00000033321,ENSMUST00000124710,ENSMUST00000059595,ENSMUST00000090381,ENSMUST00000115080,ENSMUST00000113794,ENSMUST00000113795,ENSMUST00000136292,ENSMUST00000030922,ENSMUST00000131975,ENSMUST00000074694,ENSMUST00000072311,ENSMUST00000168707,ENSMUST00000111093,ENSMUST00000001790,…	K06111,K05691,K06103,K02677,K06786,K06069,K04630,K05705,K06087,K05631,K06106,K04354,K04456,K04424,K10352,K06107,K05704,K06093,K06101,K06109,K06102,K06112,K06095,K06092,K04393,K05629,K12756,K07827,K05701,K07830,K02833,K02089,K04237,K06104,K04513,K02105,K12754,K04382,K06091,K05699,K06735,K05702,K03456,K03115,K06090,K06096,K12757,K06098,K06785,K06094,K06105,	http://www.kegg.jp/kegg-bin/show_pathway?scale=1.0&query=&map=ko04530&use=reference&multi_query=K06111+%0D%0AK05691+%0D%0AK06103+%0D%0AK02677+%0D%0AK06786+%0D%0AK06069+%0D%0AK04630+%0D%0AK05705+%0D%0AK06087+%0D%0AK05631+%0D%0AK06106+%0D%0AK04354+%0D%0AK04456+%0D%0AK04424+%0D%0AK10352+%0D%0AK06107+%0D%0AK05704+%0D%0AK06093+%0D%0AK06101+%0D%0AK06109+%0D%0AK06102+%0D%0AK06112+%0D%0AK06095+%0D%0AK060…
ko04520	Adherens junction	197(2.81%)	283(1.62%)	1.882596e-24	4.431341e-23	ENSMUST00000111495,ENSMUST00000105441,ENSMUST00000105440,ENSMUST00000075099,ENSMUST00000091291,ENSMUST00000049074,ENSMUST00000005671,ENSMUST00000022369,ENSMUST00000111657,ENSMUST00000061496,ENSMUST00000041717,ENSMUST00000111662,ENSMUST00000111654,ENSMUST00000111658,ENSMUST00000111659,ENSMUST00000111653,ENSMUST00000111656,ENSMUST00000127233,ENSMUST00000153888,ENSMUST00000111646,ENSMUST00000107289,…	K05698,K05691,K04527,K05695,K05087,K05700,K04491,K05705,K05697,K04371,K05694,K04468,K05693,K04674,K05690,K05704,K05707,K05696,K04492,K06085,K05748,K04393,K04490,K06531,K05701,K16848,K05703,K05753,K04362,K05689,K04237,K06084,K06081,K04500,K04513,K04388,K02105,K05627,K05699,K05706,K06592,K05702,K03115,K04501,K06086,K06083,K05099,K07860,	http://www.kegg.jp/kegg-bin/show_pathway?scale=1.0&query=&map=ko04520&use=reference&multi_query=K05698+%0D%0AK05691+%0D%0AK04527+%0D%0AK05695+%0D%0AK05087+%0D%0AK05700+%0D%0AK04491+%0D%0AK05705+%0D%0AK05697+%0D%0AK04371+%0D%0AK05694+%0D%0AK04468+%0D%0AK05693+%0D%0AK04674+%0D%0AK05690+%0D%0AK05704+%0D%0AK05707+%0D%0AK05696+%0D%0AK04492+%0D%0AK06085+%0D%0AK05748+%0D%0AK04393+%0D%0AK04490+%0D%0AK065…
ko00073	Cutin, suberine and wax biosynthesis	7(0.10%)	8(0.05%)	6.818982e-04	2.344504e-03	ENSMUST00000032443,ENSMUST00000111607,ENSMUST00000033018,ENSMUST00000067929,ENSMUST00000129087,ENSMUST00000164745,ENSMUST00000136158,	K13356,	http://www.kegg.jp/kegg-bin/show_pathway?scale=1.0&query=&map=ko00073&use=reference&multi_query=K13356+%0D%0A
ko05221	Acute myeloid leukemia	127(1.81%)	224(1.28%)	1.973909e-07	1.098211e-06	ENSMUST00000093852,ENSMUST00000021283,ENSMUST00000055518,ENSMUST00000111657,ENSMUST00000061496,ENSMUST00000041717,ENSMUST00000111662,ENSMUST00000111654,ENSMUST00000111658,ENSMUST00000111659,ENSMUST00000111653,ENSMUST00000111656,ENSMUST00000127233,ENSMUST00000153888,ENSMUST00000111646,ENSMUST00000099178,ENSMUST00000109724,ENSMUST00000155202,ENSMUST00000106497,ENSMUST00000021090,ENSMUST00000106499,…	K10055,K02649,K04491,K10053,K04364,K04371,K04456,K04492,K02580,K07203,K00922,K05091,K05092,K04365,K04490,K04366,K07827,K02833,K04503,K04369,K08527,K10056,K11224,K11223,K04377,K08367,K04504,K04702,K04735,K10054,K04692,K07210,	http://www.kegg.jp/kegg-bin/show_pathway?scale=1.0&query=&map=ko05221&use=reference&multi_query=K10055+%0D%0AK02649+%0D%0AK04491+%0D%0AK10053+%0D%0AK04364+%0D%0AK04371+%0D%0AK04456+%0D%0AK04492+%0D%0AK02580+%0D%0AK07203+%0D%0AK00922+%0D%0AK05091+%0D%0AK05092+%0D%0AK04365+%0D%0AK04490+%0D%0AK04366+%0D%0AK07827+%0D%0AK02833+%0D%0AK04503+%0D%0AK04369+%0D%0AK08527+%0D%0AK10056+%0D%0AK11224+%0D%0AK112…
ko04260	Cardiac muscle contraction	109(1.55%)	209(1.20%)	1.739939e-04	6.414714e-04	ENSMUST00000182222,ENSMUST00000092351,ENSMUST00000022567,ENSMUST00000021750,ENSMUST00000170156,ENSMUST00000037434,ENSMUST00000186622,ENSMUST00000112249,ENSMUST00000112250,ENSMUST00000010210,ENSMUST00000168532,ENSMUST00000085092,ENSMUST00000164988,ENSMUST00000170737,ENSMUST00000085913,ENSMUST00000097464,ENSMUST00000178799,ENSMUST00000102760,ENSMUST00000102761,ENSMUST00000078324,ENSMUST00000010020,…	K04873,K04860,K04962,K04861,K04851,K04859,K01539,K04865,K02263,K04850,K12045,K04857,K01540,K04863,K10373,K10374,K04858,K12044,K02267,K04868,K10375,K02264,K04866,K04869,K04870,K02268,K04867,K04864,K04853,K09290,K02266,	http://www.kegg.jp/kegg-bin/show_pathway?scale=1.0&query=&map=ko04260&use=reference&multi_query=K04873+%0D%0AK04860+%0D%0AK04962+%0D%0AK04861+%0D%0AK04851+%0D%0AK04859+%0D%0AK01539+%0D%0AK04865+%0D%0AK02263+%0D%0AK04850+%0D%0AK12045+%0D%0AK04857+%0D%0AK01540+%0D%0AK04863+%0D%0AK10373+%0D%0AK10374+%0D%0AK04858+%0D%0AK12044+%0D%0AK02267+%0D%0AK04868+%0D%0AK10375+%0D%0AK02264+%0D%0AK04866+%0D%0AK048…
ko04360	Axon guidance	273(3.89%)	385(2.21%)	1.818498e-35	1.112921e-33	ENSMUST00000065870,ENSMUST00000108283,ENSMUST00000109552,ENSMUST00000067458,ENSMUST00000052839,ENSMUST00000000641,ENSMUST00000113982,ENSMUST00000068681,ENSMUST00000135431,ENSMUST00000162807,ENSMUST00000098031,ENSMUST00000084521,ENSMUST00000107424,ENSMUST00000026917,ENSMUST00000035129,ENSMUST00000085169,ENSMUST00000108674,ENSMUST00000021284,ENSMUST00000114943,ENSMUST00000073379,ENSMUST00000006112,…	K07524,K05734,K04352,K06841,K05463,K06521,K07525,K07523,K06724,K05110,K06843,K06765,K05112,K07526,K07521,K04630,K07520,K06820,K04371,K06529,K05107,K05733,K16359,K06619,K05735,K06842,K05736,K17332,K05462,K07522,K04348,K05108,K05105,K05111,K05109,K04393,K05103,K06840,K07529,K06839,K05106,K05104,K05743,K05113,K16351,K07827,K04409,K02833,K05703,K06845,K06572,K05719,K07528,K07532,K04513,K06821,K06268,…	http://www.kegg.jp/kegg-bin/show_pathway?scale=1.0&query=&map=ko04360&use=reference&multi_query=K07524+%0D%0AK05734+%0D%0AK04352+%0D%0AK06841+%0D%0AK05463+%0D%0AK06521+%0D%0AK07525+%0D%0AK07523+%0D%0AK06724+%0D%0AK05110+%0D%0AK06843+%0D%0AK06765+%0D%0AK05112+%0D%0AK07526+%0D%0AK07521+%0D%0AK04630+%0D%0AK07520+%0D%0AK06820+%0D%0AK04371+%0D%0AK06529+%0D%0AK05107+%0D%0AK05733+%0D%0AK16359+%0D%0AK066…
ko04976	Bile secretion	85(1.21%)	169(0.97%)	3.056757e-03	9.544568e-03	ENSMUST00000011178,ENSMUST00000113900,ENSMUST00000113899,ENSMUST00000039212,ENSMUST00000148750,ENSMUST00000113218,ENSMUST00000156238,ENSMUST00000144713,ENSMUST00000085913,ENSMUST00000097464,ENSMUST00000129514,ENSMUST00000077257,ENSMUST00000166775,ENSMUST00000009058,ENSMUST00000065894,ENSMUST00000178136,ENSMUST00000021231,ENSMUST00000024596,ENSMUST00000072886,ENSMUST00000189037,ENSMUST00000027863,…	K14158,K13857,K13575,K01539,K08524,K05658,K14361,K05667,K08198,K04588,K01540,K01253,K04632,K07299,K05659,K13855,K13885,K05681,K03460,K04345,K05673,K08041,K08042,K08043,K14341,K08048,K08049,K08045,K05684,K09866,K04943,K08205,K05666,K14349,	http://www.kegg.jp/kegg-bin/show_pathway?scale=1.0&query=&map=ko04976&use=reference&multi_query=K14158+%0D%0AK13857+%0D%0AK13575+%0D%0AK01539+%0D%0AK08524+%0D%0AK05658+%0D%0AK14361+%0D%0AK05667+%0D%0AK08198+%0D%0AK04588+%0D%0AK01540+%0D%0AK01253+%0D%0AK04632+%0D%0AK07299+%0D%0AK05659+%0D%0AK13855+%0D%0AK13885+%0D%0AK05681+%0D%0AK03460+%0D%0AK04345+%0D%0AK05673+%0D%0AK08041+%0D%0AK08042+%0D%0AK080…
ko04370	VEGF signaling pathway	95(1.35%)	185(1.06%)	8.112503e-04	2.727940e-03	ENSMUST00000021283,ENSMUST00000059595,ENSMUST00000055518,ENSMUST00000088827,ENSMUST00000100301,ENSMUST00000172109,ENSMUST00000050201,ENSMUST00000057669,ENSMUST00000035194,ENSMUST00000192054,ENSMUST00000019843,ENSMUST00000111160,ENSMUST00000111159,ENSMUST00000129685,ENSMUST00000156805,ENSMUST00000126150,ENSMUST00000090071,ENSMUST00000094665,ENSMUST00000109533,ENSMUST00000029175,ENSMUST00000092576,…	K02649,K02677,K04441,K04371,K04444,K04456,K16342,K05704,K01116,K17332,K08273,K04348,K04393,K00922,K05760,K04366,K07827,K04718,K02833,K04369,K05859,K06268,K05725,K05448,K05098,K07860,	http://www.kegg.jp/kegg-bin/show_pathway?scale=1.0&query=&map=ko04370&use=reference&multi_query=K02649+%0D%0AK02677+%0D%0AK04441+%0D%0AK04371+%0D%0AK04444+%0D%0AK04456+%0D%0AK16342+%0D%0AK05704+%0D%0AK01116+%0D%0AK17332+%0D%0AK08273+%0D%0AK04348+%0D%0AK04393+%0D%0AK00922+%0D%0AK05760+%0D%0AK04366+%0D%0AK07827+%0D%0AK04718+%0D%0AK02833+%0D%0AK04369+%0D%0AK05859+%0D%0AK06268+%0D%0AK05725+%0D%0AK054…
ko04151	PI3K-Akt signaling pathway	518(7.39%)	960(5.50%)	3.599027e-19	5.506511e-18	ENSMUST00000091291,ENSMUST00000021283,ENSMUST00000060336,ENSMUST00000155737,ENSMUST00000108234,ENSMUST00000193050,ENSMUST00000055018,ENSMUST00000107571,ENSMUST00000107575,ENSMUST00000107574,ENSMUST00000107570,ENSMUST00000155170,ENSMUST00000147354,ENSMUST00000145361,ENSMUST00000005671,ENSMUST00000124096,ENSMUST00000033899,ENSMUST00000168039,ENSMUST00000058692,ENSMUST00000055518,ENSMUST00000035471,…	K04527,K02649,K04358,K04538,K04289,K05087,K05093,K06237,K05450,K05637,K06240,K04447,K04545,K11217,K04364,K06236,K06252,K08524,K04659,K04357,K06249,K05096,K09048,K09047,K03900,K04371,K05079,K11583,K02583,K06525,K07204,K05465,K04354,K13304,K05717,K16172,K05635,K04456,K11584,K06244,K06584,K07206,K06071,K06247,K06485,K06487,K04570,K16197,K05431,K05462,K05055,K16333,K02580,K04542,K06626,K05121,K05061,…	http://www.kegg.jp/kegg-bin/show_pathway?scale=1.0&query=&map=ko04151&use=reference&multi_query=K04527+%0D%0AK02649+%0D%0AK04358+%0D%0AK04538+%0D%0AK04289+%0D%0AK05087+%0D%0AK05093+%0D%0AK06237+%0D%0AK05450+%0D%0AK05637+%0D%0AK06240+%0D%0AK04447+%0D%0AK04545+%0D%0AK11217+%0D%0AK04364+%0D%0AK06236+%0D%0AK06252+%0D%0AK08524+%0D%0AK04659+%0D%0AK04357+%0D%0AK06249+%0D%0AK05096+%0D%0AK09048+%0D%0AK090…
ko04062	Chemokine signaling pathway	259(3.69%)	515(2.95%)	1.083431e-06	5.434917e-06	ENSMUST00000021283,ENSMUST00000056176,ENSMUST00000155737,ENSMUST00000108234,ENSMUST00000193050,ENSMUST00000185188,ENSMUST00000134310,ENSMUST00000093193,ENSMUST00000101365,ENSMUST00000101364,ENSMUST00000055518,ENSMUST00000065796,ENSMUST00000025705,ENSMUST00000110116,ENSMUST00000070724,ENSMUST00000041160,ENSMUST00000179828,ENSMUST00000106497,ENSMUST00000021090,ENSMUST00000106499,ENSMUST00000106495,…	K02649,K05730,K04538,K05858,K12367,K04447,K04545,K04190,K04364,K12366,K04630,K08011,K04371,K05726,K05871,K04192,K12365,K04456,K05704,K06279,K02580,K04542,K05854,K16598,K08891,K04393,K00922,K04536,K05760,K04537,K04365,K04347,K04366,K10031,K07827,K02581,K04409,K04439,K02833,K09408,K04543,K07836,K11221,K13072,K11218,K04345,K04237,K07826,K04513,K04184,K08041,K04182,K11224,K08291,K08042,K08043,K17388,…	http://www.kegg.jp/kegg-bin/show_pathway?scale=1.0&query=&map=ko04062&use=reference&multi_query=K02649+%0D%0AK05730+%0D%0AK04538+%0D%0AK05858+%0D%0AK12367+%0D%0AK04447+%0D%0AK04545+%0D%0AK04190+%0D%0AK04364+%0D%0AK12366+%0D%0AK04630+%0D%0AK08011+%0D%0AK04371+%0D%0AK05726+%0D%0AK05871+%0D%0AK04192+%0D%0AK12365+%0D%0AK04456+%0D%0AK05704+%0D%0AK06279+%0D%0AK02580+%0D%0AK04542+%0D%0AK05854+%0D%0AK165…
ko05100	Bacterial invasion of epithelial cells	133(1.90%)	262(1.50%)	2.001047e-04	7.289527e-04	ENSMUST00000105441,ENSMUST00000105440,ENSMUST00000075099,ENSMUST00000021283,ENSMUST00000022369,ENSMUST00000055518,ENSMUST00000034150,ENSMUST00000072519,ENSMUST00000114471,ENSMUST00000084488,ENSMUST00000033407,ENSMUST00000103079,ENSMUST00000076316,ENSMUST00000166232,ENSMUST00000152291,ENSMUST00000188894,ENSMUST00000188674,ENSMUST00000189821,ENSMUST00000187938,ENSMUST00000190780,ENSMUST00000055226,…	K05691,K02649,K05700,K09593,K12366,K04707,K13708,K06106,K13736,K05726,K16939,K05717,K01528,K05704,K13744,K06279,K05748,K04393,K13728,K00922,K05760,K05756,K05757,K07863,K05753,K05689,K05719,K04513,K02105,K16938,K05725,K06484,K13738,K05099,K17448,K04645,	http://www.kegg.jp/kegg-bin/show_pathway?scale=1.0&query=&map=ko05100&use=reference&multi_query=K05691+%0D%0AK02649+%0D%0AK05700+%0D%0AK09593+%0D%0AK12366+%0D%0AK04707+%0D%0AK13708+%0D%0AK06106+%0D%0AK13736+%0D%0AK05726+%0D%0AK16939+%0D%0AK05717+%0D%0AK01528+%0D%0AK05704+%0D%0AK13744+%0D%0AK06279+%0D%0AK05748+%0D%0AK04393+%0D%0AK13728+%0D%0AK00922+%0D%0AK05760+%0D%0AK05756+%0D%0AK05757+%0D%0AK078…
