# Supplementary material for: MicroRNA and circRNA Expression Analysis in a Zbtb1 Gene Knockout Monoclonal EL4 Cell Line
Source: Front Cell Infect Microbiol. 2021 Jul 5;11:706919. doi: 10.3389/fcimb.2021.706919 (PMC8287301; doi:10.3389/fcimb.2021.706919)
Supplement: Supplementary Table 9 — Pathway of circRNA-derived genes. (1) PathwayID: pathway ID; (2) Pathway: pathway name of circRNA source genes; (3) DEGs with pathway annotation: number of genes in the difference analysis comparison group; (4) All genes with pathway annotation: the number of genes in all gene backgrounds; (5) P-value: this pathway has an increased P-value; (6) Q-value: this pathway has an increased Q-value; (7) Genelist: this pathway is enriched in differentially expressed genes; (8) KOlist: this pathway is enriched in differentially expressed KO genes. [file Table_9.xls]

Pathway ID	Pathway	Kategory	DEGs with pathway annotation (5)	All genes with pathway annotation (4969)	Pvalue	Qvalue	Genelist	KOlist	Pathwaylink
ko04141	Protein processing in endoplasmic reticulum	Genetic Information Processing	1(20.00%)	130(2.62%)	0.0064498674	0.008227401	ENSMUSG00000026663,	K09054,	http://www.kegg.jp/kegg-bin/show_pathway?scale=1.0&query=&map=ko04141&use=reference&multi_query=K09054+blue%0D%0A
ko00534	Glycosaminoglycan biosynthesis - heparan sulfate / heparin	Metabolism	1(20.00%)	20(0.40%)	0.0001528206	0.001324445	ENSMUSG00000027198,	K02367,	http://www.kegg.jp/kegg-bin/show_pathway?scale=1.0&query=&map=ko00534&use=reference&multi_query=K02367+blue%0D%0A
ko04011	MAPK signaling pathway - yeast	Environmental Information Processing	1(20.00%)	17(0.34%)	0.0001095199	0.001324445	ENSMUSG00000032216,	K10591,	http://www.kegg.jp/kegg-bin/show_pathway?scale=1.0&query=&map=ko04011&use=reference&multi_query=K10591+red%0D%0A
ko04110	Cell cycle	Cellular Processes	1(20.00%)	106(2.13%)	0.0043227456	0.006243966	ENSMUSG00000020184,	K06643,	http://www.kegg.jp/kegg-bin/show_pathway?scale=1.0&query=&map=ko04110&use=reference&multi_query=K06643+blue%0D%0A
ko04919	Thyroid hormone signaling pathway	Organismal Systems	1(20.00%)	80(1.61%)	0.0024806801	0.004299845	ENSMUSG00000020184,	K06643,	http://www.kegg.jp/kegg-bin/show_pathway?scale=1.0&query=&map=ko04919&use=reference&multi_query=K06643+blue%0D%0A
ko05205	Proteoglycans in cancer	Human Diseases	1(20.00%)	153(3.08%)	0.0088608072	0.009599208	ENSMUSG00000020184,	K06643,	http://www.kegg.jp/kegg-bin/show_pathway?scale=1.0&query=&map=ko05205&use=reference&multi_query=K06643+blue%0D%0A
ko05218	Melanoma	Human Diseases	1(20.00%)	41(0.83%)	0.0006539715	0.002277239	ENSMUSG00000020184,	K06643,	http://www.kegg.jp/kegg-bin/show_pathway?scale=1.0&query=&map=ko05218&use=reference&multi_query=K06643+blue%0D%0A
ko05219	Bladder cancer	Human Diseases	1(20.00%)	36(0.72%)	0.0005034580	0.002181651	ENSMUSG00000020184,	K06643,	http://www.kegg.jp/kegg-bin/show_pathway?scale=1.0&query=&map=ko05219&use=reference&multi_query=K06643+blue%0D%0A
ko04151	PI3K-Akt signaling pathway	Environmental Information Processing	1(20.00%)	236(4.75%)	0.0204229376	0.021239855	ENSMUSG00000020184,	K06643,	http://www.kegg.jp/kegg-bin/show_pathway?scale=1.0&query=&map=ko04151&use=reference&multi_query=K06643+blue%0D%0A
ko00564	Glycerophospholipid metabolism	Metabolism	1(20.00%)	51(1.03%)	0.0010127411	0.002633127	ENSMUSG00000030275,	K00894,	http://www.kegg.jp/kegg-bin/show_pathway?scale=1.0&query=&map=ko00564&use=reference&multi_query=K00894+red%0D%0A
ko05214	Glioma	Human Diseases	1(20.00%)	45(0.91%)	0.0007882749	0.002277239	ENSMUSG00000020184,	K06643,	http://www.kegg.jp/kegg-bin/show_pathway?scale=1.0&query=&map=ko05214&use=reference&multi_query=K06643+blue%0D%0A
ko04144	Endocytosis	Cellular Processes	2(40.00%)	165(3.32%)	0.0003423510	0.001780225	ENSMUSG00000020184,ENSMUSG00000032216,	K06643,K10591,	http://www.kegg.jp/kegg-bin/show_pathway?scale=1.0&query=&map=ko04144&use=reference&multi_query=K06643+blue%0D%0AK10591+red%0D%0A
ko05200	Pathways in cancer	Human Diseases	1(20.00%)	304(6.12%)	0.0329789984	0.032978998	ENSMUSG00000020184,	K06643,	http://www.kegg.jp/kegg-bin/show_pathway?scale=1.0&query=&map=ko05200&use=reference&multi_query=K06643+blue%0D%0A
ko05206	MicroRNAs in cancer	Human Diseases	1(20.00%)	119(2.39%)	0.0054249334	0.007423593	ENSMUSG00000020184,	K06643,	http://www.kegg.jp/kegg-bin/show_pathway?scale=1.0&query=&map=ko05206&use=reference&multi_query=K06643+blue%0D%0A
ko05010	Alzheimer's disease	Human Diseases	1(20.00%)	140(2.82%)	0.0074539768	0.008426235	ENSMUSG00000026663,	K09054,	http://www.kegg.jp/kegg-bin/show_pathway?scale=1.0&query=&map=ko05010&use=reference&multi_query=K09054+blue%0D%0A
ko01522	Endocrine resistance		1(20.00%)	71(1.43%)	0.0019579240	0.003636145	ENSMUSG00000020184,	K06643,	http://www.kegg.jp/kegg-bin/show_pathway?scale=1.0&query=&map=ko01522&use=reference&multi_query=K06643+blue%0D%0A
ko05203	Viral carcinogenesis	Human Diseases	1(20.00%)	132(2.66%)	0.0066452081	0.008227401	ENSMUSG00000020184,	K06643,	http://www.kegg.jp/kegg-bin/show_pathway?scale=1.0&query=&map=ko05203&use=reference&multi_query=K06643+blue%0D%0A
ko05215	Prostate cancer	Human Diseases	1(20.00%)	69(1.39%)	0.0018499059	0.003636145	ENSMUSG00000020184,	K06643,	http://www.kegg.jp/kegg-bin/show_pathway?scale=1.0&query=&map=ko05215&use=reference&multi_query=K06643+blue%0D%0A
ko04120	Ubiquitin mediated proteolysis	Genetic Information Processing	2(40.00%)	118(2.37%)	0.0001261161	0.001324445	ENSMUSG00000020184,ENSMUSG00000032216,	K06643,K10591,	http://www.kegg.jp/kegg-bin/show_pathway?scale=1.0&query=&map=ko04120&use=reference&multi_query=K06643+blue%0D%0AK10591+red%0D%0A
ko04115	p53 signaling pathway	Cellular Processes	1(20.00%)	57(1.15%)	0.0012646380	0.002740049	ENSMUSG00000020184,	K06643,	http://www.kegg.jp/kegg-bin/show_pathway?scale=1.0&query=&map=ko04115&use=reference&multi_query=K06643+blue%0D%0A
ko04530	Tight junction	Cellular Processes	1(20.00%)	87(1.75%)	0.0029284446	0.004758723	ENSMUSG00000032216,	K10591,	http://www.kegg.jp/kegg-bin/show_pathway?scale=1.0&query=&map=ko04530&use=reference&multi_query=K10591+red%0D%0A
ko05169	Epstein-Barr virus infection	Human Diseases	2(40.00%)	144(2.90%)	0.0002284326	0.001484812	ENSMUSG00000020184,ENSMUSG00000032216,	K06643,K10591,	http://www.kegg.jp/kegg-bin/show_pathway?scale=1.0&query=&map=ko05169&use=reference&multi_query=K06643+blue%0D%0AK10591+red%0D%0A
ko04068	FoxO signaling pathway	Environmental Information Processing	1(20.00%)	100(2.01%)	0.0038544269	0.005895006	ENSMUSG00000020184,	K06643,	http://www.kegg.jp/kegg-bin/show_pathway?scale=1.0&query=&map=ko04068&use=reference&multi_query=K06643+blue%0D%0A
ko05220	Chronic myeloid leukemia	Human Diseases	1(20.00%)	57(1.15%)	0.0012646380	0.002740049	ENSMUSG00000020184,	K06643,	http://www.kegg.jp/kegg-bin/show_pathway?scale=1.0&query=&map=ko05220&use=reference&multi_query=K06643+blue%0D%0A
ko05202	Transcriptional misregulation in cancer	Human Diseases	1(20.00%)	138(2.78%)	0.0072476882	0.008426235	ENSMUSG00000020184,	K06643,	http://www.kegg.jp/kegg-bin/show_pathway?scale=1.0&query=&map=ko05202&use=reference&multi_query=K06643+blue%0D%0A
ko01524	Platinum drug resistance		1(20.00%)	45(0.91%)	0.0007882749	0.002277239	ENSMUSG00000020184,	K06643,	http://www.kegg.jp/kegg-bin/show_pathway?scale=1.0&query=&map=ko01524&use=reference&multi_query=K06643+blue%0D%0A
